# Supplementary material for: Comparative Transcriptomic and Proteomic Analyses Provide New Insights into the Tolerance to Cyclic Dehydration in a Lichen Phycobiont
Source: Microb Ecol. 2023 Apr 11;86(3):1725–39. doi: 10.1007/s00248-023-02213-x (PMC10497648; doi:10.1007/s00248-023-02213-x)
Supplement: Supplementary file 4 — Supplementary file4 (XLSX 5617 KB) [file 248_2023_2213_MOESM4_ESM.xlsx]

## Sheet: FPKM for each replicate
Supplementary File 1. Fragments per kilo base of transcript per million mapped fragments (FPKM) for each replicate in each condition. C are control cells. 2D and 4D are desiccated cells after either two or four D/R cycles. 2R and 4R are rehydrated cells after either two or four D/R cycles.
ID	C1_FPKM	C2_FPKM	C3_FPKM	2D1_FPKM	2D2_FPKM	2D3_FPKM	2R1_FPKM	2R2_FPKM	2R3_FPKM	4D1_FPKM	4D2_FPKM	4D3_FPKM	4R1_FPKM	4R2_FPKM	4R3_FPKM
CL1.Contig1_All	0	0	0	0	0	0	0	0	0	0	0	0	0.47	0.82	0
CL1.Contig12_All	0.72	0	0.7	0	0	0	0	0	0	0	0	0	0	0	0
CL1.Contig13_All	2.86	0	2.28	3.58	2.03	1.38	5.56	0	0	3.6	0.68	8.83	1.02	0.29	0
CL1.Contig15_All	0	0	0	1.79	2.42	9.86	0	4.6	0.33	0.86	10.75	0	0	0	7.01
CL1.Contig17_All	0.57	0.19	0	1.95	2	4.64	2.99	3.24	3.34	3.42	4.74	0.04	0.69	0	5.86
CL1.Contig18_All	0	0	0	0	0.04	0	0	0	0	0	1.45	0	0	0	3.08
CL1.Contig19_All	0	0	0.28	0	0	0	0	0	0	0	0	0	0	0	0
CL1.Contig2_All	0.55	0	0.05	0	0	0	0	0	0	0	0	0	0	0	0
CL1.Contig20_All	0	0	0	0.22	0.24	0	0.23	0.45	0.55	0.1	0.61	0	0	0	1.48
CL1.Contig21_All	0	0	0	0	0	0	0	0	0	0.13	0	0	0	0	0
CL1.Contig23_All	0	1.92	0.03	0	0	0	0	0	0	0	0	2.24	0.23	1.29	0
CL1.Contig24_All	0	0	0.53	0	0	0	0	0	0	0	0	0	0	0	0
CL1.Contig26_All	0.06	0	0.03	0.25	0.7	0	0.89	2.39	3.98	0.63	1.84	0	0	0.48	3.5
CL1.Contig28_All	38.5	45.52	16.71	76.43	96.54	96.59	46.31	69.71	75.53	104.09	81.81	97.03	24.5	20.34	61.3
CL1.Contig29_All	31.74	18.88	17.44	122.2	168.3	107.77	76.84	52.94	39.89	82.9	49.01	116.95	28.76	28.9	20.03
CL1.Contig3_All	0	0	0.15	0	0	0	0	0	0	0	0	0	0	0.15	0
CL1.Contig30_All	3.62	8.7	8.46	3.99	5.45	6.4	9.87	11.2	10.96	25.12	13.99	35.7	14.79	17.22	16.63
CL1.Contig31_All	0	0	0.37	0	0	0	0	0	0	0	0	0	2.5	0	0
CL1.Contig32_All	4.32	3.07	3.29	3.64	3.72	2.04	2.11	1.31	0.8	2.09	7.15	6.94	6.21	5.72	4.09
CL1.Contig34_All	0	0	0.18	0	0	0	0	0	0	0	0	0	0.31	0.91	0
CL1.Contig36_All	0	0	0	0	0	3.7	1.57	2.01	4.77	0	2.49	0	0	0	12.42
CL1.Contig37_All	0	0	0	0	0	0	0	0.02	0	0.01	0.05	0	0	0	0
CL1.Contig38_All	0	0	0.07	0	0	0	0	0	0	0	0	0	0.66	0	0
CL1.Contig39_All	0.18	0.4	0	0.28	0.63	1.11	0.88	0.89	1.31	1.23	1.54	0	0	0	0
CL1.Contig40_All	0.26	1.35	0	0	0	0	0	0	0	0	0	0	0.66	1.42	0
CL1.Contig41_All	0	0	0	0.52	0.44	0	0	0.34	0	0	0.84	0.91	0	0	1.28
CL1.Contig43_All	0	5.84	0	0	0	0	1.87	0.09	0.15	1.62	0	2.78	0	0	0.22
CL1.Contig44_All	2.76	0	0	2.69	4.39	2.08	4.1	1.13	1.33	5.86	10.17	2.05	0	0	2.13
CL1.Contig46_All	0.25	0	0.27	0	0	0	0	0	0	0	0	0	2.64	2.13	0
CL1.Contig47_All	0	0	0	0.92	0.82	0	1.29	1.59	1.5	1.16	0.53	3.22	0.45	0	3.05
CL1.Contig48_All	0	0	0.03	0	0	0	0	0	0	0	0	0	0.07	0	0
CL1.Contig5_All	0.31	0	0	1.28	1.91	1.15	0.75	0.53	0	0.94	4.15	0	0.02	0	0
CL1.Contig6_All	1.81	0	0	0.8	0.32	2.29	0.72	0.82	1.13	0.19	1.79	0	0	0	0
CL1.Contig9_All	0	0	0	0	0.01	0	0	0	0	0	0	0	0	0	0
CL10.Contig1_All	0.76	0	1.43	0.2	0.8	6.71	0.38	1.13	3.38	0.97	2.07	0	3.07	0.85	3.62
CL10.Contig2_All	1.81	0	0	0.35	0.23	0	0.24	0.41	0	0.46	0.33	1.15	0	0	0
CL10.Contig3_All	0	0.72	1.03	0	0.32	0	0.51	0.23	0.29	0	0	0	0	0	0.56
CL10.Contig4_All	0	2.45	0.43	0.23	0.18	0	0.58	0.56	0.68	0.22	0.29	0	1.23	0	0
CL10.Contig5_All	0	2.41	0.38	0	0	0	0.43	0.25	0	0	0	0	0	0	0.48
CL10.Contig6_All	3.37	0	3.61	5.48	4.68	0	6.2	4.85	1.5	3.94	2.9	3.51	3.09	4.47	4.79
CL10.Contig7_All	0	0	0.65	0.43	0.06	1.03	0.66	1.35	0.85	0.57	2.36	1.91	0.26	1.22	0
CL100.Contig1_All	2.64	0	0.77	3.5	1.67	0.23	5.42	3.82	2.3	2.48	3.13	1.91	1.78	0.88	1.72
CL100.Contig10_All	0	0	0	0	0	0	0.24	0.27	0	0.1	0	0	0	0	0
CL100.Contig14_All	0.23	0	0	0	0.03	0	0.38	0.15	0	0	0	0	0	0	0.96
CL100.Contig15_All	0.49	0	0	0	0	0	0	0	0	0	0	0	0	0	0
CL100.Contig16_All	0	0	0.15	0.27	0.09	0	1.02	0.38	0.32	0.26	0.52	0.43	0	0.39	0.21
CL100.Contig19_All	3.84	4.5	9.63	0.61	1.1	2.77	3.17	7.09	9.29	1.51	5.25	0.75	14.05	4.45	6.06
CL100.Contig2_All	0.71	2.58	2.6	1.05	0.8	0.88	2.02	3.31	4.55	1	3.81	0	3.03	2.74	4.27
CL100.Contig20_All	2.3	0	1.67	0.04	0.36	2.71	1.57	2.2	2.2	0.77	1.59	0	2.17	0.49	0
CL100.Contig21_All	0	0	0.56	0.31	0.13	0	1.53	0.91	4.49	0.41	1.07	1.29	1.98	1.29	0
CL100.Contig22_All	0	0	0	0.15	0	0	0.08	0.59	0	0.32	0	0	0	0	1.01
CL100.Contig24_All	20.84	23.69	18.31	33.22	27.58	45.72	62.03	55.05	54.73	31.12	49.06	24.1	50.05	48.17	38.19
CL100.Contig3_All	0	0	3.1	2.39	0.87	4.52	9.17	8.17	16.08	3.37	7.58	1.53	3.73	3.27	4.67
CL100.Contig4_All	0.16	0	0.6	0.28	0.15	0	0.57	0	2.42	0.01	0.97	0	0	1.4	0
CL100.Contig5_All	1.08	0	0.7	2.28	0.98	2.17	1.72	3.52	1.48	0.6	0	1.05	1.97	3.44	4.45
CL100.Contig6_All	0	0.48	0	0	0	0	0	0	0	0	0	0	0	0	0
CL100.Contig7_All	0	0	0	0	0	0.01	0.48	0	0	0	0	1.23	0	0	0
CL100.Contig8_All	0	0	0	0	0	0	0	1.2	0.55	0	0	0	0	0	3.54
CL100.Contig9_All	0.22	0	0	0	0	0	0.01	0	0	0.01	1.03	0.55	0	0.38	0
CL1000.Contig1_All	0	0	1.72	0.9	0	0	0	1.57	2.1	0	3	0	3.03	0.26	3.84
CL1000.Contig2_All	3.75	1.18	6.8	0.36	1.6	0.98	2.2	2.43	1.15	2.19	0	5.11	3.48	5.69	2.6
CL1000.Contig3_All	0	0	0	0.02	0.05	0	0.11	0.11	0	0.11	0.08	0.34	0.4	0.11	0
CL1000.Contig4_All	0	1.19	0	0.03	0.06	0	0.31	0.1	0.89	0.24	0	0	0.58	0.3	0.24
CL1001.Contig1_All	0	0	0	0	0	0	0	0	0.01	0	0	0	0	0	0
CL1001.Contig10_All	0	0	0	0	0	0	0.09	0.04	0	0.01	0	0	0	0	0.11
CL1001.Contig12_All	0	0	0	0	0	0	0	0	0	0.01	0	0	0	0	0
CL1001.Contig13_All	0	0	0	0	0	0	0.02	0	0	0	0	0	0	0	0
CL1001.Contig14_All	0	0	0.18	0.02	0	0	0	0.12	0	0.02	0.23	0	0	0	0
CL1001.Contig15_All	11.87	14.22	5	9.68	8.17	13.17	12.34	14.47	10.89	8.72	7.48	3.85	9.73	6.55	10.11
CL1001.Contig16_All	0	0	0	0	0.34	0	0	0	0	0	0	0	0	0	0
CL1001.Contig2_All	0	0	0	0.14	0.11	0	0.4	0	0.1	0	0.16	0	0	0	0
CL1001.Contig20_All	0	0	0.69	0.17	0.03	0	0.36	0.14	0.49	0.23	0	0	0	0.11	0
CL1001.Contig22_All	0	0	0.13	0.24	0.23	0	0.26	0.19	0	0.22	0.23	0	0.36	0.27	0.53
CL1001.Contig23_All	0.46	2.19	0.89	0.61	0.31	0	1.18	1.15	1.07	0.72	0.79	1.66	0.55	1.34	2.45
CL1001.Contig24_All	3.06	0	1.96	1.01	0.45	0	1.53	1.81	4.46	1.54	1.94	2.29	1.39	1.32	0.96
CL1001.Contig25_All	0.16	0	0	0.06	0	1.27	0.46	0.08	0	0.04	0.26	0	0.41	0.83	0
CL1001.Contig26_All	0.26	1.65	0.68	0.32	0	0	0	0.7	0.92	0.07	0.59	0	0.8	1.22	0.53
CL1001.Contig36_All	0	0	0	0.01	0	0	0	0	0	0	0	0	0	0	0
CL1001.Contig37_All	0	0	0	0	0	0	0	0	0	0	0	0	0.72	0	0
CL1001.Contig39_All	0	0	0	0	0	0	0	0	0	0	0	0	0	0.27	0
CL1001.Contig40_All	1.82	0	2.08	1.04	0	0	1.64	2.96	2.68	0.97	0.57	0	0.93	0.68	2.23
CL1001.Contig41_All	0	0	0	0.06	0	0	0	0	0.26	0	0	0	0	0	0
CL1001.Contig42_All	0	0	0.04	0	0	0	0	0	0	0	0	0	0	0	0
CL1001.Contig43_All	0	0	0	0.25	0.36	0	0.99	1.39	0	0.45	0.35	1.35	0	0.77	0
CL1001.Contig45_All	0	0.03	0	0	0	0	0	0	0	0	0	0.55	0	0	0
CL1001.Contig46_All	0	0	2.05	0	0	0	0	0	0	0	0	0	0	0	0
CL1001.Contig5_All	0.5	2.08	0.42	0.26	0.23	0	0.53	0.71	1.1	0	0.19	0	0	0.28	0
CL1001.Contig50_All	0.35	0	0.33	0.21	0.1	0	0.73	0.47	0.61	0.35	0.27	0	0.45	0	0
CL1001.Contig52_All	3.48	0.04	0.7	0.69	0.13	0	2.36	1.49	1.5	1.22	0.57	3.81	0	2.58	0.85
CL1001.Contig53_All	0	0	0	0	0	0.16	0	0	0	0	0.02	0	0.41	0.03	0.27
CL1001.Contig54_All	2.8	1.5	2.73	1.8	1.68	0.85	3.04	2.11	1.94	0.85	2.06	1.37	2.56	1.7	2.34
CL1001.Contig56_All	0	0	0	0	0.04	1.09	0	0	0	0	0	0	0	0	0
CL1001.Contig57_All	0	0	0	0	0.17	0.64	0	0	0	0	0	0	0	0	0
CL1001.Contig59_All	0	0	0	0.03	0	0	0	0	0.72	0.38	0	0	0	0	0
CL1001.Contig6_All	2.25	0	0.74	0.94	0.57	0.46	1.13	1.68	1.06	1.07	1.46	1.8	1.8	2.07	1.73
CL1001.Contig60_All	1.66	0	0	0.06	0.1	0	0.8	0.82	1.09	0	0.41	0	0.48	0	0
CL1002.Contig1_All	0.97	0	0	0.12	0.72	0	0.13	0.01	0	0	0	0	0	0.86	0
CL1002.Contig13_All	0	0	0.34	0.09	0.31	0	0	0	0	0	0	0	0	0	0
CL1002.Contig14_All	0	0	0	0.91	0.92	0	3.05	0.4	3.46	0.59	0	0	1.48	0	1.75
CL1002.Contig15_All	0	0	0	0.52	0.21	0	0.74	0.02	2.62	0	0	0	0	0.43	0
CL1002.Contig17_All	0	0	0.83	0	0.03	0	0	1.37	0	0.18	0.18	0	0.36	0.08	1.11
CL1002.Contig18_All	0	0	0	2.12	0	0	1.82	3.78	1.81	0	1.5	0	0	0	0
CL1002.Contig19_All	0	0	2.92	0.01	0.38	0	0.09	2.27	0	0.55	1.33	0	2.5	1.09	0
CL1002.Contig2_All	0	0	0.46	0	0	0	0.11	0.25	0.63	0.08	0.2	0	0	0	0.45
CL1002.Contig21_All	0.91	0	2.27	0.23	0.13	0	0.5	1.08	1.5	0.26	0.72	0	0	0.2	1.19
CL1002.Contig25_All	0	0	1.55	1.75	0.5	0	0.94	0.84	0.5	1.2	1.13	0	0	1.58	1.78
CL1002.Contig26_All	0.85	0	0.02	0	0	0	0	0	0	0	0	0	0	2.61	0
CL1002.Contig28_All	0	5.31	0	0	0	0	0	0	0	0	0	0	0	0	0.66
CL1002.Contig29_All	0	0	0.49	0.13	0.12	1.19	0.39	0.66	1.34	0.08	0.4	0.36	0.35	0.38	0
CL1002.Contig3_All	0	0	0.53	0.03	0.02	0.53	0.07	1.46	1.25	0.06	0.86	0	0	0	1.09
CL1002.Contig32_All	0	4.6	0	0	0	0	0	0	0	0	0	0	0	0	0
CL1002.Contig33_All	1.37	0	1.9	0	0	0.27	0	0	0	0.3	0.02	0	0.16	0	0
CL1002.Contig34_All	0.18	0	0	0.38	0	2.58	1.07	0	0.45	0	0	0.53	0	0	0
CL1002.Contig40_All	1.49	0	7.19	2.6	1.16	6.93	6.3	4.65	6.39	3.04	6.54	8.92	7.94	3.18	4.63
CL1002.Contig41_All	14.25	6.68	16.66	11.02	7.6	15.76	19.11	30.89	19.11	9.25	12.24	9.22	17.47	12.29	19.34
CL1002.Contig42_All	0	0	0.4	0.05	0.05	0	0.2	0.05	0	0.13	0	0	0	0.38	0
CL1002.Contig43_All	0	0	0.86	0	0	0	0.18	0.25	0	0.15	0.27	0	0.72	0.87	0
CL1002.Contig5_All	0	0	2.26	1.03	0.14	0	1.09	0.81	1.74	0.44	1.53	0	0	0.58	0.56
CL1002.Contig6_All	0	0	7.99	5.03	2.17	0	6.56	1.72	11.09	4.89	4.94	0	8.8	8.17	0
CL1003.Contig1_All	0	0	0	0	0	0	0	0	0.03	0	0	0	0	0	1.02
CL1003.Contig10_All	0	0	0	0	0.1	0	0.1	0	0	0.08	0.47	0	0	0	0
CL1003.Contig11_All	0	0	0	0	0.07	0	0.31	0.1	1.37	0.54	0	0	0	0	0
CL1003.Contig12_All	21.68	20.56	12.67	40.75	36.24	38.15	33.52	23.75	27.49	32.13	35.03	55.96	12.48	9.84	21.77
CL1003.Contig13_All	0	2.09	1.89	5.35	8.3	0	0	0.03	1.18	22.47	5.91	26.88	0	0.02	1.53
CL1003.Contig14_All	0	0	0	0	0.07	0	0	0	0	0	0	0	0	0	0
CL1003.Contig15_All	0.31	0	0	0.7	4.64	0	0.27	0.24	0.62	1.44	0	0	0	0	0
CL1003.Contig16_All	0	0	0.12	0.26	0.68	0	0.28	0.08	0	0.4	0.11	1.65	0	0.13	0.55
CL1003.Contig17_All	0.37	0	0.17	1.31	1.02	0.02	1.07	0.85	0.79	1.36	2.19	3.6	0.48	0.61	1.77
CL1003.Contig18_All	0.82	0	0.01	0.01	0	0	2.7	1.41	0.12	0	0	0	3.71	1.94	0.02
CL1003.Contig19_All	0	0	0.51	0.65	0.67	2.54	0.48	0.54	0	0.59	1.09	0	2.45	0.62	1.69
CL1003.Contig2_All	0	0	0.94	0	1.73	0	0	5.57	1.13	0.13	0	4.57	12.97	12.51	9.12
CL1003.Contig20_All	1.14	0	0	0	0	0	0	0	0	0	0	0	0	0.94	0
CL1003.Contig21_All	0	0	0.32	0.28	0.16	0	0.63	0.42	0	0.29	0.23	0.67	0.23	0.17	0.16
CL1003.Contig22_All	0.36	0	0	0	0	0	0	0	0	0	0.16	0	0.48	0	0
CL1003.Contig23_All	0	0	0	0	0.43	0	0	0	0	0	0	0	0	0	0
CL1003.Contig24_All	1.07	2.36	0.38	0.52	0.3	0	1.35	0.87	3.28	1.38	0.72	1.74	0	0.74	0.16
CL1003.Contig25_All	0.1	0	0.48	0.43	0.04	0	0	0.2	1.79	1	0	0	0	2.44	0.8
CL1003.Contig26_All	0	0	0.2	0.71	0.5	0	0.37	0.53	0.58	1.17	0.23	3.42	0	0	2.19
CL1003.Contig27_All	0	0	0	0.6	0.86	0	0	0	0	1.38	0	1.06	2.85	0	0
CL1003.Contig3_All	23.45	17.98	13.65	18.13	12.44	29.97	23.03	20.93	19.38	2.02	12.88	0	12.28	14.41	13.82
CL1003.Contig4_All	0	0	0	0	0.57	0	0	0	0	0	0	0	0	0	0
CL1003.Contig5_All	0	0	0	0	0	0	0.02	0.03	0	0	0	0	0	0	0
CL1003.Contig6_All	0	0	0	0.31	0.04	0	0	0	0	0.1	0	0	0	0	0.72
CL1003.Contig7_All	0	0	0	1.01	0.25	3.95	1.03	0.41	0	0.85	0.82	0	0.38	0	0
CL1003.Contig8_All	0	0	0.82	0	0	0	0.6	1.23	1.39	0	1.69	0	0.6	0.41	0
CL1003.Contig9_All	0.36	0	0	0.15	0	1.04	0.1	0.11	0.84	0.51	0.23	0	0.43	0.2	0
CL1004.Contig1_All	0	0	0	0	0	0	0.05	0	0	0.08	0	0	0	0	0
CL1004.Contig14_All	0.7	0	1.13	0.99	0.85	0	1.1	3.16	3.67	2.27	7.47	0	1.14	1.08	7.67
CL1004.Contig17_All	0.29	2.48	0.29	0.29	0.1	0	0.83	0.88	1.14	0.56	0.83	2.08	1.43	1.28	0
CL1004.Contig18_All	0	0	0	0.03	0	0	0	0	0	0	0	0	0	0	0
CL1004.Contig19_All	54.88	69.71	51.31	139.08	93.62	67.93	95.13	90.5	67.59	105.11	134.34	138.86	97.13	103.65	149.99
CL1004.Contig2_All	88.05	40.78	48.7	245.02	162.14	122.12	163.83	141.62	132.01	108.8	132.24	97.93	124.6	114.93	152.72
CL1004.Contig20_All	2.96	3.84	3.48	0.44	0.69	0	3.94	2.12	2.03	1.79	0.84	1.12	2.16	4.83	3.37
CL1004.Contig21_All	19.82	21.75	7.66	10.48	8.46	4.74	6.44	8.36	9.58	2.57	3.87	3.26	5.58	3.58	5.63
CL1004.Contig22_All	0	0	0	0	0	0	0.19	0	0	0	0	0	0	0	0
CL1004.Contig23_All	2.48	2.27	1.27	6.04	5.3	1.33	3.43	3.09	2.34	7.61	7.63	8.78	2.7	2.52	4.14
CL1004.Contig26_All	0	0	0	0	0	0	0.06	0	0	0	0	0	0	0	0
CL1004.Contig3_All	0	0	0	1.09	0.94	0	1.38	0.65	2.09	0.32	0	0	0	0	2.06
CL1004.Contig4_All	0	0	11.63	0.87	1.15	0	9.04	17.81	29.08	3.53	11.38	15.37	9.57	5.49	2.48
CL1004.Contig6_All	0	0	1.39	0.34	0.22	0	0.58	1.72	2.85	0.19	0	0	0	1.11	3.5
CL1004.Contig7_All	133.73	129.25	68.83	330.26	242.43	158.7	196.65	152.64	117.36	191.19	222.31	193.55	176.47	203.22	190.33
CL1004.Contig9_All	3.63	3.8	6.01	7.49	4.75	8.21	14.87	16.64	12.16	16.75	18.55	17.84	15.94	12.89	23.6
CL1005.Contig1_All	0.23	4.2	0.96	0.13	0.14	0	1.13	0.88	1.92	0.35	0.75	0	0	0.36	1.31
CL1005.Contig11_All	0	0	0.12	0.05	0	0	0	0.23	0	0.02	0	0	0	0.19	0
CL1005.Contig12_All	0.51	0	1.65	0.05	0	0	0.62	1.12	0.93	0.28	1.26	0	0	0.98	2.54
CL1005.Contig13_All	2.94	0	6.69	1.28	1.13	4.33	5.3	7.24	9.08	2.33	5.29	3.74	4.46	2.46	4.54
CL1005.Contig15_All	0.07	0	2.56	0.12	0.1	5.36	0.39	6.91	4.19	0.28	6.73	0.46	0	0	9.34
CL1005.Contig16_All	0	0	0	0	0.03	0	0	2.24	1.5	0.11	1.81	0	0.1	0	0.83
CL1005.Contig18_All	63.25	79.21	62.07	59.69	72.63	127.86	94.8	132.71	101.04	110.67	171.04	99.39	74	85.72	130.47
CL1005.Contig19_All	36.79	34.19	24.39	34.11	33.36	48.36	54.76	69.33	79.98	53.28	40.92	23.65	24.63	39.91	59.27
CL1005.Contig2_All	0.46	0	1.42	0.02	0.24	3.85	0.3	0.22	0	0.48	7.92	0	0	0	0.27
CL1005.Contig20_All	28.95	6.04	43.52	17.31	19.48	21.11	29.08	47.91	51.05	53.51	80.64	40.43	42.27	41.58	72.32
CL1005.Contig21_All	0.04	0	0.03	0	0	0	0.01	0.04	0.04	0	0.01	0	0	0.04	0.04
CL1005.Contig22_All	0	0	0.61	0.24	0.19	2.48	1.11	1.08	0.73	0.35	0.34	0	0.45	0.61	0.61
CL1005.Contig23_All	0	0	0	0.18	0	0	0.12	0.1	0	0.33	1.79	0	0	0	0
CL1005.Contig24_All	2.9	0	1.03	0.81	1.26	3.34	4.76	7.78	7.41	1.57	1.51	3.08	3.36	3.49	3.21
CL1005.Contig25_All	4.49	0	8.71	55.16	38.87	35.5	44.86	53.05	34.58	8.07	102.12	51.46	34.75	19.24	53.83
CL1005.Contig3_All	0	0	0.6	0.17	0.18	0	0.41	0.46	0.57	0.06	1.71	0	0	0	0.55
CL1005.Contig5_All	0	0	0	0.06	0.04	0	0.08	0	0.37	0	0	0	0.56	0.03	0
CL1005.Contig6_All	0	0	0	0	0	0	0	0	0	0	0	0	0	0	0.36
CL1005.Contig7_All	0	0	0	0	0	0.54	0	0	0	0	0	0	0	0	0
CL1005.Contig8_All	0	0	0	0.06	0	0	0	0.7	0.98	0	0	1.55	0.77	0	0.33
CL1006.Contig1_All	0	0	5.77	0	0	0	0	0.6	0	0	0	0	1.4	1.54	1.55
CL1006.Contig10_All	1.25	0	0.58	0.33	0.41	0.47	0.97	1.03	0	0.25	0.36	0	0.82	1.53	0.24
CL1006.Contig11_All	5.34	14.72	6.95	3.93	5.23	12.05	4.66	5.01	6.13	7.38	6.32	2.83	6.87	5.36	5.96
CL1006.Contig12_All	6.7	18.05	3.52	4.76	4.08	4.87	6.04	4.72	5.18	7.46	9.6	6.13	9.78	6.07	13.21
CL1006.Contig2_All	2.13	0	0	0	0	8.27	1.77	4.04	3.42	2.18	5.72	2.78	0	0	0
CL1006.Contig3_All	0	0	0	0	0.8	0	2.98	0	0	1.46	0	0	0	0	0
CL1006.Contig4_All	4.83	0	2.88	1.62	1.66	0.76	1.17	2.45	0.82	2.99	5.18	6.57	3.2	7.69	4.28
CL1006.Contig5_All	0	0	0	0	0	0	0	0	0	0	0	0	0.53	0.75	0
CL1006.Contig6_All	1.32	0	1.38	0.44	0.38	0	1.28	0.49	1.29	0.39	0	0	0	0	2.4
CL1006.Contig8_All	0	0	0	0	0	2.36	0	0	0	0	0	0	0	0	0.31
CL1006.Contig9_All	9.89	0	9.85	6.37	6.41	0	6.61	4.87	5.52	3.7	0.01	5.37	7.55	7.55	4.37
CL1007.Contig1_All	0	5.26	4.56	1.35	2.81	0	1.16	0.72	0	6.19	2.21	6.53	2.04	3.16	1.73
CL1007.Contig10_All	0	0	0	0.68	0.62	0.02	0	0	0	1.35	0	0	0	1.77	0
CL1007.Contig11_All	0	0	0	0.46	0	0	0	0.6	1.54	0	0	1.17	0	0	2.67
CL1007.Contig12_All	0	5.02	0	0	0	0	0	0	1.68	0.82	0	0	0.68	0	0.25
CL1007.Contig13_All	0	0	1.51	0	0	0	0	0	0	0	0	0	0	0	0.37
CL1007.Contig14_All	0	0	0	0.15	0	3.26	0	0.03	0	0	0	0	0	0.72	0
CL1007.Contig15_All	0.32	0	0.47	0.06	0	0	0.48	0	0	0.23	0	0	0.44	0	0
CL1007.Contig16_All	0	0	0	0	0	0	0	0.1	0.23	0	0	0	0	0.85	0
CL1007.Contig17_All	0.86	0	0	0	0	0	0.14	0	0.05	0	2.99	0	1.17	0	1.44
CL1007.Contig18_All	0	0	0	0	0	0	0	0	0	0	0.09	0	0	0	0
CL1007.Contig19_All	2.22	0	1.29	0.4	0	0	0.58	0	0	0.59	0	0	0	0.78	0
CL1007.Contig2_All	0	0	0.48	0.2	0	0	0	0.39	0	0.16	0	0	2.89	0	0
CL1007.Contig21_All	1.12	0	0	0	0	0	0.02	0	0	0	0	0	0	0	0
CL1007.Contig22_All	0	0	0	0.4	0.48	0	0.76	0	0	0.22	0	0	0	0	2.14
CL1007.Contig23_All	0	0	0	0	0	0	0	0	0.7	0	0	0	0.21	0	0
CL1007.Contig25_All	0.5	0	0	0	0	0	0.62	0	0	0	0	0	0	0	0
CL1007.Contig26_All	2.55	0	0	0.36	0	0	1.09	0	0	0.47	1.7	0	0	0	0
CL1007.Contig27_All	1.34	0	0	0	0	0	0	0	0	0	0.41	0	0	0	0
CL1007.Contig28_All	0	0	0	0	0	0	1.69	0	0.05	0	0	0	0	0.23	0.62
CL1007.Contig29_All	0	0	0	0	0	0	0	0.26	0	0	0	0	0	0	0
CL1007.Contig3_All	0.53	0	0	0	0	0	0	0.51	0	0.05	0.08	0	0	0	0
CL1007.Contig30_All	0.17	0	2.96	0	0.22	0	0.42	0	0	0	0	0	0	0	0
CL1007.Contig31_All	0	0	0.04	0	0.18	0	0.96	0.21	0	0.86	0	3.23	0	2.27	0
CL1007.Contig32_All	0	0	0	0	0	0	0	0.36	0	0	0	0	0	1.49	0
CL1007.Contig33_All	0	0	0	0	0.21	0	0	0	0	0.35	0	0	0	0	0
CL1007.Contig34_All	0	0	0	0	0.13	0	0	0.23	0.77	0	0	0	1.79	0.46	0
CL1007.Contig35_All	0	0	0	0	0	0	0	0	0	0	0	0	0	0	0.33
CL1007.Contig36_All	1.1	0	1.63	0.34	0.34	0	0.24	0.81	0	0.47	0	0	0	0	2.4
CL1007.Contig37_All	0	0	2.09	0	0	3.69	0	0	0	0	0	0	0	0	0
CL1007.Contig38_All	0.49	0	0.99	0	0	0	0.19	0.13	0	0	0.49	0	0	0.02	0
CL1007.Contig39_All	0	0	0	0.23	0.45	0	0.56	0.29	0	0.34	0	0	0	0	0
CL1007.Contig4_All	0	0	0	0	0	0	0	0	0	0	0	0	0.46	1.27	0
CL1007.Contig40_All	13.24	16.04	10.7	7.43	9.03	17.9	7.06	5.61	7.54	8.1	11.74	6.54	11.52	12.55	9.79
CL1007.Contig5_All	0	0	0	0	0.74	0	0	0	0	1.21	0	0	0	1.18	0
CL1007.Contig6_All	1.67	0	0	0.32	0.4	0	0.35	0	0	0.59	1.63	0	1.49	0	0
CL1007.Contig7_All	0	0	0.52	0	0.14	0	0.3	0	0	0.35	0	0	0	0	0
CL1007.Contig8_All	0	0	0	0	0	0	0	0	0	0	0.83	0	0.53	0	0
CL1007.Contig9_All	0	0	0	0	0	0	0	0.59	0	0	0.39	0	0	0	0
CL1008.Contig1_All	1.07	0	0	0.23	0.25	0	1.02	1.01	2.55	0.67	0.59	0	0	1.61	0
CL1008.Contig10_All	0	0	0.35	0.11	0	0	0.47	0.3	1.23	0.31	0.27	0	0	0	0
CL1008.Contig11_All	0	0	1.73	1.32	1.19	0	2.92	2.46	4.31	1.03	21.69	5.86	3.73	0.93	0.23
CL1008.Contig13_All	19.03	15.92	20.05	20.53	18.93	19.65	18.79	22.91	14.97	19.45	22.12	20.67	23.72	23.81	40.54
CL1008.Contig14_All	7.25	0	3.26	3.19	4.23	9.96	5.68	3.39	2.75	3.84	3.45	0	5.73	4.1	5.35
CL1008.Contig2_All	0	0	0.54	0.09	0.08	0	0.31	0.27	0.2	0.13	0	0.5	0.18	0.26	0.24
CL1008.Contig4_All	0	0	0	0.01	0	0	0.01	0	0	0	0.01	0	0	0	0
CL1008.Contig5_All	0	0	0	0.11	0.28	0	0.52	1.22	1.11	0.05	0	0	0	0	0
CL1008.Contig6_All	1.42	0	0	0	0	0	0	0	0	0.06	0	0	0.4	0.55	0.58
CL1008.Contig7_All	1.3	0	2.27	0.62	0.63	1.45	2.88	3.12	3.84	1.52	4.21	3.92	0.83	2.32	2.65
CL1009.Contig10_All	1.28	0	1.37	1.52	0.96	7.47	7.63	6.49	4.9	1.93	4.01	3.56	2.74	2.64	6.45
CL1009.Contig12_All	0.15	0	0.63	0.05	0.09	0	0.66	0.5	0	0.14	0.77	0	0.13	0	0
CL1009.Contig13_All	0	0	0	0	0	0	0.01	0	0	0	0	0	0	0	0
CL1009.Contig14_All	0	0	0.3	0.13	0.04	0	0.69	0.97	1.71	0.28	0.48	0	0	0.13	0.75
CL1009.Contig16_All	0.83	0	0.3	0.3	0.22	0	1.18	3.42	0	0.46	2.71	0	0	0.56	0
CL1009.Contig17_All	0	0	0	0	0	0	0	0.02	0.08	0	0	0	0	0	0
CL1009.Contig18_All	0	0	0.04	0.06	0.03	0.2	0.13	0.1	0.16	0.04	0.2	0	0	0	0
CL1009.Contig19_All	0	0	0	0	0	0	0	0	0.16	0	0	0	0	0	0
CL1009.Contig21_All	19.63	21.78	13.77	17.69	9.37	0	12.61	14.7	19.41	11.91	17.16	12.53	11.62	9.7	13.5
CL1009.Contig24_All	5.33	6.78	1.48	2.94	2.4	18.39	5.61	8.29	9.76	1.85	3.07	5.34	1.12	1.41	4.59
CL1009.Contig25_All	0	0	0.33	0.26	0.27	0	1.71	1.79	4.87	0	1.97	0	0	0	0
CL1009.Contig26_All	0.49	0	0.76	0	0	0	0	0.08	0	0.15	0	0	0	0	0
CL1009.Contig3_All	0	0	0	0	0	0	0.02	0.02	0	0.03	0	0	0	0	0
CL1009.Contig5_All	1.51	0	1.29	0.18	0.2	1.69	1.57	0.95	2.2	0.54	1.22	2.05	0.35	1.09	0.95
CL1009.Contig6_All	21.71	10.08	14.24	20.4	16.98	7.24	16.4	15.21	16.17	9.91	15.45	1.64	13.02	14.48	17.25
CL1009.Contig8_All	0	0	0	0	0	0	0	0	0.58	0	0	0	0	0.01	0
CL1009.Contig9_All	21.6	19.5	15.31	45.57	34.39	26.53	30.75	29.87	21.92	16.83	14.79	13.86	15.08	16.07	13.84
CL101.Contig1_All	2.99	0	0.59	0.69	0.87	0	1.25	1.33	2.68	1.23	1.87	3.94	2.04	0	1.25
CL101.Contig2_All	1.53	0	0	0.12	0.16	0	1.07	1.4	0.03	0	0.43	0	0	0.71	1.24
CL101.Contig4_All	0	0	2.53	0.04	0	0	0.24	0.14	0	0.36	0.3	0	0	0.53	0
CL101.Contig5_All	0.43	4.47	1.93	5.46	5.12	0	2.77	2.81	4.35	3.27	4	2.94	2.55	1.4	2.83
CL101.Contig7_All	1.54	3.16	0	1.68	2.41	0	1.49	1.76	0.53	0.52	1.41	0	0	1.78	0.12
CL1010.Contig1_All	0	0	0	0.06	0	0	0	0	0	0	0	0	0	0	0
CL1010.Contig11_All	1.54	0	2.88	0.41	1.06	1.37	1.27	1.08	0.41	1.65	3.67	0	3.18	2.24	2.73
CL1010.Contig12_All	0	0	0.26	0.08	0.16	0	0	0.14	0	0	0	0.68	0	0	0
CL1010.Contig14_All	0.43	0	0	0.16	0.12	0	0.19	0.15	0	0.21	0.54	0	0	0.2	0
CL1010.Contig15_All	1.09	0	0	2.04	2.32	0	1.85	3.61	4.73	2.94	3.53	4.34	1.42	1.54	1.64
CL1010.Contig18_All	0	0	1.03	0	0.07	0	0.49	0.75	0.99	0.35	0.43	1.56	0.48	0.07	1.08
CL1010.Contig2_All	0	0	0.56	0.35	0.25	0	0.57	0.31	0	0.25	0.49	0	0.3	0.24	1
CL1010.Contig20_All	0.49	0	1.6	1.45	1.05	0	1.58	2.29	0.79	1.72	2.27	0.32	0.92	3.88	1.72
CL1010.Contig21_All	13.59	0	8.05	6.81	5.9	0	4.99	5.05	4.4	11.4	7.43	16.11	10.42	4.61	8.87
CL1010.Contig23_All	0	0	0.39	0.64	1.4	1.98	0.23	0.13	0.89	0	0.47	0	0	0	0
CL1010.Contig24_All	4.83	29.14	6.82	3.24	4.88	14.14	3.91	3.15	2.66	4.43	3.09	0	7.38	12.09	6.24
CL1010.Contig26_All	1	0	0	0.63	0.06	0	0.97	0.82	3.65	0.17	0	0	1.54	2.04	0
CL1010.Contig27_All	0	0	0	0	0	0	0.5	0.52	0	0.07	0.18	1.35	0	0.67	0
CL1010.Contig28_All	6.77	2.73	6.35	5.56	4.53	0	3.66	5.16	6.51	7.39	4.31	4.81	8.75	5.2	9.49
CL1010.Contig3_All	0.12	0	0.07	0.08	0.12	0	0.21	0	0.25	0.06	0.49	0	0.7	0.33	0.24
CL1010.Contig30_All	0	0	0	0	0	0	0.11	0.34	0	0.19	0.81	0	0	0	1.05
CL1010.Contig5_All	0.23	0	0.72	0	0.06	0	0	0.28	0.47	0.2	0	0	0.36	0.27	0
CL1010.Contig6_All	0	0	0	0	0	0	0.26	0.14	0	0.16	0	0	0	0	0
CL1010.Contig8_All	0	0	0	0	0	0.86	0	0	0	0	0	0	0	0	0
CL1010.Contig9_All	0.37	0	1.04	0.16	0	0	0	0.25	0	0	0	0.41	0	0	0
CL1011.Contig1_All	1.04	0	0	0.27	0.54	0	0.37	0.4	0	0.17	0.61	0	0	0	0
CL1011.Contig2_All	9.22	8.89	6.01	7.84	7.79	6.1	4.47	2.93	2.85	7.73	3.63	9.58	10.29	9.86	4.08
CL1011.Contig3_All	0.73	0	1.17	0.21	0.52	0	0.66	0.51	1.4	0.4	0.31	0	0	0	0
CL1011.Contig4_All	0	0	0	0	0	0	0	0	0.44	0	0	0	0	0	0
CL1011.Contig5_All	0	0	0	0	0	0	0.21	0.08	0	0.26	0	0.8	0.55	0.19	0
CL1011.Contig6_All	0.07	0	0	0	0	0	0	0	0	0.57	0	0	0	0	1.5
CL1011.Contig7_All	0	4.45	0	0.03	0.02	0	0.31	0	0.33	3.06	0	4.82	1.09	1.82	1.31
CL1012.Contig1_All	1.1	0	0	0	0.01	0	1	0.24	0.5	0.02	0.18	0	0.26	3.63	0
CL1012.Contig10_All	2.31	6.79	1.46	0.81	1.52	0	1.32	0.99	0.86	1.5	1.06	0	0.58	0.38	0.21
CL1012.Contig11_All	0	0	1.27	0.12	0.64	0	0	1.24	2.03	3.19	1.44	6.77	1.18	0	1.23
CL1012.Contig12_All	0	12.21	0.45	2.9	0	0	0.25	0	0	0	0	0	0.78	3.6	0
CL1012.Contig14_All	0	0	0	0.22	0.06	4.47	0.4	1.04	0.39	1.14	1.35	1.72	0.91	0	0.41
CL1012.Contig15_All	0	0	0.99	0.39	0.05	0	0.5	1.15	1.38	0.28	0	1.05	1.11	1.65	0
CL1012.Contig16_All	0	0	0.42	0.26	0.01	0	0.74	0.18	0	0	0	0	0.09	1.28	0
CL1012.Contig17_All	0	0	0	0	0	0	0	0	0	0.02	0	0	0	0	0
CL1012.Contig19_All	0	0	0	0	0	0	0.04	0	0	0	0.05	0	0	0	0
CL1012.Contig21_All	0	0	0.62	0.05	0.6	0	0	0.58	0	0.5	1.14	0	0	0	0.52
CL1012.Contig22_All	0	0	0	0	0	0	0.05	0	0	0	0	0	0	0	0
CL1012.Contig28_All	0.21	0	0.31	0	0.31	0	0	0	0.78	4.81	0	0	0	0	0
CL1012.Contig29_All	0.25	0	0.19	0.13	1.45	5.59	0.4	1.64	1.18	6.51	1.67	11.94	0.71	0.18	1.32
CL1012.Contig31_All	12.37	6.92	11.15	15.87	14.87	11.36	11.66	14.35	14.15	14.53	13.12	19.96	14.9	11.94	15.4
CL1012.Contig33_All	0	0.62	0.12	0	0	0	0	0	0	0	0	0	0	0	0
CL1012.Contig34_All	0.51	0.22	1.12	0.57	0.2	0	0.4	0.38	0.51	0.08	0.28	0	0.72	0.88	0
CL1012.Contig36_All	2.93	0	2.4	2.42	1.76	0	3.43	2	0.08	2.4	2.25	0	4.87	0	2.53
CL1012.Contig37_All	0	0	0	0	0.59	0	0.16	0	0.34	0.11	0.85	2.86	0	0	0.54
CL1012.Contig38_All	0.84	0	0	7.33	6.25	5.6	4.63	0.04	0.18	0.55	2.84	0	1.11	0	0.41
CL1012.Contig39_All	0.04	0	0	0.82	0.53	0	0.49	0	0	0.04	0	0	0.52	0.01	0
CL1012.Contig4_All	0	0	0	0	0	0	0	0	0	0.23	0	0	0	0	0
CL1012.Contig40_All	0	1.22	0.33	0	0.04	0.56	0.81	0.19	0	0.16	0	0	0.03	0	0
CL1012.Contig41_All	0	0	0.35	0.28	0.01	0	0	0	0	0	0	0	0	0	1.8
CL1012.Contig43_All	0.11	0	0.57	0.08	0	0	0.15	0	0	0.1	0	0	0.26	1.85	0
CL1012.Contig44_All	0	0	0	0	0	0	0.01	0	1.06	0.42	0.34	3.37	0	0	0.4
CL1012.Contig45_All	1.45	0	0	0	0	0	0.23	0	0	0	0	0	0	0.48	0
CL1012.Contig46_All	0	0	0	0.02	0	0	0	0	0	0	0	0	0.02	0	0
CL1012.Contig5_All	0	0	0.14	0.21	0.17	0	0	0.05	0	0.09	0	0	0.65	0.15	0
CL1013.Contig1_All	0	4.73	0	0.74	0.6	0	0.43	0.63	0.76	0.61	0.42	0	0	0	0.62
CL1013.Contig2_All	5.62	5.49	3.81	12.22	15.97	0	6.31	3.21	0.88	6.4	6.27	12.73	2.17	6.12	8.17
CL1013.Contig3_All	7.61	6.59	7.84	19.8	12.33	5.68	13.46	10.28	10.36	10.55	8.43	9.37	11.85	10.2	7.79
CL1013.Contig4_All	3.6	0	3.49	4.63	4.09	3.2	4.94	3.8	3.85	3.8	3.08	2.11	3.65	2.92	3.68
CL1014.Contig1_All	0.76	1.91	1.73	0.3	0.12	0	0.91	1.48	1.66	0.28	1.1	0	0.43	0.79	0.69
CL1014.Contig2_All	0.29	0	1.95	0.33	0.22	0	1.75	1.97	1.89	0.61	1.43	1.48	1.03	1.2	0
CL1014.Contig3_All	0	0	2.6	0.11	0.04	0	0.05	2.14	1.99	0.12	2.23	0	0	0.22	2.02
CL1014.Contig4_All	0.11	0	0.59	0.01	0	0	0.05	1.52	0.3	0.16	0.89	0	0	0	0.72
CL1015.Contig1_All	0.67	0	0.48	0.21	0.06	0	0.43	0.51	0.48	0.09	0	0	0.16	0.12	0.21
CL1015.Contig2_All	0	0	0.32	7.1	0	4.48	0.67	1.02	4.94	0.09	0.32	0	0	0	0
CL1015.Contig3_All	0	0	0.22	0.5	0.07	0	0	0.77	0.62	0.12	0.24	0	0	0.39	0.24
CL1015.Contig4_All	0.26	0	0.57	0	0.44	0	0.36	0.26	0	0.09	0.06	0	0.17	0	0
CL1015.Contig5_All	0	0	0.65	0	0	2.85	0.51	0.43	0.74	0.29	0	0	0	0.3	1.58
CL1015.Contig6_All	16.29	19.04	17.31	16.15	14.66	5.43	15.11	16.4	14.32	11.46	12.97	12.99	15.68	13.89	12.22
CL1016.Contig1_All	0	0	0	0	0	0	0.11	0.91	0	0.39	0	0	3.99	0	1.68
CL1016.Contig2_All	0.23	0	2.65	0.21	0.57	0	0	0.89	0.51	2.37	1.27	0.04	0.08	2.27	0
CL1016.Contig3_All	0	0	0.43	0.33	0.1	0	0.41	0.67	2.36	1.22	0	1.42	1.21	0	0.88
CL1016.Contig4_All	0	0	0.52	0.21	0.16	0	0.46	1.09	1.65	0.52	0.64	1.38	0.31	0	0.53
CL1016.Contig5_All	0.05	1.04	3.52	2.92	3.45	2.24	3.21	5.21	3.71	7.97	3.88	11.6	4	4.24	4.82
CL1016.Contig6_All	0	0	0.44	0.19	0.09	0	0.2	0.37	0	0.21	0.17	0	0.28	0.24	0
CL1016.Contig8_All	0	0	1.73	0.58	0.82	7.99	0.7	0.48	1.02	1.64	1.35	2.01	0	0.32	0
CL1016.Contig9_All	2.19	1.24	0.46	1.28	1.45	1.07	0.67	0.62	0.37	0.29	0.61	0.43	0.62	0.59	0.27
CL1017.Contig10_All	0	0	0	0.05	0	0	0	0	0	0	0	0	0.07	0	0
CL1017.Contig11_All	2.11	0	2.2	0.28	0.73	0	0.45	1.22	1.21	0.67	0.62	1.06	0	1.22	0.44
CL1017.Contig13_All	0	0	0	0.49	0	2.15	0.2	0.14	0	0	0	0	1.22	0	0
CL1017.Contig14_All	0	0	0	0.17	0.4	0	0.52	0	0	0	1.92	0	0.42	0	0.15
CL1017.Contig15_All	2.64	0	2.52	2.06	2.31	0	1.7	0.87	0	1.49	1.04	0	2.77	0.87	3.81
CL1017.Contig16_All	0.23	0	0	0.07	0.66	0	0.56	0.06	1.58	0.25	0.32	0	0.23	0.5	0
CL1017.Contig17_All	1.15	0	0	0.19	0.14	0	0.82	1.13	0	0.34	0.36	0	2.72	1.07	0
CL1017.Contig18_All	0.14	0	0	0	0	0	0	0	0.68	0.46	0.28	4.13	0	0	0.03
CL1017.Contig19_All	0	0	0	0.23	0	0	0	0	0	0	0	0	0	0	0
CL1017.Contig2_All	11.04	8.43	9.38	27.83	24.78	25.52	18.54	15.45	23.76	17.96	19.24	28.31	6.63	14.98	17.82
CL1017.Contig20_All	0	0	0	0	0	0	0	0	0	0	0	0	0.6	1.51	0
CL1017.Contig21_All	0	0	0.36	0	0	0	0.31	0.32	0	0	0	0	0.58	0.12	0
CL1017.Contig22_All	0	0	1.18	0.45	0.2	3.5	0	0.08	0	0	1.1	4.25	0	0	4.51
CL1017.Contig23_All	1.47	0	0	0	0	0	0.01	0	0	0.19	0	0	0	0	0
CL1017.Contig25_All	0.24	0	0	0	0	1.36	0.01	0	0.43	0.1	0	0	0	0	0
CL1017.Contig26_All	10.62	18.81	6.16	6.24	7.69	0	5.71	4.77	3.13	8	4.9	14.34	3.41	1.28	8.21
CL1017.Contig27_All	0	0	0	0	0	0	0	2.97	0	0	0	3.51	7.36	0	0
CL1017.Contig3_All	2.08	0	1.38	4.69	5.03	15.79	3.55	4.44	4	5.53	3.16	3.01	4.2	4.94	0
CL1017.Contig5_All	0.38	0	0.55	0.84	0	0.53	1.14	2.4	0.83	0.84	0.96	0	0.19	0.37	0
CL1017.Contig6_All	1.6	0	0	0.21	0.36	0	1.11	0.59	0.16	0.34	0.39	0	0.34	0	0.81
CL1017.Contig7_All	0	0	0	0.79	0.37	1.03	0.55	0.56	0	0	0.36	0	0.16	1.25	0
CL1017.Contig8_All	0	0	0.48	0	0	0	0	0	0.24	0	0	0	0	0.68	0
CL1017.Contig9_All	3.05	0	3.11	0.6	0.94	0	2.19	1.38	1.25	0.45	0	3.06	0.34	1.78	4.09
CL1018.Contig1_All	0	0	0	0	0	0	0	0	0.44	0	0	0	0	0	0
CL1018.Contig10_All	0	0	0	0	0	0	0	0	0	0.09	0	0	0	0	0
CL1018.Contig11_All	0.95	0	0.42	0.13	0	1.14	0	0	0	0	0.93	0	0	0	0
CL1018.Contig12_All	0	0	0	0	0	0	0.25	0.4	0	0.15	0	0.56	0	0.43	1.02
CL1018.Contig15_All	0	0	0	0	0	0	0	0	0	0	0	0.01	0	0	0
CL1018.Contig16_All	0	0	0.2	0	0	0	0.38	0	0	0	0	0	0.48	0	0
CL1018.Contig17_All	0	0	0	0	0	0.26	0	0	0	0.24	0	0.56	0	0	0
CL1018.Contig19_All	0	0	1.19	0.05	0	0	0	0.43	0	0	0	0	0	0	0
CL1018.Contig2_All	0	0	0.3	0.08	0	0	0.15	0.53	0	0.05	0.11	0	0	0	0.46
CL1018.Contig21_All	0	0	0	0	0	0.85	0	0	0	0.07	0	0.19	0	0	0
CL1018.Contig22_All	0	0	0	0	0	0	0	0.13	0	0	0	0.34	0	0	0
CL1018.Contig24_All	0	0	0	0	0.14	0	0	0	0	0.42	0	0	0	0	0.05
CL1018.Contig25_All	0	0	0	0	0	0	0	0	0	0.09	0	0	0	0	0
CL1018.Contig28_All	0.53	0	0.68	0.28	0.94	0	0.07	0.94	2.18	0.89	0.77	0.76	0.71	1.9	0
CL1018.Contig29_All	0	0	0	0	0	0	0	0	0	0	0	0	0	0	0.01
CL1018.Contig3_All	0	1.95	0	0	0	0	0.07	0	0	0.05	0.23	0	0	0	0
CL1018.Contig31_All	0	0	0.01	0	0.17	0	0	0	0	0.31	0	0	0	0	0.07
CL1018.Contig32_All	0	0	0	0	0	0	0.2	0	0	0	0	0	0.82	0	0
CL1018.Contig33_All	0	0	0	0	0	0	0	0	0	0	0	0	0	0.11	0
CL1018.Contig35_All	0.68	0	0.65	0.12	0.07	0	0.16	0.28	0	0.25	0.7	0	0.95	0.81	1.31
CL1018.Contig36_All	0.2	2.03	0.94	1.68	1.61	3.95	2.05	1.21	2.2	2.6	1.88	3.9	1.79	0	3.14
CL1018.Contig37_All	0	0	0.25	0.19	0.2	0	0.19	0	0	0.1	0.29	0	0	0	0
CL1018.Contig38_All	4.86	0	8.67	5.15	6.9	3.72	8.39	7.23	9.6	8.78	7.23	9.48	7.24	8.27	12.24
CL1018.Contig39_All	3.23	5.63	2.7	3.16	4.22	5.71	3.45	4.39	3.93	9.65	4.9	10.17	5.84	5.39	5.94
CL1018.Contig4_All	0	0	0	0.08	0	0	0	0.28	0	0	0	0	0	0	0
CL1018.Contig40_All	0	0	0	0.19	0.16	0	1.11	0.19	2.35	0.49	0.02	0.93	0	1.58	0
CL1018.Contig41_All	0	0	0.47	0.2	0.18	0	0.15	0.7	0.86	0.07	0	0	0.12	0.53	0.96
CL1018.Contig42_All	0	0	0	0	0	0	0	0	0	0	0	0.37	0	0	0.33
CL1018.Contig43_All	0	0	0	0	0	0.39	0	0	0	0.26	0	0.71	0	0	0
CL1018.Contig44_All	0	0	0	0	0	0	0	0	0	0.07	0	0	0	0	0
CL1018.Contig45_All	0	0	0	0.09	0	0	0	0	0	0.08	0	0	0	0	0
CL1018.Contig46_All	0.43	0	0.19	0.17	0.15	0.28	1.07	0.48	0.72	0.9	0.14	2.96	0	1	0
CL1018.Contig5_All	0	0	0	0.01	0	0	0	0.27	0	0	0.34	0	0.61	0	0
CL1018.Contig6_All	0.29	0	0.07	0.12	0.11	1.13	0.48	0.3	0.28	1.09	0.11	2.03	0	0.46	0
CL1019.Contig1_All	0	0	0.56	0	0.1	0	0.1	0.31	0	0	0.23	0	0.97	1.09	1.46
CL1019.Contig2_All	0.45	0	1.04	0	0	0	0	1.62	0	0	0	0	0	0	0
CL1019.Contig3_All	1.24	2.38	1.45	0.26	0.34	0	1.13	1.72	0	1.13	2.09	2.93	1.53	0.58	1.06
CL1019.Contig4_All	0	0	1.06	1.02	1	2.48	1.95	0.75	2.07	1.96	0.7	0	4.18	1.97	2.51
CL1019.Contig5_All	1.19	0	0.51	0.64	0.79	0	0.93	0.86	2.4	2.12	1.14	1.61	0.63	0.54	1.64
CL1019.Contig6_All	116	89.42	58.78	98.18	104.04	90.78	69.45	59.78	54.52	89.89	76.37	99.76	56.19	66.86	62.68
CL1019.Contig7_All	2.57	23.29	2.92	5.53	7.02	9.3	4.9	2.93	3.39	9.18	5.88	7.72	6.81	5.47	2.18
CL102.Contig1_All	0	0	1.08	0.2	0.09	0	0.05	0	0	0.06	0	0	0	0	0.01
CL102.Contig10_All	0	0	0	0	0.26	0	0.18	0.18	0	0.11	0	0	0	0	1.48
CL102.Contig2_All	4.6	0	7.73	0.97	0.98	23.65	4.99	4.38	0	1.69	0	10.44	0	0	2.34
CL102.Contig3_All	0.43	0	0	0	0.04	0	0.17	0.42	0.69	0	0.28	0.35	0.15	0.33	0.51
CL102.Contig4_All	0	0	0.22	0.42	0.49	3.93	0.83	0.94	0.67	0.39	1.5	0.79	0	0.21	0.48
CL102.Contig5_All	0.82	0	0.39	0.23	0.26	0	0.59	1.09	0.5	0.09	0.39	0	0	0.4	0
CL102.Contig6_All	0	1.39	0.32	0.5	0.42	1.49	0.3	0.84	0	0.2	1.22	0	1.55	0.61	2.1
CL102.Contig7_All	0	0	0	0.21	0	0	0.29	0.88	0	0.08	0.29	1.32	0	0	0
CL102.Contig8_All	22.82	30.17	20.55	27.87	24.25	0	21.74	25.82	29.27	24.22	24.2	16.3	24.74	27.05	23.78
CL102.Contig9_All	3.3	0	2.53	0.1	0.18	0	0.45	0.43	0	0.76	1.3	0	0	0	0
CL1020.Contig1_All	0	0	0.24	0.1	0.28	2.3	1.99	0.64	1.84	0.87	1.64	0	0	0.47	2.73
CL1020.Contig10_All	0	0	0.31	0	0	0	0	0	0	0	0	3.38	3.31	2.12	0
CL1020.Contig11_All	1.76	0	0	0.15	0.45	0	0.29	0.01	1.5	0	0.86	0	0	0	1.03
CL1020.Contig12_All	88.18	76.03	60.94	89.67	68.62	45.12	68.67	46.24	50.5	48.67	55.51	40.67	58.31	59.83	63.55
CL1020.Contig13_All	0.96	0	5.21	0.87	0.79	0	0.84	3.22	3.91	1.64	0.93	0	0	1.79	1.61
CL1020.Contig14_All	9.64	12.38	3.32	2.49	3.09	2.45	5.69	7.38	6.15	6.08	13.3	5.36	9.24	10.13	5.81
CL1020.Contig2_All	2.14	0	1.69	0.48	0.49	0	0.98	0.98	0	0.28	0	0	2.18	0.92	0
CL1020.Contig4_All	0	0	0	0	0	0	0.26	0	0	0	1.6	0	0	0	0
CL1020.Contig5_All	2.57	0	3.82	0.86	0.12	2.7	3.76	6.77	3.78	1.79	5.2	5.55	5.06	5.3	6.42
CL1020.Contig7_All	0	0	1.28	0.64	0.48	1.36	1.83	1.68	2.32	1.47	0.95	4.48	0.39	1.02	1.7
CL1020.Contig8_All	0	0	3.01	0.47	0	0	0.55	2.61	1.47	0.41	0	0	2.18	2	1.18
CL1021.Contig1_All	2.06	0	0.51	1.29	0.93	0	0.75	1.29	2.86	0	1.05	0	0	0	0
CL1021.Contig11_All	0	0	0	0.03	0.18	0	0	0	0	0	0	0	0.26	0	0
CL1021.Contig12_All	0	0	2.35	0	0	0	0.09	0	0	0	0	0.88	0	1.16	0
CL1021.Contig14_All	0	0	0	0	0	0	0	0	0	0.03	0	0	0	0.08	0
CL1021.Contig16_All	1.07	0	0	0	0.19	0	0.6	0	0	0.4	0	0.6	2.03	0	2.84
CL1021.Contig17_All	0.24	0	0.59	0.13	0.14	0	0.41	0.61	0.41	0.07	0.54	0	0	0.75	0
CL1021.Contig18_All	1.4	0	0.62	0.83	0.8	0	1.04	0	0.55	2.68	1.42	0	0	2.46	0
CL1021.Contig19_All	0	0	0.33	0	0.04	0	0.09	0	0.21	0	0.21	0	0	0	0.91
CL1021.Contig2_All	0.27	0	0.28	0.04	0	0	0.19	0.02	0	0	0	0	0	0	0
CL1021.Contig20_All	0.24	0	0	0.04	0.34	1.04	0	1.28	0.03	0.31	0.18	0	1.14	0	1.05
CL1021.Contig21_All	0	0	0	0	0.03	0	0	0	0	0	0	0	0.31	0	0
CL1021.Contig22_All	12.85	0	14.96	9.23	8.13	15.52	9.32	11.09	6.4	12.06	11.6	10.54	17.38	21.53	13.65
CL1021.Contig23_All	24.24	39.35	17.79	19.1	26.43	23.5	17.97	17.52	22.09	20.74	36.58	13.92	12.45	9.18	29.82
CL1021.Contig4_All	0	0	0	0	0.29	0	0.63	1.1	0	0.53	1.89	0	0	0	0
CL1021.Contig5_All	0	0	0	0	0	0	0	0	0	0	0.02	0	0	0	0
CL1021.Contig6_All	0	0	0	0	0.07	0	0	0.28	0	0.16	0	0	0	0	0.22
CL1021.Contig7_All	0	0	0	0.18	0	0	0.49	0.03	0	0.13	0	1.56	0	0.1	0
CL1021.Contig8_All	0	7.34	0	0	0.01	0	0	0	0	0	0	0	0.49	0	0
CL1021.Contig9_All	0.23	0	1.59	0	0	0	0	0	0.43	0	1.06	0	0	0	1.4
CL1022.Contig10_All	0.19	0	6.05	0.36	0.33	12.88	0.74	13.57	9.56	0.55	9.81	0	0	0	9.9
CL1022.Contig11_All	0	0	0	0.31	0.3	0	1.23	1.05	0	0	2.21	0	1.33	1.79	2.89
CL1022.Contig12_All	0	2.27	3.21	0	0.42	0.56	1.37	3.62	4.41	0	1.2	0	0	0.69	0.55
CL1022.Contig13_All	0	0	0	0.27	0	0	0.17	0.54	0	0.34	0	0	0	0	0
CL1022.Contig2_All	0	0	0	0	0.15	1.79	0	0	0.01	0	0	0	0	0.4	0.5
CL1022.Contig3_All	1.37	0	1.17	0.08	0.37	0	1.69	1.78	2.36	0.18	0.58	1.7	0	1.07	1.21
CL1022.Contig4_All	1.71	0	2.57	0.11	0.2	0	0.71	1.71	1.49	0.16	0.22	0	0.19	0.4	0.88
CL1022.Contig5_All	321.85	328.43	443.65	185.1	189.81	298.8	266.46	293.42	270.74	225.59	224.52	153.58	206.99	235.28	286.64
CL1022.Contig6_All	0	2.03	5.42	0.26	0.13	0	1.01	3.27	1.98	0.61	0.79	0	0.73	0	3.31
CL1022.Contig7_All	9.92	29.06	21.08	2.44	2.43	29.31	11.5	22.82	34.08	6.39	5.26	23.56	14.77	5.79	13.88
CL1022.Contig8_All	2.19	0	1.51	0.19	0	0	0.46	1	0.78	0.3	0.77	0	0.37	0	0
CL1022.Contig9_All	1.84	0	2.09	0.44	0.21	0	2.38	4.91	5.97	1.93	2.18	0	0	3.1	0
CL1023.Contig11_All	0	0	0	0	0	0	0	0	0	0	0.55	0	0.29	0	0
CL1023.Contig12_All	0	0	0	0.11	0	2.26	0.54	0	0	0	0	0	0	0.44	0
CL1023.Contig13_All	0	5.57	0	0	0	0	0	0	0.41	0	0	0	0	0	0
CL1023.Contig14_All	1.52	0	0.1	0.43	0.21	0	0.78	0.67	0	0.28	0	0	0	0	0
CL1023.Contig15_All	0	0	0	0	0	0	0	0	0	0	0	0	1.18	0	0
CL1023.Contig16_All	0	0	0	0	0	0	0	0	0	0	0	0	1.41	0	0
CL1023.Contig17_All	0.03	0	0.35	0	0	0	0	0.38	0.21	0.11	0	0.42	0.27	0.52	0
CL1023.Contig18_All	0	0	0	0	0	0	0	0	0.63	0	0	0	0.1	0	0
CL1023.Contig19_All	0	0	0.45	0.04	0	0	0	0	0	0	0	0	0	0	0.07
CL1023.Contig2_All	0	0	0	0.26	0.3	0	1.25	0	0.76	0	0	0	0	0.49	0.98
CL1023.Contig20_All	0	0	0	0	0	0	0	0	0	0	0	0	0	0.23	0.35
CL1023.Contig22_All	0	0	0.63	0	0.09	0	0	0	0	0.35	0	0	0	1.26	0
CL1023.Contig23_All	0	0	0.46	0	0	0	0.07	0	0	0	0	0	0	0	0
CL1023.Contig24_All	5.93	10.83	9.48	4.43	5.33	6.48	3.61	4.18	4.44	6.72	6.83	9.52	10.82	7.09	8.99
CL1023.Contig25_All	0	0	0	0.56	0	0	0	0	0	0.22	0.6	0	0	0	0
CL1023.Contig26_All	1.26	0	0.81	0.23	0.32	0	0.33	1.21	0.52	1.19	0.36	0	0	2.33	0.78
CL1023.Contig27_All	0	0	0	0	0	0	0	0	0	0	0.21	0	0	0	0
CL1023.Contig29_All	0	0	0	0	0.29	0	0	0	0	0.78	0	0	0.85	0	1.9
CL1023.Contig31_All	0	0	0	0	0.02	0	0	0.24	0	0.48	0.28	0	0	1.04	0
CL1023.Contig32_All	3.38	0	1.63	0.77	0.58	0	1.73	1.34	0	1.19	0.46	0.82	0	2.32	1.05
CL1023.Contig33_All	0.41	0	0	0.03	0.02	0	0.21	0	0	0	0	0	0	0	0
CL1023.Contig4_All	0	0	0	0	0	0	0	0	0	0	0.05	0	0	0	1.19
CL1023.Contig7_All	0	0	0	0.02	0	0	0.02	0.02	0	0	0	0	0	0	0.08
CL1023.Contig9_All	0	0	0	0	0	0	0	0	0	0	0.41	1.52	0	0	0
CL1024.Contig1_All	9.03	5.47	9.57	6.17	6.46	5.07	5.77	3.92	3.84	7.53	4.39	4.69	7.7	7.05	5.05
CL1024.Contig2_All	5.26	0	5.59	2.79	4.48	2.77	4.76	5.14	4.33	3.26	4.6	6.44	5.91	5.57	4.84
CL1024.Contig3_All	0.81	0	0.97	0.17	0.17	0	0.49	0.55	0.45	0.11	0	0	0.59	0.59	0
CL1024.Contig5_All	0	0	0	0.05	0	0	0.04	0	0	0	0	0	0	0	0
CL1024.Contig6_All	0.28	2.54	0	0.04	0	0	0.03	0	0	0.18	0	0	0	0	0
CL1024.Contig7_All	0	0.98	0	0	0	0	0	0	0	0	0	0	0	0	0
CL1024.Contig8_All	0	1.28	0	0.05	0	0	0.04	0	0	0.06	0.35	0.3	0	0.21	0.15
CL1024.Contig9_All	0.33	0	0.5	0.17	0.31	0.56	0.35	0.38	0.13	0.09	0.4	0.61	0	0.39	0.33
CL1025.Contig1_All	0	0	0	0	0	0	0	0.84	0	0	0	0	0	0	0
CL1025.Contig2_All	0	0	0	0	0	0	0	0.82	0	0	0.64	0	0	0	0
CL1025.Contig3_All	0.29	2.46	25.82	1.04	1.51	44.38	3.41	67.58	43.64	5.45	45.68	5.59	0	1	53.27
CL1026.Contig1_All	2.73	3.56	8.37	0	0	6.22	0	0.24	0	0.06	1.32	0	1.99	3.52	2.99
CL1026.Contig2_All	0.48	0	0.32	0.32	0.39	1.44	0.96	1.25	0.86	0.27	1.19	0.87	0	0.52	0.92
CL1026.Contig3_All	12.19	12.7	12.99	14.29	12.94	13.26	15.58	15.61	15.79	13.33	14.65	16.6	14.62	12.05	13.87
CL1026.Contig4_All	0.33	0	2.87	0.17	0.22	0	0.48	0.86	2.16	0.08	0.4	0	0.68	0.89	0.7
CL1027.Contig1_All	0.18	0	0	0.01	0.24	0.44	0.09	0.54	0	0.03	0.96	0	0	0	0
CL1027.Contig3_All	0	2.42	0.34	0.16	0	0	0	0	0	0.06	0	0	0	0	0
CL1027.Contig4_All	0	0	5.3	0.15	0.15	5.74	0.43	8.86	5.52	0.2	5.49	0	0	0	8.24
CL1027.Contig5_All	4.66	0	6.18	23.7	23.24	22.69	13.61	13.26	13.8	18.89	17.46	11	6.41	11.15	13.34
CL1027.Contig6_All	0.14	0	1.4	0.69	0.88	0	1.67	2.43	2.18	0.82	1.24	0.75	2.88	0.8	2.94
CL1028.Contig1_All	9.33	9.59	7.54	7.75	7.75	5.9	10.02	6.67	8.25	8.57	8.02	7.5	7.89	9.82	11.28
CL1028.Contig11_All	0	0	0	0	0	0	0.57	0.53	0	0	0.67	0	1.29	1.09	0
CL1028.Contig14_All	0	0	0.46	0.18	0.1	0	0	0.53	0	0.83	0	0	0	0.53	0
CL1028.Contig15_All	0	0	1.21	0	0	0	0.5	0.22	0	0	0.83	0	0	0	0
CL1028.Contig16_All	1.65	0	1.48	0.32	0.33	0	0.28	1.36	0.6	0.63	0.42	0.85	3.38	1.81	1.05
CL1028.Contig17_All	0.41	0	1.23	0.39	0.5	0	0.37	0.43	0.44	0.21	0.18	0	0.93	0.76	0
CL1028.Contig3_All	1.43	0	1.44	0.31	0.53	1.11	0.59	1.55	0	0.57	0	0.52	0	0.43	2.93
CL1028.Contig4_All	0	0	0	0	0.71	0	0.02	0	0	0	0	0	0	0	0
CL1028.Contig5_All	0	0	0	0	0	0	0	0	0	0	0.39	0	0	0	0
CL1028.Contig6_All	0	2.25	0	0	0	0	0	0	0	0	0	0	0	0	0
CL1028.Contig7_All	0	0	0	0	0	0	0	0	0.5	0	0	0	0	0	0
CL1028.Contig8_All	1.55	0	1.04	0	0	1.34	0	0.02	0	0.17	0	1.1	0	0	0
CL1028.Contig9_All	0	0	0.39	0.22	0	0	0	0	0	0	0	0	0	0	0
CL1029.Contig1_All	4.86	9.93	1.62	2.09	1.71	0	2.77	1.88	1.23	1.46	2.11	4.03	3.52	1.76	0.87
CL1029.Contig10_All	1.07	0	0.78	0.64	0.49	0	0.58	0.67	0	0.89	0	0	0	0	0
CL1029.Contig11_All	0	0	2.77	1.1	2.12	0	1.74	1.08	0.42	0.63	3.14	1.38	0.98	1.45	3.02
CL1029.Contig12_All	0	0	3.11	0	1.05	6.22	0.99	0.72	0	0.7	1.32	0	0	0	0
CL1029.Contig13_All	29.59	17.11	7.4	48.34	42.96	30.2	27.55	30.27	29.45	41.66	23.7	37.66	21.03	24.85	21.2
CL1029.Contig2_All	10.2	15.52	14.95	8.25	9.29	15.16	9.26	10.39	12.31	10.32	7.45	9.41	14.17	13	10.25
CL1029.Contig3_All	0	0	0.17	0.14	0	0	0.06	1	0	0.29	0.46	0	0.78	0	0.99
CL1029.Contig4_All	4.24	0	1.81	1.11	0.87	2.29	2.46	1.16	3.17	2.65	1.35	1.41	0.96	2.47	1.46
CL1029.Contig5_All	1.36	0	0	0	0	0	0.59	0.12	0.34	0	0.68	0.91	0	0.65	0
CL1029.Contig6_All	0	0	1.2	0	0.21	0	0.02	0.2	0	0.12	0	0	0.7	0	0.94
CL1029.Contig7_All	0	0	0	0	0.13	0	0	0	0	0	0	1.22	0	0	0
CL1029.Contig9_All	0.79	0	0.97	0.81	0.99	0	1.25	1.76	1.28	0.85	2.53	1.04	0.35	1.36	2.51
CL103.Contig10_All	0	0	0	0	0	0	0.23	0.24	0	0	0	0	0	0	0.93
CL103.Contig11_All	1.75	2.94	3.04	0.23	0.22	0	2.44	1.55	1.44	0.14	0.63	0	5.13	4.55	6.55
CL103.Contig12_All	0.2	0	0	0.16	0.13	0	0.09	0.03	0.19	0.2	0	0	0	0.28	0.28
CL103.Contig13_All	236.37	270.5	143.78	187.92	166.8	153.42	220.88	103.54	123.37	184.58	118.36	158.63	182.52	195.3	204.01
CL103.Contig14_All	0	0	2.16	0.34	0	0	2.46	1.89	2.33	0	0	0	0	4.63	4.03
CL103.Contig2_All	5.46	5.04	4.84	1.6	1.53	0	3.95	3.13	2.63	1.49	1.15	0	4.3	3.81	2.66
CL103.Contig3_All	171.19	237.1	155.94	38.41	38.48	85.57	35.7	52.35	69.28	153.77	123.86	166.48	177.23	152.71	211.08
CL103.Contig4_All	931.35	1071.12	786.02	1077.29	955.71	932.49	1365.54	615.57	702.64	951.81	534.89	698.3	858.04	995.54	838.63
CL103.Contig5_All	283.19	392.68	261.81	203.05	226.27	228.26	314.56	149.35	168.88	300.29	181.77	282.59	287.91	329.44	250.53
CL103.Contig6_All	0	0	1.07	0.11	0.08	1	0.43	1.91	2.6	0.39	1.79	0	0	0	3.92
CL103.Contig7_All	7.4	11.92	9.26	7.54	5.76	3.92	2.79	3.85	6.49	5.99	7.49	5.96	9.45	1.42	3.25
CL103.Contig8_All	0.73	0	2.56	0.19	0.81	0	0	0.26	1.47	2.42	0.34	6.04	2.94	1.3	2.43
CL103.Contig9_All	0.61	0	0.68	0.11	0.1	0	0	0.27	0	0.15	0.43	0.76	1.67	1.27	0
CL1030.Contig10_All	55.26	62.25	47.91	55.96	45.44	45.01	60.06	70.07	56.93	38.19	39.86	42.49	53.36	53.51	55.53
CL1030.Contig11_All	0.68	0	0	0.76	0.9	0	1.87	2.8	1.77	1.53	3.28	0.26	0	2.66	0.07
CL1030.Contig2_All	1.14	0	2.55	0.8	0.01	0	1.2	0.59	1.71	0.43	0	0.88	1.45	0	3.09
CL1030.Contig3_All	0	0	0	0	0	2.16	0.05	0.14	0	0.07	0.21	0	0	0	0
CL1030.Contig4_All	0	0	0	0	0.56	0	0.07	1.06	0	0	0	0	0	0	0
CL1030.Contig5_All	1.9	0	1	0.7	0.11	0	1.18	0.59	1.63	0.41	1.65	1	0.68	0.22	1.76
CL1030.Contig6_All	1.77	0	0	1.06	0.52	1.35	1.3	1.26	1.08	0.1	2.5	0	0	2.24	0
CL1030.Contig7_All	3.38	0	0.37	0.56	0	0	0.59	0	1.48	0.18	1.12	1.22	0	0.49	1.71
CL1030.Contig8_All	0	0	0.97	0.05	0	0	0.18	0.12	0.75	0.05	0.22	0	0.54	0.52	0
CL1030.Contig9_All	0	0	0	0	0.11	0	0	0.14	0	0.23	0	0	0	0	0
CL1031.Contig1_All	0.76	0	0.7	0.08	0	0	0.51	0.6	0.04	0	0	0	0.46	0.36	0
CL1031.Contig10_All	0.22	0	1.3	0.16	0.06	0	0.15	0.4	0	0.05	0.49	0	0.16	0	0
CL1031.Contig11_All	0	2.1	0.41	0	0	0	0	0.4	0	0	0	0	0	0	0.72
CL1031.Contig12_All	0	0	0.14	0.04	0.2	0	0.21	0	1.3	0.04	0	0	0	0	0
CL1031.Contig13_All	0	0	0	2.38	2.72	4.07	2.24	1.1	0	0.34	0	0	0	0	0
CL1031.Contig14_All	5.15	0	2.75	4.05	3.75	0	4.36	3.32	4.43	2.65	3.51	0	6.39	6.99	4.67
CL1031.Contig15_All	0	5.08	0	1	0.38	0	0.01	0.25	0	1.36	2.09	3.79	1.79	0	0
CL1031.Contig16_All	0	0	0.78	0	0.1	0	0.1	0.43	0	0.1	0	0	0	0	1.08
CL1031.Contig2_All	0	0	1.04	0.2	0	0	0.31	0.69	1.19	0	0.5	0	0	0.58	0
CL1031.Contig3_All	0	0	0	0	0.22	0	0	0.25	0.9	0	0	0	0	0	0
CL1031.Contig4_All	0.2	0	0.27	0.7	0.46	0	0.25	0	0	0.32	0	0	0	0	0.65
CL1031.Contig5_All	0	0	0	0.13	0.17	0	0.3	0.09	0	0.18	0	0.41	0	0	0
CL1031.Contig6_All	0	0	0.22	0	0	0	0	0.16	0	0	0	0	0	0	0
CL1031.Contig7_All	0	0	0	0.26	0.42	0	0.51	0.82	0.07	0.03	0.66	1.94	0.82	0.26	0
CL1032.Contig1_All	0	0	0	0.05	0.06	0	0.08	0.35	0	0.33	0.4	0	0	0	0
CL1032.Contig10_All	3.95	0	1.8	9.49	1.98	0	2.12	3.16	3.52	1.52	1.1	0	1.65	2.17	1.08
CL1032.Contig11_All	1.27	0	1.27	4.34	4.9	0	1.2	1.43	0.99	0.3	0.4	0	2.43	4.64	1.02
CL1032.Contig12_All	0	0	0.45	0	0	2.19	0.05	0.52	1.09	0.04	0.31	0	0	0	0.64
CL1032.Contig13_All	0	0	0.46	0	0	0	0	0	1.66	0	0.54	0	0	0	0
CL1032.Contig14_All	0	0	0	0	0	0	0	0	0.05	0	0.05	0	0	0	0
CL1032.Contig15_All	0.29	0	1.23	0.22	0.09	1.67	1.48	0.83	1.62	0.73	0.44	0	0.27	0.7	1.35
CL1032.Contig16_All	0	0	0	0	0	0	0	0	0.1	0	0.07	0	0	0	0
CL1032.Contig17_All	37.26	36.3	30.56	57.77	39.88	31.03	37.2	37.9	28.93	20.07	28.26	21.57	29.87	29.3	32.64
CL1032.Contig18_All	0	0	0	0	0	0	0.1	0	0	0	0	0	0	0	0
CL1032.Contig19_All	0	0	0	0	0.05	0	0	0.06	0.43	0.06	0	0	0	0	0
CL1032.Contig2_All	0	0	0.29	0.15	0.13	0	1.07	1.32	1.93	0.24	0.22	1.01	0.36	0.61	0
CL1032.Contig21_All	0	0	0.57	0	0	0	0	0.34	0.55	0.23	0.7	0	0	0	1.41
CL1032.Contig23_All	2.94	10.72	0.56	2.92	3.17	0	0.59	1.14	0	0.27	0	0	2.78	1.22	0
CL1032.Contig3_All	0	0	0	0	0	0	0	0	0.03	0	0.04	0	0	0	0
CL1032.Contig4_All	0	0	0	0	0	0	0	0	0	0	0.07	0	0	0	0
CL1032.Contig6_All	0	0	0	0	0	0	0	0	0.23	0	0.28	0	0	0	0
CL1032.Contig7_All	2.23	0	4.07	1.21	0.86	0	2.67	1.94	0.96	0.48	0.71	1.55	2.38	1.71	1.68
CL1032.Contig8_All	0	0	0	0	0	0	0	0	0.68	0	0.33	0	0	0	0
CL1032.Contig9_All	0	0	1.53	0.13	0.12	1.42	0.7	0.31	0.44	0.18	0.57	0	0.5	0.4	0.29
CL1033.Contig10_All	0	0	0	0	0	0	0	0.16	0.27	0	0	0	0	0	0
CL1033.Contig11_All	0	0	0	0.26	0	0	0	0	0	0	0	0	0	0	0
CL1033.Contig13_All	1.09	0	1.36	0.54	0.47	0.89	2.32	1.8	3.08	1.34	1.53	1.41	0.9	1.2	1.28
CL1033.Contig2_All	0	0	4.87	1.63	3.79	13.67	22.61	10.89	12.85	12.31	4.97	10.81	13.65	13.96	10.54
CL1033.Contig4_All	0	0	1.36	0.16	0.14	0	0.5	0.54	0.69	0.47	0.23	0	0.19	0.13	0
CL1033.Contig5_All	0.33	0	0.37	0.66	0.11	0	0.45	0.51	0.31	0.87	1.09	0.46	0.93	1.44	0.08
CL1033.Contig6_All	0	0	0.45	0.03	0.02	0	0.08	0.88	0.62	0.09	0.73	0	0	0	1.29
CL1033.Contig7_All	0	0	0	0	0	0	0	0	0	0	0	0	0.86	0	0
CL1033.Contig8_All	0	0	0	0	0	0	0	0.29	0	0	0	0	0	0	0.3
CL1033.Contig9_All	0.59	0	0	0.69	0.43	0	1.11	0.66	1.16	1.34	0.98	0.46	3.07	1.46	1.78
CL1034.Contig1_All	0	0	0.58	0.55	0.1	0	0.98	0.7	0.77	0.44	2.25	1.61	0	0.71	0.52
CL1034.Contig2_All	0.99	0	0.47	0.47	0.12	0	1.55	1.1	1.01	0.89	2.09	0	1.49	0.75	1.09
CL1034.Contig3_All	0.94	0	3.05	1.03	0.85	0	1.19	2.47	3.05	1.17	1.35	3.47	0	0.67	4.65
CL1034.Contig4_All	27.39	22.81	21.03	23.23	27.07	39.18	29.5	34.31	29.85	34.48	38.99	39.19	32.47	30.04	31.61
CL1035.Contig1_All	0	0	0	0.56	1.63	0	2.25	0.57	2.7	0.33	0.54	0	1.08	0.69	0
CL1035.Contig11_All	0.66	0	1.45	0.06	0.52	0	0.39	0.24	1.53	0.06	0.25	1.46	1.13	0.49	1.51
CL1035.Contig12_All	1.19	0	1.41	0.46	0.32	0	1.7	0.59	0	0.23	0.47	0	0.64	2.43	1.35
CL1035.Contig13_All	0.64	0	0	0	0	1.02	0.03	0.03	0	0.07	0.08	0	0.35	0	0.29
CL1035.Contig14_All	0	0	0	0.04	0.04	0	0.06	0.18	0	0	0	0	0	0.31	0
CL1035.Contig16_All	0	0	0	0	0	0	0.03	0.04	0	0.05	0	0	0	0	0
CL1035.Contig17_All	0	0	0	0	0.24	0	0	1.72	0	1	0	0	0	0	0
CL1035.Contig2_All	0	0	2.77	1.19	1.86	0	2.6	3	3.35	1.95	1.2	0.41	3.07	3.79	2.14
CL1035.Contig20_All	7.77	3.3	7.62	4.78	4.76	7.13	7.38	6.35	7.02	8.08	5.82	0	2.99	6.15	0
CL1035.Contig25_All	1.81	0.24	1.41	0.61	0.44	0	3.14	1.82	1.09	0.56	0.8	0.28	3.01	5.18	2.81
CL1035.Contig26_All	0	0	1.66	0	0	0	0	0	1.89	0	0	0	0	0	0.43
CL1035.Contig27_All	3.3	0	5.34	4.07	3.04	10.04	2.99	4.52	1.32	8.65	6.19	13.72	8.49	5.61	7.75
CL1035.Contig28_All	0	0	0.27	0	0	0	0	0	0	0	0	0	0.76	0	0
CL1035.Contig29_All	823.36	1001.42	562.9	607.34	715.58	641.24	733.59	364.56	463.38	742.48	502.15	551.97	518.68	599.61	606.12
CL1035.Contig30_All	14.97	9.77	18.76	13.62	12.14	11.77	15.36	22.8	18.29	11.64	12.98	16.8	13.32	5.78	18.72
CL1035.Contig31_All	0	3.16	0	0	0	0	0	0.1	0	0	0	0.47	0	0	0
CL1035.Contig32_All	0	0	0	0	0	0	0.1	0.05	0	0	0	0	0	0	0
CL1035.Contig33_All	0	0	0	0	0	0	0	0	0	0	0	7.35	0	0	5.12
CL1035.Contig35_All	0	0	0	0	0	0	0	0.07	0	0	0	0	0	0	0
CL1035.Contig6_All	0	0	0	0	0	0	0	0	0	0	0	0	0	0	0.71
CL1035.Contig7_All	3.3	0	4.44	0.77	0.68	0	4.85	2.72	2.76	1.04	1.57	0.91	4.59	6.52	7.99
CL1035.Contig9_All	2.93	0	0	0	0	5.49	1.46	0.02	2.68	0	2.14	3.02	0	0	0
CL1036.Contig10_All	0	0	0	0	0.01	0	0	0	0	0.02	0	0	0	0	0
CL1036.Contig11_All	21.54	0	20.04	0.59	0.57	1.77	5.05	5.5	6	0.31	1.99	0	9.49	9.69	0.93
CL1036.Contig12_All	1	2.27	0.51	0.4	0.88	0	1.11	2.64	0.74	0.56	1.62	1.67	1.46	0.41	1.75
CL1036.Contig2_All	0	0	0	0	0.31	0	0.14	0	0	1.07	0	0.06	0	0	0
CL1036.Contig3_All	23.59	33.4	36.79	38.57	30.16	40.44	44.71	50.14	45.14	29.35	38.15	37.2	64.92	55.78	55.48
CL1036.Contig4_All	0.58	0	0.6	0.77	0.6	0	0.77	1.47	1.06	0.91	2.15	0.91	2.15	0.51	3.27
CL1036.Contig5_All	0.34	0	0.94	0	0	0	0.27	0.03	2.17	0.47	0.48	0	0	0.83	0
CL1036.Contig6_All	0	0	0	0	0	0	0	0	0	0.01	0	0	0	0	0
CL1036.Contig7_All	1.03	0	1.88	0.16	0.23	1.13	0.83	1.24	1.45	0.21	0.4	0	0.68	0.33	0.85
CL1036.Contig8_All	0.35	0	0.96	0.25	0.18	1.5	0.85	1.34	2.28	0.3	0.4	0	0.32	1	1.44
CL1036.Contig9_All	0	0	0	0	0	0	0	0	0	0.01	0	0	0	0	0
CL1037.Contig1_All	1	3.16	0	0	0	0	0	0.22	0	0	0	1.04	1.4	0	0
CL1037.Contig10_All	2.17	0	0.24	1.23	1.36	0	0.13	0.05	0.24	0.1	0	0	2.25	0	0.62
CL1037.Contig11_All	0	0	0	0.07	0	0	0.04	0	0	0	0	0	0	0	0
CL1037.Contig15_All	0	0	0.59	0	0	0	0	0	0	0	0.09	0	0	0	0
CL1037.Contig3_All	2.29	0	3.6	1.92	2.55	1.38	1.34	0.85	3.05	5.01	5.87	3.12	3.13	2.63	3.32
CL1037.Contig5_All	0	0	0.17	0	0	0	0.04	0.04	0	0	0	0	0	0.27	0
CL1037.Contig6_All	0.6	0	0.2	0.06	0.05	1.58	0.32	0.93	1.46	0.37	0.91	0	0	0.19	1.67
CL1037.Contig7_All	0	0	0.45	0	0	0	0	0	0	0	0	0	0.3	0	0
CL1037.Contig8_All	1.45	0	0.48	0.38	0.21	0	0.73	0.64	1.87	1.25	1.15	0	1	0.48	0.78
CL1037.Contig9_All	1.05	1.73	0.93	0.28	0.24	0	0.32	0.43	0.39	0.22	0.17	0.5	0.66	1.19	0
CL1038.Contig1_All	0.34	0	0.64	0.09	0.25	0	0.38	0.42	2.23	0.18	0.71	0	0	0.51	0.88
CL1038.Contig2_All	67.43	62.41	61.77	44.59	53.18	55.87	44.78	51.52	46.41	53.53	57.99	39.11	44.05	44.21	49.24
CL1039.Contig1_All	4.61	0	1.69	9.39	12.59	16.42	11.46	7.78	1	22.56	15.73	35.71	8.78	9.01	5.73
CL1039.Contig10_All	0.82	0	0.43	0.69	0.33	0	1.07	1.63	0	1.3	0	0.65	1.68	1.25	2.05
CL1039.Contig11_All	6.38	9.84	1.05	5.09	6.48	6.76	5.93	0	0	8.74	5.48	11.93	0	2.39	1.49
CL1039.Contig12_All	0	0	0	0.29	0	0	1	0.54	0	0.1	0	1.13	1.44	0.76	0.1
CL1039.Contig13_All	3.59	1.58	4.4	3	3.59	5.81	2.91	4.04	6.89	4.47	4.44	4.74	3.84	3.22	4.03
CL1039.Contig14_All	2.5	0	3.81	0.23	0.49	0	3.21	7.78	5.1	5.3	6.21	5.91	7.56	6.74	8.58
CL1039.Contig15_All	0	0	0	0.17	0	0	0.09	0.03	0	0	0	0	0.07	0	0
CL1039.Contig16_All	0	0	0.14	0	0	0	0	0	0	0	0	0	0	0	0
CL1039.Contig17_All	0	0	0.27	0.08	0	0	0	0	0	0	0	0	0	0	0
CL1039.Contig18_All	0	0	0	0	0	2.73	0.06	0	0	0	0.04	0	0	0	0
CL1039.Contig19_All	0	0	0	0	0	0	0.01	0.05	0	0	0	0	0.02	0	0
CL1039.Contig2_All	2.52	0	0.98	1.26	0.8	0	0.47	0.28	0	0.22	0.11	0	0.67	0.77	0
CL1039.Contig21_All	0	0	0	0	0	0	0.05	0.7	1.25	0	0.07	0	0.13	0	0
CL1039.Contig22_All	0.44	0	0	0.02	0	0	0	0	0	0	0	0	0	0	0.04
CL1039.Contig3_All	0.18	0	0	1.12	1.56	0	0.6	0.14	0.6	0.55	0	0	0	0.05	0
CL1039.Contig4_All	0.56	0	1.2	0.13	0.08	0	0.29	0.45	0	0.12	1.02	0	0.46	0	0
CL1039.Contig6_All	0.52	0	1.87	0.51	0.72	0	1.06	1.64	2.02	1.48	1.41	0	1.73	1.33	0.92
CL1039.Contig7_All	0	0	0.3	0.12	0.22	0	0.09	0.23	1.14	0	0.5	0	0	0.45	0
CL1039.Contig8_All	0.19	0	0.63	0.3	0.48	0	0.98	0.89	1.37	1.02	0.89	0	0.89	0.9	0.56
CL104.Contig1_All	1.39	0	0.56	1.03	0.78	0	2.78	2.12	2.88	1.27	2.05	0	1.43	0.86	0.81
CL104.Contig11_All	3.13	5.64	2.89	2.93	1.3	6.44	6.48	6.8	9.97	3.15	7.41	1.09	6.31	5.09	2.17
CL104.Contig12_All	0	2.2	0.18	0.15	0.04	0	0.29	0.29	1.45	0.08	0.31	1.22	0.8	0	1.2
CL104.Contig13_All	0	0	1.45	0.31	0.31	0	0.57	0.42	0.07	0.63	0	0	1.74	0.66	1.07
CL104.Contig16_All	0	0	0.66	0.1	0	0	0.15	0.32	0	0.05	0.4	0	0	0	0.22
CL104.Contig18_All	0	0	0	0	0	0	0.07	0.05	0.54	0	0	0	0	0	0
CL104.Contig19_All	0	0	0	0.16	0.31	0	0	0	0	0.42	0.8	0	0.99	0	0
CL104.Contig20_All	0.5	0	0	0.93	1.38	4.12	0.86	0.8	0	0	2.49	0	0	0	3.61
CL104.Contig21_All	0.15	0	1	0.8	0.25	2.35	2.12	1.87	0.85	0.73	1.56	0	1.5	2.28	2.72
CL104.Contig24_All	28.44	21.91	25.89	25.18	22.13	26.45	34.04	32.72	29.76	24.23	33.85	28.42	36.09	33.36	39.39
CL104.Contig25_All	0.6	0	0.71	0.51	0.12	0	0.39	0.77	0.77	0.3	0.8	0	0.9	0.3	0.72
CL104.Contig26_All	0	0	0	0	0.15	0	0.35	0.5	0.77	0.43	0.71	0	0.66	0	0.23
CL104.Contig27_All	0.49	0	0.56	0.15	0.02	0	0.56	0	0	0	0	0	0	0.52	0
CL104.Contig28_All	0	0	0	0	0	0	0.31	0.58	0.52	0	0	0	0	0	0
CL104.Contig29_All	0	0	0	0	0	0	0	0	0.13	0	0	0	0	0	0
CL104.Contig31_All	0	0	0	0	0.08	0	0	0	0.17	0	0	0.4	0	0.27	0
CL104.Contig32_All	0	0	0.98	0.22	0.24	1.63	0.42	1.05	0.4	0.25	0.15	0	0	0.22	0
CL104.Contig33_All	0	0	0.2	0	0	0	0.09	0.16	0	0	0.13	0	0	0	0.81
CL104.Contig6_All	0	0	0.94	0.06	0	0	0.12	0.27	0	0.31	0	0	0	0.88	0.54
CL104.Contig8_All	0.57	0	1.09	0.42	0.44	0	1.29	0.53	2.49	1.58	2.03	0	1.99	1.5	0.56
CL1040.Contig1_All	0	0	0.6	0	0	0	0	0	0.85	0	0	0	0	0	0
CL1040.Contig10_All	0	0	0	0	0	0	0.99	0.77	0	0.27	0	0	0	0	0.21
CL1040.Contig11_All	0	0	0.13	0.35	0	0	0	0.17	0	0	0	2	0	0	0
CL1040.Contig12_All	0	0	0	0	0	0	0.09	0	0	0.42	0.4	0	0	0	0
CL1040.Contig13_All	0	0	0	0	0.23	0	0	0	0	0	0	0	0.57	0	0
CL1040.Contig14_All	0	0	0	0	0.17	0	0.13	0.25	0	0.3	1.2	0	0	0.71	0
CL1040.Contig16_All	0	0	0	0.25	0	0	0	0	0	0	0	0	0	0	0
CL1040.Contig17_All	0	0	0	0.07	0	0	0	0.2	0	0	0	0.1	0	0	0
CL1040.Contig18_All	0	0	0	0	0	0	0.11	0	0	0	0	0	0.76	0	0
CL1040.Contig19_All	0	0	0.34	0.03	0.1	0	0.23	0.15	0.37	0.05	0	0	0.26	0.36	0
CL1040.Contig2_All	0	0	0	0	0	0	0	0	0	0	0	0	0.09	0	0
CL1040.Contig20_All	0	0	0.91	0	0	0	0	0.35	0	0	0	0	0.39	0	0
CL1040.Contig21_All	0.47	0	0	0	0.1	0	0	0.03	0	0	0	0	0	0	0
CL1040.Contig22_All	0.39	0	0	0	0	0	0.2	0.06	0	0	0	0	0	0	0
CL1040.Contig23_All	0	0	0.95	1.13	0.87	0.69	0.84	1.4	1.67	0.5	0.37	0	2.05	0.46	1.29
CL1040.Contig24_All	1.25	0	2.59	0.9	1.9	0	0	0.05	0	0	0	0	0	0.23	1.28
CL1040.Contig25_All	42.28	31.65	23.72	27.21	21.65	23.76	33.14	31.32	30.25	20.07	23.96	26.56	26.65	23.53	26.72
CL1040.Contig26_All	2.04	2.65	1.57	0.83	0	4.57	0.28	0.1	0	0	0	0	0	1.69	0.12
CL1040.Contig3_All	0	0	0	0.06	0.01	0	0.29	0.4	0	0.22	0.71	0	0.16	0	0
CL1040.Contig4_All	0	0	0	0.1	0	0	0.09	0	0	0	0	0	0	0	0.71
CL1040.Contig5_All	0.7	0	0	0	0.24	0	0	0	0.16	0.04	0	0	0	0	1.04
CL1040.Contig6_All	0	0	0	0.03	0.25	0	0	0	0	0.59	0	1.31	1.22	0	0
CL1040.Contig7_All	1.53	0	0	0	0.26	0	0	0.01	2.18	0.27	0.2	0	0	0	0
CL1040.Contig8_All	0	0	0.46	0.75	0.09	0	0	0	0	0.03	0	0	0.49	0	0
CL1040.Contig9_All	0	0	0.15	0	0.2	0	1.15	1.2	0	0	0.1	0	0.26	1.48	0
CL1041.Contig1_All	0	0	0	0	0	0	0	0.07	0.3	0	0	0	0	0	0
CL1041.Contig10_All	4.44	7.87	8.22	3.53	4.71	5.69	6.22	3.9	4.61	9.97	10.97	13.04	10.6	9.04	9.61
CL1041.Contig11_All	0	0	0	0	0	1.78	0.09	0	0	0	0	0	0	0	0
CL1041.Contig12_All	0	1.86	0	0	0	0	0	0	0.12	0	0	0	0	0	0
CL1041.Contig13_All	0	0	0.31	0	0	0.58	0	0	0	0	0	0	0	0	0
CL1041.Contig14_All	5.17	0	6.25	2.27	1.79	0	3.63	4.18	5.17	2.88	3.37	0	2.66	3.79	2.02
CL1041.Contig15_All	0	1.57	1.42	1.26	0.63	5.27	0.53	0	0	2.83	1.48	2.41	2.68	0	2.73
CL1041.Contig16_All	0	0	0.61	0.39	0.11	1.88	0.34	0	0	0	0	0	0	0	0
CL1041.Contig2_All	0	0	0.28	0.05	0.03	0.58	0.14	0.12	0.5	0.02	0	0	0	0.11	0.19
CL1041.Contig3_All	0	0	0	0	0.07	0	0.04	0.1	0	0.05	0.5	0	0	0	0
CL1041.Contig4_All	0.49	0	0.81	0.17	0.2	0	0.57	0.42	0	0.14	0.3	0	0	0.15	0.39
CL1041.Contig5_All	2.2	0	3.79	0.59	0.97	2.36	2.9	3.24	3.27	1.53	2.65	7.44	5.77	4.96	2.21
CL1041.Contig6_All	2.12	0	1.96	0.14	0	0	0.67	1.52	0	0.15	0.48	0	0.71	1.47	1.8
CL1041.Contig7_All	0	0	0	0	0	0	0	0	0	0	0	0	0	0	0.96
CL1041.Contig8_All	8.01	13.16	12.72	4.92	6.9	0	6.96	5.44	9.1	13.08	9.89	10.66	13.8	15.37	14.7
CL1041.Contig9_All	1.77	0	1.4	0.65	0.74	3.26	1.98	1.09	0.54	1.15	1.67	1.8	2.16	1.7	0
CL1042.Contig1_All	4.36	10.29	12.89	21.29	29.28	24.52	13.93	33.28	30.9	52.7	27.15	54.31	25.65	29.88	27.85
CL1042.Contig10_All	14.61	6	20.56	9.82	12.31	12.78	19.64	13.32	16.79	13.71	18.84	16.11	16.85	20.17	14.65
CL1042.Contig12_All	0	0	0	0.21	0	0	0	0	0	0.11	0	0	0	0	0
CL1042.Contig13_All	5.99	15.13	7.1	4.23	3.84	11.09	4.55	4.77	1.25	5.44	3.28	10.38	11.46	8.55	4.93
CL1042.Contig14_All	0.36	0	0	0.11	0.09	0	0.33	0.95	0	0.67	0	0.56	0.48	0.8	0.44
CL1042.Contig16_All	0	0	0	0	0	0	0	0.09	0	0	0	0	0	0	0
CL1042.Contig2_All	5.02	0	1.83	3.16	4.66	0	1.57	2.17	1.7	3.33	1.96	1.78	1.56	0.38	4.07
CL1042.Contig3_All	0.69	0	0	0.23	0.12	0	0.72	0.53	1.1	0.63	0	0.63	0	0	1.7
CL1042.Contig4_All	2.17	0	2	1.54	0.7	0	2.92	3.44	4.18	2.64	0	10.23	2.12	0	0
CL1042.Contig5_All	0	5.72	0	0	0	3.16	0	0	0	0.38	0	1.54	0.76	0	0
CL1042.Contig6_All	0.97	0	2.46	0.93	0.79	0	2.02	3.11	3.48	0.26	3.73	0.17	5.17	3.56	4.9
CL1042.Contig7_All	0.47	0	1.63	0.03	0.13	0	0.33	0.79	0.64	0.14	0.13	0	0.73	1.34	1.35
CL1042.Contig9_All	0	0	0.82	0.2	0.3	0	0.35	0	0.89	0	1.45	0	0	0	0
CL1043.Contig1_All	5.46	0	4.59	1.7	3.57	0.24	4.26	7.62	6.18	3.14	5.16	6.9	9.69	5.68	5.28
CL1043.Contig10_All	0.01	0	4.95	1.06	0.72	0	1.02	2.01	0	0.97	3.14	4.71	0	2.75	0
CL1043.Contig11_All	0.37	0	1.51	0.39	0.15	5.54	1.21	0.7	0	0.28	0.35	0	1.9	0.63	1.77
CL1043.Contig12_All	0.86	0	0.33	0.12	0.05	0	0.24	0.36	0	0.18	0	0	0	0.33	0
CL1043.Contig14_All	0	0	0	0	0.3	0	0.2	1.02	2.61	0.21	0.19	0	0.39	0	0.56
CL1043.Contig15_All	0	0	0.26	0.04	0	0	0.1	0.32	0.54	0.1	0.51	0	0	0	0.61
CL1043.Contig16_All	0	0	0	0	0	0	0	0	0	0.14	0	0	0	0	0
CL1043.Contig18_All	0	0	0.33	0	0	0	0	0	0	0	0	0	0	0	0
CL1043.Contig2_All	0	8.71	0	0.27	0	0	0	0.18	0	0.14	0	0	0	0	0
CL1043.Contig3_All	0	0	0	0	0	0	0.3	1.39	0	0	2.32	0	0.65	0.61	0
CL1043.Contig4_All	0	0	3.48	0.68	0.22	0	0.61	1.88	5.82	1.2	1.81	0	0	0	2.03
CL1043.Contig6_All	0	0	0	0.33	0.41	2.05	1.09	0.56	0.37	0.37	1.55	3.16	0.74	1.18	2.11
CL1043.Contig7_All	0	0	0.41	0	0.01	0.32	0	0	0	0.01	0.82	0	0	0	0
CL1043.Contig8_All	0	0	1.59	0.17	0	0	0.82	1.03	2.6	0.67	0	0	0	0	0
CL1043.Contig9_All	8.3	10.42	4.64	3.67	2.6	9.62	4.12	9.49	12.31	3.14	3.1	1.32	8.19	5.29	9.13
CL1044.Contig1_All	0	0	0	0	0	0	0	0.15	0	0	0	0	0	0	0
CL1044.Contig2_All	1.16	0	1.16	0.49	0.73	0	0.66	0.94	1.47	0.23	0.47	0	1.52	1.08	1.15
CL1044.Contig3_All	0.95	0	2.32	1.61	1.37	6.39	1.44	2.19	2.77	2.07	1.11	0	1.01	1.14	0
CL1044.Contig4_All	0	16.68	1.46	0	0.09	0	1.15	1.58	0.7	1.18	1.12	1.54	0	2.18	2.47
CL1044.Contig5_All	14.08	0	30.13	13.27	13.44	21.87	15.56	25.1	28.69	20.16	25.38	17.36	27.37	24.03	26.32
CL1044.Contig6_All	0	0	0	0	0	0	0	0.12	0	0	0	0	0	0	0
CL1045.Contig1_All	0	0	0.5	0	0	0	0	0	1.87	0	0	0	0	0	0
CL1045.Contig10_All	39.17	37.79	39.01	14.6	19.34	8.96	22.94	24.02	22.31	22.62	20.8	13.38	26.84	27.47	30.95
CL1045.Contig11_All	20.94	14.55	22.59	6.95	6.67	17.66	29.83	26.56	19.85	17.01	19.73	27.03	24.77	33.5	40.4
CL1045.Contig2_All	0	2.25	0.02	0.61	0.27	0	0.97	1.28	0.02	0.1	0.68	0	0	1	0.1
CL1045.Contig3_All	0	3.7	0.86	0	0	6.6	1.61	0	0.81	0	0	0	1.01	0	0.28
CL1045.Contig4_All	1.14	0	1.58	0.2	0.84	0	0.03	0.01	0	0.82	0.04	0	2.54	0.01	0.87
CL1045.Contig5_All	0	0	0	0	0	0	0	0	0	0	0.59	0	0	0	0
CL1045.Contig7_All	9.52	11.34	8.42	4.8	5.45	9.27	5.2	7.19	6.11	7.2	9.36	14.69	5.92	8.11	9.35
CL1045.Contig8_All	1.51	0	0	0.3	0.83	0	0.13	2.99	0	1.31	0.51	2.12	1.73	1.35	4.99
CL1045.Contig9_All	2.64	0	2.67	0.44	0.33	0	2.42	3.35	1.88	0.78	1.11	0	2.62	1.34	1.09
CL1046.Contig1_All	0.64	0	0	0.07	0	0	0	0	0	0	0.41	0	0	0	0
CL1046.Contig11_All	0	0	0	0	0.26	0	0	0	0	0	0	0	0	0	0
CL1046.Contig12_All	0	0	1.44	0.19	0.21	0	0.62	1.3	3.19	0.14	0.28	0.85	0.99	0.69	0
CL1046.Contig13_All	1.38	0	0	0	0.5	0	1.52	1.75	0	2.36	3.2	2.89	0	4.63	5.49
CL1046.Contig14_All	0	0	0	0	0	0	0	0.08	0	0	0	0	0	0	0
CL1046.Contig15_All	8.52	0	9.98	8.54	7.34	0	4.39	4.86	8.25	12.72	4.09	4.9	7.59	11.2	4.18
CL1046.Contig17_All	7.41	0	8.29	1.71	2.96	0	3.88	5.33	1.77	3.53	2.78	0	6.94	3.19	3.91
CL1046.Contig20_All	0	2.04	0	0	0	1.13	0	0	0	0	0	0	0	0	0
CL1046.Contig21_All	0.09	0	0	0.28	0.01	0	0	0	0	2.99	0	0.23	1.03	0	0
CL1046.Contig22_All	0	0	2.26	0	0.2	0	0.89	0	0	0.03	0	0	2.01	3.75	5.49
CL1046.Contig3_All	0	0	0	0	0.22	0	0	0	0	0	0	3.06	0	0	0
CL1046.Contig6_All	14.7	39.3	21.98	23.25	24.13	36.03	21.76	22.85	24.03	11.75	29.21	29.57	16.77	13.84	25.09
CL1046.Contig7_All	3.02	0	1.41	0.83	1.16	0	2.1	3.4	1.9	1.22	2.18	0.17	0.74	1.84	2.4
CL1046.Contig9_All	0.21	0	0	0	0	0	0	0	0	0	0.71	0	0	0	0
CL1047.Contig1_All	1.39	0	2.67	2.24	1.99	3.57	0.39	1.13	0.81	2.76	4.7	6.9	2.54	2.56	1.88
CL1047.Contig12_All	0	0	0	0	0	0	0	0	0	0.01	0	0.01	0	0.05	0
CL1047.Contig15_All	9.53	26.72	11.26	8.7	5.18	22.39	19.23	18.91	19.51	8.66	14.31	17.48	15.71	11	24.46
CL1047.Contig16_All	6.86	0	1.59	1.39	1.3	5.61	3.93	2.58	6.12	1.33	8.96	0	1.72	2.32	2.7
CL1047.Contig18_All	36.21	25.05	7.81	29.62	31.97	57.82	30.36	36.4	38.75	18.56	57.42	33.05	16.87	21.22	46.63
CL1047.Contig19_All	4.31	0	3.46	4.94	3.65	0.98	1.68	1.94	3.7	2.02	3.84	0	2.94	1.45	1.22
CL1047.Contig2_All	29.17	11.93	16.21	21.08	15.19	15.57	15.68	12.91	18.11	13.7	25.67	11.76	15.54	15.86	20.32
CL1047.Contig20_All	620.58	472.87	282.72	633.08	500.27	330.51	402.37	294.94	312.35	237.05	417.36	275.75	329.46	338.87	305.77
CL1047.Contig21_All	2.89	6.8	0	3.86	2.64	0	6.07	4.04	0	5.88	13.03	0	0	0	0
CL1047.Contig23_All	0	0	0	0	0	0	1.44	0.26	1.05	0.24	0.87	0	0	0	0
CL1047.Contig24_All	0	0	1.4	0	0	3.81	0	0	0	0	0	2.09	0	0	2.81
CL1047.Contig26_All	0	0	0	0	0	0	0	0	0	0	0	0.01	0	0.26	0
CL1047.Contig27_All	0	0	0	0.35	0.36	1.4	0.47	0.44	0	0.49	0.57	0.78	0	0	0
CL1047.Contig28_All	1.47	4.09	2.16	0.54	0.74	2.33	2.63	2.11	5.03	1.15	4.91	0	1.54	0.7	3.07
CL1047.Contig29_All	1.25	0	0	0.29	0	0	0.27	0.17	0	0.09	0.07	2.43	0.51	0	0
CL1047.Contig3_All	0	0	0	0.02	0	0	0.03	0	0	0	0	0	0	0	0
CL1047.Contig31_All	0	0	0	0	0	0	0.44	0.47	0.76	0	0.82	0	0	0	0.52
CL1047.Contig5_All	0.23	0	3.23	0	0	0	0	0	0	0	0	0	4.34	3.12	0
CL1047.Contig6_All	6.88	0	0	2.72	2.34	0	1.66	0.44	1.21	3.98	6.11	0	0.24	1.68	0
CL1047.Contig8_All	0	0	0.34	0	0	0	0	0	0.88	0	0	0	0	0	0
CL1047.Contig9_All	0	0	0	0	0	0	1.36	1.95	3.89	0.35	0	5.69	0.01	0	3.98
CL1048.Contig1_All	0.74	2.27	1.24	0.13	0.22	0	0.43	0.27	0.52	0.32	0.32	0	1.21	0.87	0
CL1048.Contig11_All	1.82	1.63	1.34	0.99	1.05	0.23	0.58	0.57	0	1.71	2.65	4.49	2.25	3.04	1.66
CL1048.Contig12_All	12.84	33.68	14.5	37.54	38.31	13.23	26.28	39.2	41.72	40.15	37.84	28.52	13.96	16.67	23.63
CL1048.Contig14_All	0.27	0	0.37	0.19	0	1.19	1.57	1.01	1.73	0	0.5	0	0.69	0.85	0.66
CL1048.Contig16_All	0	0	1.5	1.33	0.86	3.16	1.48	1.1	4.68	1.13	2	2.97	0	0	1.21
CL1048.Contig17_All	20.79	1.71	11.89	99.84	104.42	112.98	63.23	71.48	75.97	79.66	71.81	141.38	17.58	21.65	47.82
CL1048.Contig18_All	3.07	1.43	3.92	12.23	12.05	0	19.38	12.71	18.82	11.58	18.95	10.77	7.35	8.63	8.24
CL1048.Contig19_All	0.02	0	0	0.76	0.82	0	0	0	0.49	0.6	0	0	0	0	0
CL1048.Contig2_All	1.68	0	1.65	0.37	0.19	0.76	0.52	0.37	0.21	0.93	1	1.81	2.43	1.09	1.29
CL1048.Contig3_All	0.58	0	2.39	5.37	5.89	9.82	6.36	4.9	5.14	7.78	6.26	5.32	4.14	3.23	3.91
CL1048.Contig4_All	0	0	0	0	0	0	0.02	0	0	0	0	0	0	0	0
CL1048.Contig6_All	15.26	17.63	23.56	26.29	19.49	25.09	22.94	16.75	16.94	14.43	12.94	13.43	30.27	25.5	16.35
CL1048.Contig7_All	0	0	0	0.03	0	0	0	0	0	0	0.15	0	0	0.25	0
CL1048.Contig9_All	0	0	0.9	0.09	0.09	0	0.33	0	1.38	0.1	1.14	0	0	0	0.54
CL1049.Contig1_All	0	0	0.84	0.08	0.19	0	1.14	1.55	0	0.29	2.08	0.56	0.9	0	0.46
CL1049.Contig2_All	0	0	0	0	0	0	0	0	3.05	0	0	0	0	0	0
CL1049.Contig3_All	0	0	0.31	0.11	0.04	0	0.11	0.88	0	0.05	0.33	0	0	0	1.28
CL1049.Contig4_All	0.48	0	0.99	0.73	0.22	0	0.94	1.37	2.62	0.52	2.94	0	2.65	0.9	0
CL1049.Contig5_All	4.13	0	22.29	25.72	31.02	29.07	25.27	41.93	43.46	47.26	42.02	46.08	18.85	28.59	32.36
CL1049.Contig6_All	0.54	0	1.29	0	0.12	0	0.56	1.08	0.69	0.62	1.99	1.21	0.5	0.57	1.89
CL1049.Contig7_All	0.52	0	0	0.1	0	0	0	0	0	0	0	0	0.63	0.73	0
CL1049.Contig8_All	32.86	39.44	7.32	7.77	7.21	17.27	6.8	3.62	2.74	4.72	5.04	0	9.75	10.62	11.33
CL1049.Contig9_All	0	0	0.89	0.04	0.08	0	0.35	0.45	0.38	0.11	0.61	0	0.86	0	0
CL105.Contig1_All	0.39	0	1.16	0.18	0.03	0	0.25	1.37	0.94	0.08	0.14	0	0	0.26	0
CL105.Contig11_All	3.77	0	0	0	0	8.61	0.23	1.11	0.96	0.24	2.2	0	0	0.94	1.24
CL105.Contig12_All	0.01	0	0.01	0	0	0	0	0	0	0	0	0	0	0	0
CL105.Contig13_All	0	0	0	0.07	0.18	0	0.11	0	1.11	0	0	0	0	0	0
CL105.Contig14_All	0	0	0	0	0	0	0	1.34	0.32	0.1	0	0	0	0	0
CL105.Contig15_All	0	0	1.47	0	0	0	0	0	0	0	0	0	0	0	0
CL105.Contig18_All	0	0	0	0	0	0	0	0	0	0	0	0.16	0	0	0
CL105.Contig19_All	0	0	0	0	0	0	0	0	0	0	0	0.1	0	0.01	0
CL105.Contig2_All	0	0	11.87	0.48	0.82	0	1.41	1.26	1.14	2.04	2.81	4.59	4.38	8.24	4.58
CL105.Contig21_All	0	0	0	0	0	0	0.06	0	0	0	0	0	0	0	0
CL105.Contig23_All	0.06	3.68	0	1.17	1.42	0	2	1.43	0	1.45	1.27	0	2.82	0.78	0.18
CL105.Contig25_All	0.15	0	0	0.02	0	0	0	1.24	0	1.46	0.84	0.2	0.9	1.06	0.93
CL105.Contig26_All	0	0	2.91	0	0	0	0.76	0.28	0	0	0	0	1.46	0.47	0
CL105.Contig27_All	0.84	0	0.59	0.46	0	0	0	0	0	0	0	0	1.33	0.15	0.04
CL105.Contig28_All	0.15	0	0	0.04	0	0	0	0	0	0	0.07	0	0	0.01	0.05
CL105.Contig29_All	0	0	0.06	0	0	0	0	0	0	0	0.75	0	0	0	0
CL105.Contig3_All	0	0	0.31	0.05	0	0	0.07	0.88	0.5	0.05	0.52	0	0	0	0.73
CL105.Contig30_All	0	0	0.03	0.84	0.85	2.09	0.32	0.91	0.7	2.18	0.44	0	0.37	0.81	0.79
CL105.Contig31_All	0	0	0	0	0	0	0	0	0	0	0	0.26	0	0.1	0
CL105.Contig32_All	0.47	0	0.6	0.14	0.71	0	0.48	0.19	0	0.65	0	0	0.2	0.09	0
CL105.Contig35_All	0	0	0	0.01	0.03	0	0.01	0	0.01	0.06	0	0.01	0	0.15	0
CL105.Contig39_All	0.18	0	0.33	0.01	0	0	0	0	0	0	0	0	0.01	0.01	0
CL105.Contig4_All	0	0	2.38	0	0	0	0	0	0	0	0	0	0	0	0
CL105.Contig41_All	1.83	0	1.1	1.86	1.74	0.84	1.5	1.79	0.57	3.34	1.18	0	1.07	0.79	1.44
CL105.Contig42_All	0	0	0	0	0.04	0	0	0	1.07	0	0	0	0	0	1.07
CL105.Contig43_All	0	0	0.75	2.4	2.48	3.37	2.64	1.12	1.24	4.19	4.27	7.28	0	1.2	2.34
CL105.Contig44_All	0.32	0	0.62	1.27	0.98	0	0.93	0	0.02	1.59	2.01	0	0.65	0	0
CL105.Contig46_All	0	0	0	0	0	0	0	0	0	0	0.01	0	0	0.62	0.29
CL105.Contig47_All	0	0	0	0	0	0	0	0	0.01	0	0	0.01	0	0	0
CL105.Contig5_All	0	0	0	0	0	0	0	0	0.52	0	0	0.45	0	0.25	0
CL105.Contig51_All	0	0	0	0.54	0.11	0	0.2	0.7	0	0.56	1.87	1.95	0	0	0
CL105.Contig52_All	0.03	0	0	0	0	0	0	0	0	0	0	0	0	0	0
CL105.Contig53_All	0	0	0.26	0	0	0	0	1.21	0	0	0.64	1.53	1.04	0.43	1.29
CL105.Contig54_All	0.11	0	0	0	0	0	0	0	0	0	0	0.55	1.53	0	0
CL105.Contig55_All	0.26	0	1.75	0.22	0.14	0	0.75	0.87	0.32	0.19	0.47	0	0.09	0.49	1.83
CL105.Contig56_All	0	0	0.52	0.01	0.02	0.52	0.11	1	0.67	0.17	1.86	0	0	0	1.21
CL105.Contig57_All	1.61	0	1.19	0.14	0.43	0	1.19	3.34	2.52	1.72	0.44	2.12	3.03	1.88	0.69
CL105.Contig59_All	0	0	0	0	0	0	0	0	0	0	0.79	0.98	0	0.77	1.46
CL105.Contig60_All	2.52	8.88	0	0	0.47	0	2.8	0	0.73	0.94	0.49	2.19	0	0.74	4.34
CL105.Contig61_All	0.82	0	0	0	0	2	0.13	0.32	0.65	0.1	1.19	4.43	0	0.6	0.48
CL105.Contig62_All	12.61	9.34	12.38	21.37	24.52	24.68	13.74	17.74	11.03	25.2	18.8	46.84	14.92	19.27	20
CL105.Contig63_All	0	0	0	0	0	3.06	0	1.06	1.04	0	0	0.57	0	0	0
CL105.Contig64_All	0.53	0	0	2.03	3.18	0.76	2.78	0.19	1.28	2.68	1.91	2.55	0	0.25	0.35
CL105.Contig65_All	2.2	0	1.41	0.3	0	0	0.01	0	0	0.33	1	0	0.04	0.33	1.96
CL105.Contig67_All	0.59	0	1.01	0.21	0.06	0	0.72	0.28	0	0.63	0.37	0.23	1.61	0.16	0.06
CL105.Contig7_All	0.07	0	0.24	0	0	0	0.72	0	0	0	0	0	0.51	0	0
CL105.Contig71_All	8.06	7.27	2.73	17.47	27.2	11.05	13.46	11.57	22.48	36.06	31.44	26.26	10.69	9.14	16.36
CL105.Contig72_All	0	0	0	0.18	0.38	0	0.15	0.43	0.24	1.03	0	0.23	0	0.01	0
CL105.Contig74_All	0	16.09	0	1.82	18.64	1.65	0	0.34	0	33.69	10.45	20.01	8.31	6.24	4.62
CL105.Contig9_All	0	0	0	0	0	0	0	0	0	0.1	0	0	0	0	0
CL1050.Contig1_All	15.55	6.09	5.58	6.46	8.32	22.7	2.74	4.31	0	8.3	14.17	32.46	5.75	6.11	0
CL1050.Contig10_All	8.29	8.66	5.92	5.05	1.46	3.09	4.03	11.7	4.46	1.41	1	5.45	2.65	1.07	2.52
CL1050.Contig11_All	0.67	0.72	0.7	1.87	1.9	0.76	3.87	3.15	3.11	1.59	3.71	1.22	1.64	2.29	3.74
CL1050.Contig12_All	23.74	25.93	25.66	13.82	11.91	15.01	13.19	21.39	12.42	6.97	5.71	7.69	17.38	16.41	17.96
CL1050.Contig13_All	45.22	25.17	18.6	54.36	54.62	54.96	47.29	33.53	52.12	37.1	57.08	43.5	25.91	24.73	47.51
CL1050.Contig14_All	0	1.12	0	0.42	0	2.17	0	0	0	0.38	0.28	2.23	0	0	0
CL1050.Contig15_All	0.19	0.77	0.42	0.22	0.2	0	0.11	0.25	0.3	0.27	0.29	0.76	0.39	0.4	0.33
CL1050.Contig17_All	1.37	0	0.49	0.41	0.22	0	0.35	0.42	0.42	0.37	1.68	0	1.23	0.58	0.8
CL1050.Contig18_All	0	0	0	0	0.01	0	0	0	0	0	0	0	0	0	0
CL1050.Contig2_All	321.97	230.57	171.81	270.17	274.83	216.24	242.4	224.91	230.83	198.34	300.13	344.02	176.66	160.78	271.36
CL1050.Contig20_All	0	0	0.05	0.01	0.01	0	0.03	0.02	0	0.04	0.03	0.21	0.08	0.16	0
CL1050.Contig22_All	0	0	0	0	0.01	0	0	0	0	0	0	0	0	0	0
CL1050.Contig23_All	0.58	0	0.29	0.52	0.3	0.62	0.19	0.36	0.23	0.49	0	0.58	0.13	0.27	0.71
CL1050.Contig24_All	0.47	0	0.58	0.33	0.52	0	0.51	0.3	0.63	0.11	0.62	0	0.8	0.48	1.4
CL1050.Contig25_All	0.15	0	0.23	0.03	0.05	0	0.03	0.02	0	0.07	0.06	0.41	0.07	0.05	0
CL1050.Contig26_All	3.46	0	4.59	0.88	0.17	0	1.22	4.83	1.74	0.51	0.92	0	0	1.46	4.72
CL1050.Contig27_All	0	0	0.64	0.13	0.1	0	0.24	0.64	1.07	0.56	1.09	0	1.14	0.38	0
CL1050.Contig3_All	3.36	13.01	1.71	4.55	5.18	0	4.4	5.19	9.32	5.93	12.78	0	5.18	5.27	7.3
CL1050.Contig4_All	0	0	0.05	0.02	0.02	0	0.02	0.05	0.09	0.02	0.04	0	0	0.06	0.11
CL1050.Contig6_All	0.02	0	0	0	0	0	0.02	0.03	0	0	0.36	0	0	0	0
CL1050.Contig7_All	0	0	0.06	0.08	0.02	0.37	0.12	0.17	0	0.07	0.04	0.15	0	0.06	0
CL1050.Contig8_All	16.12	9.74	14.23	13.05	13.05	16.41	10.62	13.15	14.6	12.6	18.28	13.28	18.88	20.86	18.11
CL1050.Contig9_All	0	0	0.83	0.29	0.47	0	0.24	0.27	0.24	0.58	0.4	0	0	0.79	0
CL1051.Contig1_All	3.3	3.74	3.51	1.62	1.24	3.88	3.01	1.84	2.16	1.66	1.93	4.3	7.54	6.12	2.42
CL1051.Contig3_All	3.09	2.67	6.41	1.44	1.79	5.52	4.75	11.4	7.43	5.41	8.74	4.57	4.68	5.16	8.63
CL1052.Contig1_All	0	0	0	1.23	1.04	5.27	1.02	1.42	2.16	0.75	1.74	0	0	0	1.29
CL1052.Contig2_All	4.46	0	2.41	6.01	9.48	0	6.41	10.35	10.24	7.13	13.32	8.71	4.13	3.07	7.9
CL1052.Contig3_All	0.24	3.87	0	0.9	1.04	9.68	0.55	0.28	0	0.39	0	0	0	0	0
CL1053.Contig1_All	0	0	0.3	0.06	0	0	0	0.5	0	0	0	0	0	0	0.03
CL1053.Contig10_All	0	0	0	0	0	0	0	0	0.38	0	0	0.14	0	0	0
CL1053.Contig2_All	0.16	0	3.98	0.09	0.08	1.93	0.17	3.47	1.85	0.1	3.17	0	0	0	3.93
CL1053.Contig3_All	0	0	0	0	0	0	0	0	0	0	0	0	0	0	0.26
CL1053.Contig4_All	0.17	0	2.3	0.05	0	1.87	0.11	0.96	1.65	0.05	1.32	0.27	0	0	1.91
CL1053.Contig5_All	0	0	0	0	0.04	1.39	0	0	0	0	0.14	0	0	0	0.67
CL1053.Contig6_All	0	0	0	0	0	0	0	0	0	0	0	0	0	0	0.02
CL1053.Contig7_All	0.16	0	0.79	0.04	0.07	0.76	0.07	1.46	0.89	0.07	1.08	0	0.11	0	0.53
CL1053.Contig8_All	0	0	0	0	0	0	0	0.92	0.78	0.03	0.04	0.28	0	0	0
CL1053.Contig9_All	0	0	0	0.06	0	0	0.06	0	0.52	0	0	0.07	0	0	0
CL1054.Contig1_All	0	3.11	0.49	0.23	0.22	0	0.23	0.43	0	0.89	0	0	1.52	0	0
CL1054.Contig10_All	0.35	0	0.53	0.6	0.54	2.35	0.54	0	0	2.74	3.43	0.87	0	1.34	1.64
CL1054.Contig11_All	0	0	0.33	0.37	0.99	1.65	0.68	0.3	1.24	1.42	1.16	1.88	0	1.07	0
CL1054.Contig12_All	0	0	1.09	0.24	0.7	0.79	0	0	0	0.14	0	0	2.47	0	0
CL1054.Contig14_All	1.17	0	0	0.05	0	0	0.21	0	0.07	0.65	0.69	0.09	0.77	0	0.91
CL1054.Contig15_All	0	0	0	0	0	0	0	0	0	0	0	0.1	0	0	0
CL1054.Contig16_All	0	3.31	0.61	0.55	2.32	11.15	3.2	0.76	0	1.06	0	6.99	0.48	0.18	1.39
CL1054.Contig17_All	0	0	0	0.4	0.52	0	1.09	1.2	0.76	0.89	0.8	0.94	0.32	2.43	0.81
CL1054.Contig18_All	0	0	0	0	0.07	0	0	0	0	0	0	0	0	0	0
CL1054.Contig2_All	0	0	0	0	0	0	0	0	0	0	0.36	0	0	0	1.15
CL1054.Contig3_All	0.64	1.78	1.62	1.33	2.04	0	1.72	2.1	1.56	3	2.46	4.41	4.4	2.45	4.11
CL1054.Contig5_All	0	0	0	0	0.01	0	0	0.35	0.52	0	0	0	0	0.95	0.74
CL1054.Contig6_All	0.33	0	0.21	0	0	0	0	0	0.05	0	0	0	0.66	0	0
CL1054.Contig7_All	0	0	0	0.05	0.17	0	0.01	0.16	0	0	0	0	0	0.15	0.15
CL1054.Contig8_All	0	0	0	0	0	0	0	0	0.69	0	0	3.24	0	0	0
CL1054.Contig9_All	9.2	7.26	6.21	10.2	10.09	3.19	8.95	9	8.21	17.3	13.67	14.57	12.59	13.4	10.79
CL1055.Contig1_All	0	0	0.17	0	0	0	0.91	1.13	0	1.6	0	0	0	0	0
CL1055.Contig12_All	0	0	0	1.97	1.84	16.59	4.5	4.08	4.38	3.99	6.45	0	4.98	7.4	0
CL1055.Contig13_All	0.13	0	0	0.02	0.02	0	0.11	0.02	0	0.13	0.11	0	0.17	0	0
CL1055.Contig14_All	0	0	0.15	0	0	0	0	0	0	0	0	0	0	0	0
CL1055.Contig15_All	23.25	19.13	13.28	9.85	16.22	11.67	4.38	0.4	3.44	15.74	16.17	9.24	0.58	13.54	16.45
CL1055.Contig16_All	3.5	8.42	2.82	2.68	2.16	0	14.95	8.42	12.58	3.58	6.32	11.34	4.88	4.44	5.57
CL1055.Contig17_All	0.19	0	0	0	0	0	0	0	0	0	0	0	0	0	0
CL1055.Contig2_All	1.25	0	1.24	2	0.75	0	2.55	0.49	2.77	2	3.51	0	4.64	6.25	1.78
CL1055.Contig20_All	0	3.59	0.88	0.16	0.21	0	0.8	1.22	0	0.35	0	0	1.72	0.75	0
CL1055.Contig22_All	1.06	0	2.41	0.74	0.62	0	5.06	0.42	0	4.51	8.13	0	0	0	4.89
CL1055.Contig23_All	0.49	0	0.25	0.2	1.31	0	0.24	0.46	1.24	0.97	0	0	0	0	0.84
CL1055.Contig26_All	0.78	0	2.85	0.56	0	0	0.9	2.24	0	2.42	2.65	15.76	0	0	7.51
CL1055.Contig27_All	0.91	0	1.47	0	0.39	0	4.34	1.8	1.16	0.8	3.99	6.94	2.69	4.37	0
CL1055.Contig29_All	0	0	0	0.15	0	2.31	0	0.19	0.93	0	0	0	0.49	0.14	0
CL1055.Contig3_All	0	0	0	0.11	0	0	0	0	1.1	0	0	0	0	0	0.53
CL1055.Contig30_All	0	0	0.65	0.4	0.16	0	0.43	0.72	0.64	0.41	0.06	0	0	0.73	0.3
CL1055.Contig31_All	0	0	0.58	0.68	0.03	0	1.98	0	0	1.61	0	0	0	0.91	1.4
CL1055.Contig32_All	0.16	0	0	0.19	0	0	0.25	0.67	0	0	0	0.57	0	0.46	0
CL1055.Contig34_All	1.07	5.21	0.88	3.16	0.74	5.26	0.73	3.66	5.71	1.5	2.44	0	0	0	1.86
CL1055.Contig35_All	0.05	0	0	0	0	0	0	0	0	0	0	0	0	0	0
CL1055.Contig36_All	25.86	0	0	23.76	19.85	63.49	36.1	20.21	13.62	25.48	18.95	56.23	24.19	3.36	9.94
CL1055.Contig37_All	0.15	0	1.01	0	0	0	0	0	0.77	0	0	0	0.24	0.22	0
CL1055.Contig41_All	0.14	0	0.46	0.17	0.16	0.67	1.32	1.21	1.58	0.28	1.12	0.58	0.63	0.82	0.66
CL1055.Contig42_All	2.65	0	2.39	2.17	2.1	0	3.32	3.5	0.37	4.46	0.68	0	0.18	2.01	4.34
CL1055.Contig44_All	0.24	0	0.44	0.34	0.17	0	0.13	0.49	0.28	0.39	0.79	1.46	0	0.3	0.72
CL1055.Contig45_All	0.3	1.57	0	0	0.13	0	0.38	0.26	0	0.11	0.18	0	0	0.14	0
CL1055.Contig46_All	0.44	1.36	0.11	0	0	0	0.31	0.16	0	0	0.86	0	0	0	0
CL1055.Contig47_All	0.13	5.64	0	0	0	0	0	0	0	0	0	0	0	0	0
CL1055.Contig48_All	0.05	0	0	0	0	0	0	0	0	0	0	0	0	0	0
CL1055.Contig50_All	0	0	0	0	0	0	0	0	0	0.3	0	0	0	0	0
CL1055.Contig51_All	4.39	4.76	3.28	1.54	0.56	4.44	3.84	3.68	3.68	1.36	3.09	0	0.68	1.04	1.43
CL1055.Contig52_All	0	0	0	0	0	0	0.05	0.04	0	0	0	0	0	0	0
CL1055.Contig53_All	1.44	0	0	0	0	0	0	0	1.49	0.13	0.99	0	0	0	0
CL1055.Contig54_All	0.23	0	0	0	0	0	0.12	0	0	0	0	0	0	0	0
CL1055.Contig7_All	0	0	0	0	1.89	0	0.53	0	0	0	0	0	0	0	3.77
CL1055.Contig8_All	4.91	1.38	3.55	1.14	1.12	2.08	4.25	3.94	6.03	2.41	5.05	1.55	2.59	3.5	3.02
CL1055.Contig9_All	43.32	15.88	26.93	38.31	20.71	21.14	38.25	44.07	37.51	14.99	20.14	29.02	42.95	29.02	24.99
CL1056.Contig1_All	0	0	0	0	0	3.21	1.24	0	0	0	0	0	0	0	0
CL1056.Contig10_All	2.14	6.66	10.69	2.43	3.17	7.22	4.45	10.23	13.37	9.01	7.87	6.01	10.95	7.15	10.32
CL1056.Contig2_All	0	0	0	0	0	2.19	0	0.36	0	0	0	0	0	0	0
CL1056.Contig3_All	0	0	0.82	0.65	0.09	0	0	0.79	0	0	0.14	1.37	0	0.02	1.28
CL1056.Contig5_All	0.42	0	2.25	0.44	0.84	0	0.9	2.74	1.46	0.73	1.06	2.26	0.61	0.99	1.81
CL1056.Contig6_All	0.75	1.43	1.2	0.08	0.22	0	0.79	0.42	1.31	0.47	0.25	0	0	1.73	0.61
CL1056.Contig7_All	0	0	0	0.1	0	0	0.47	0.56	1.85	0.19	0.55	0	0.99	0.04	0
CL1056.Contig8_All	10.14	8.75	10.85	4.94	7.56	11.22	9.13	12.73	4.19	9.28	12.25	5.36	9.27	10.07	13.79
CL1056.Contig9_All	12.97	5.61	9.05	12.6	8.87	5.19	15.17	5.31	4.73	11.71	6.45	10.88	17.01	18.26	9.52
CL1057.Contig1_All	31.62	23.84	29.19	17.8	16	31.24	24.78	28.55	23.13	21.59	24.34	24.2	25.85	24.66	33.07
CL1057.Contig2_All	2.87	0	4.48	1.43	1.95	2.85	3.75	4.54	3.27	2.78	5.6	2.28	6.24	5.02	3.96
CL1057.Contig3_All	0	0	1.45	1.55	2.93	0	2.52	2.49	4.04	2.72	1.97	0	0	0	0
CL1057.Contig4_All	0	0	1.35	2.38	2.57	0	1.93	3.08	2.67	1.13	0	0	2.14	3.12	0
CL1057.Contig5_All	0	0	0.57	0.26	0	0	0.4	0.69	0	0.26	0	1.07	0.34	0	0
CL1058.Contig10_All	1.55	0	2.27	1.09	0.11	0	1.09	0.85	3.89	0.48	2.51	7.97	0	0	0
CL1058.Contig11_All	0	0	0	0.11	0	0	0	0	0	0	0	0	0	0	0
CL1058.Contig13_All	3.33	0	3.79	1.69	1.55	0	5.03	3.01	3.77	1.89	3.83	0	1.85	3.8	4.45
CL1058.Contig14_All	1.53	0	0.92	0.66	0	0	0	0.38	0.74	0	0	0	0	0	0
CL1058.Contig17_All	0.54	0	2.37	0.59	0.05	1.35	0.91	0.94	0	0.64	2.12	0.74	0	0.57	2.29
CL1058.Contig2_All	0	0	0.61	0.18	0.11	0	0.11	0.16	0	0	0	0	0	0	0
CL1058.Contig22_All	26.36	25.11	24.36	37.26	30.73	31.41	26.41	19.53	19.19	18.71	18.34	12.95	30.24	29.13	20.72
CL1058.Contig23_All	13.01	12.56	17.52	14.71	12.24	5.77	14.14	12.6	18	11.22	14.24	4.79	16.21	15.9	10.74
CL1058.Contig29_All	0	0	0.41	0	0.04	0	2.18	1.54	7.25	0.36	1.88	0	0.71	0.47	0
CL1058.Contig3_All	0	0	0	0	0	0	0	0	0	0.03	0	0	0	0	0
CL1058.Contig33_All	0	0	0	0	0	0	0	0	0	0.14	0	0	0	0	0
CL1058.Contig4_All	0	0	0.63	0	0.03	0	0.21	0.1	0	0	0.14	0	0	0.38	0
CL1058.Contig6_All	0	0	0	0	0	0	0	0	0	0	0	0	0.31	0	0
CL1058.Contig8_All	0	0	0	0.12	0	0	0	0	0.41	0	0	0	0	0	0
CL1059.Contig1_All	3.18	4.33	1.8	12.07	14.72	2.14	5.45	2.38	0.73	12.46	3.58	13.9	0	0	1.26
CL1059.Contig10_All	0	0	1.82	0.43	0.5	0	0.49	1.71	0.39	0.7	0	0	0	0	0.14
CL1059.Contig11_All	0.48	0	0	0	0	0	0.8	0	0.4	0.05	0.79	0.15	0.37	0.6	0.82
CL1059.Contig13_All	0	0	2.21	0.02	0	0	0	3.04	4.99	0.79	0.18	1.89	0	0	0
CL1059.Contig14_All	0	0	0	1.19	0.35	0	0	0	1.59	0.2	0	0	0	0	0
CL1059.Contig16_All	4.51	0	5.01	2.12	2.53	3.05	4.28	9.19	5.89	1.42	4.36	2.57	3.8	7.83	12.04
CL1059.Contig17_All	0	0	0	0	0	0	0	0.11	0	0.05	0.01	0	0.36	0	0
CL1059.Contig18_All	0.34	7.14	0	0	0.78	0.87	0.02	0	0	0.07	0.34	0	0	0.62	2.13
CL1059.Contig2_All	3.41	0	1.41	0.47	0.66	0	2.27	0	0	0.19	3.06	0	1.17	1.26	0
CL1059.Contig20_All	5.46	13.8	10.03	5.32	4.92	0	11.28	12.09	11.45	7.63	9.79	0	18.49	9.19	11.2
CL1059.Contig21_All	0	0	0.08	0	0	0	0	0.23	0	0	0	0	0	0	0
CL1059.Contig22_All	0	0	0.05	0	0	0	0	0	0	0	0	0	0.29	0	0
CL1059.Contig23_All	0	0	0	0.09	0.08	0.84	0.05	0.63	4.34	0.08	0.51	0	0	0	0
CL1059.Contig25_All	0	0	0	0	0	0.03	0	0.1	0	0.06	0	0	0.03	0	0
CL1059.Contig26_All	0	0	0	0	0	0	0	0.08	0	0	0	0	0	0	0
CL1059.Contig28_All	0	0	0	0	0	0	0	0.21	0	0	0.43	0	0	0	1.4
CL1059.Contig3_All	0	0	0.37	0.17	0.11	0.93	0.63	0.95	0.77	0	0.4	0	0.37	0.89	2.32
CL1059.Contig4_All	0.57	0	0	0	0	0	0.69	0	0.85	0.2	1.01	0.47	0.24	0.43	0.21
CL1059.Contig5_All	6.09	0	3.17	8	5.17	18.27	3.71	5.23	0.01	5.81	5.77	9.22	2.73	5.8	3.5
CL1059.Contig6_All	0	0	0	0	0	4.45	0	0	0	0	0	0.98	0	0	0
CL1059.Contig7_All	0.2	0	0	0	0	0	0.38	0	0.38	0.01	0.25	0.19	0.17	0.13	0
CL1059.Contig8_All	1.94	0	6.21	2.26	0.99	1.12	2.04	3.31	5.92	1.51	1.4	3.31	1.82	1.71	0
CL1059.Contig9_All	0	0	0	0.19	0.07	0	0	0	0.24	0.25	0	0	0	0	0
CL106.Contig1_All	0	0	0	0.35	0.32	0	0.57	0.85	0	0	0	0	0	0	0
CL106.Contig2_All	0	0	0	0.1	0.1	0	0.44	0.05	0	0	0	0	0	0	0
CL1060.Contig1_All	1.41	0	1.63	0.27	0.17	0	0.28	0.93	0.84	0.29	0.54	0	0	0.69	0
CL1060.Contig2_All	0	0	1.2	0	0	0	0	0	0	0	0	2.1	0	0	0
CL1060.Contig3_All	22.2	20.58	26.67	8.98	10.22	7.09	12.76	13.27	15.61	15.56	12.91	13.75	21.67	21.04	18.02
CL1060.Contig4_All	1.44	0	1.45	0.2	0.25	0	1.12	1.73	1.11	1.41	0.52	2.92	1.23	2.28	0.63
CL1061.Contig1_All	0	0	0	0	0	0	0	0	0	0	0.37	0	0	0	0
CL1061.Contig2_All	1	0	0.99	0.12	0.1	0	0.47	1.22	0.53	0.13	0	0	0.28	0.72	0
CL1061.Contig3_All	0	0	0.38	0.08	0.11	0	0.21	0.39	0.46	0.12	0	0	0.15	0	0
CL1061.Contig4_All	10.56	8.93	14.11	11.62	10.37	13.19	13.36	11.02	11.61	10.7	8.53	15.18	22.31	24.59	13.04
CL1061.Contig5_All	0	0	0	0	0	0	0.24	0.61	0	0	0	0	0	0	0
CL1062.Contig1_All	0.41	0	0.71	0.56	0.32	0	1.42	1.63	2.06	1.51	3.49	0	0.21	0.15	2.56
CL1062.Contig10_All	0	0	5.25	0	0.26	11.38	0.51	11.21	8.51	1.52	10.45	0	0	0	15.98
CL1062.Contig11_All	0	0	4.78	1.71	0.82	16.49	2.53	16.29	15.51	3.12	9.05	2.73	0	0.5	3.64
CL1062.Contig12_All	0	0	0	0	0.14	0	0	0	0	0	0	0	0	0	0
CL1062.Contig2_All	1.4	4.1	2.14	0.97	1.26	1.77	0.62	0.58	1.18	3.36	0.89	3.82	1.04	1.25	0.77
CL1062.Contig3_All	0	0	1.92	0.12	0.03	0	0.58	0.31	0	0.36	0.41	0	0.14	0.75	1.04
CL1062.Contig5_All	28.58	48.61	43.68	78.07	120.04	86.17	103.74	42.68	49.42	141.55	67.3	108.18	71.25	98.82	46.8
CL1062.Contig6_All	0.21	0	0	0.26	0	0	0.18	0	0	0.45	0	1.02	0	0	0
CL1062.Contig7_All	7.23	0	7.05	0.58	0.27	0	1.52	1.18	2.01	1.54	0	0	5.85	8.67	11.19
CL1062.Contig8_All	1270.44	1607.13	793.54	1252.61	1224.35	1039.1	1442.76	555.19	660	1433.74	765.9	1127.83	1220.22	1331.78	1045.98
CL1062.Contig9_All	7.5	8.67	7.62	4.62	6.19	11.86	16.65	8.39	6.05	2.69	4.55	4.28	12.86	9.81	6.91
CL1063.Contig10_All	194.59	204.71	223	392.65	448.59	369.25	368.99	368.08	386.07	580.92	429.59	543.92	325.2	361.83	438.06
CL1063.Contig11_All	0.46	2	9.8	0.27	0.15	8.8	0.47	12.42	10.36	0.48	9.04	0	0	0.14	14.22
CL1063.Contig2_All	0	2.54	0	0.07	0	0	0.69	1.14	0	0	0	0	2.08	1.8	0
CL1063.Contig3_All	0.65	0.01	1.44	0.9	0.94	0	1.45	2.86	5.26	1.84	4.96	3.61	3.45	3.06	3.71
CL1063.Contig5_All	0	0	1.51	0.38	0.29	0	0.91	1.26	1.55	1.22	1.74	0	1.84	2.14	2.36
CL1063.Contig6_All	0	0	0	0.3	0	3.07	0	0	0	0	0	0	0	0	0
CL1063.Contig7_All	2	5.99	8.88	0	0.92	0	4.2	5.59	8.82	1.64	0	2.53	0.03	1.29	1.52
CL1063.Contig8_All	0.43	1.52	1.2	0.02	0.17	0	0	0	1.18	0.75	1.44	1.32	0	0	1.37
CL1063.Contig9_All	3.57	0	4.02	2.01	2.22	5.04	4.15	5.7	2.52	5.2	5.1	5.06	5.8	5.46	7.32
CL1064.Contig1_All	18.28	8.15	0	20.5	16.92	16.66	20.99	23.91	14.9	0	0	0	0	0	1.06
CL1064.Contig2_All	0.52	0	1.37	0.1	0	0	0.16	0.2	0.54	0.77	0.47	0.78	1.01	1.5	0
CL1064.Contig3_All	0.88	0	1.3	0.39	0.39	2.01	0.7	0.9	0.21	0.18	0.79	0.09	0.42	1.27	0.07
CL1064.Contig4_All	0.52	0	0	0	0.04	0	0	0.16	0.64	0	0	0.81	0.51	0.63	1.11
CL1064.Contig5_All	1.54	0	0.52	0.22	0.25	0	1.07	1.63	0	0	0.39	0	0	0	0.88
CL1064.Contig6_All	1.96	2.78	0	1.01	1.2	0	2.72	2.48	1.69	0.27	1.35	0	0	0	0
CL1064.Contig7_All	42.45	51.48	57.12	32.04	37.74	47.15	43.16	38.17	41.93	69.66	48.64	63.51	57.04	53.74	57.44
CL1065.Contig1_All	0	0	0.28	0.12	0.28	0	1.68	0.48	0	0.37	0	0	1.27	0.41	0.79
CL1065.Contig2_All	0	0.03	0.77	0.07	0.21	0	0.44	0.08	0	0	0	0	0	0	1.35
CL1065.Contig3_All	10.78	12.67	8.63	13.54	13.06	11.51	10.97	9.67	10.07	15.19	12.31	20	17.41	12.9	8.45
CL1066.Contig1_All	0.52	0	1.91	0	0	0	0	0	0	0	0	0	0	0	0
CL1066.Contig2_All	1.43	1.04	0.44	0.65	0.67	0.73	0.77	1.34	2.58	0.72	2	0	1.09	0.23	2.01
CL1066.Contig3_All	0	0	1.47	0	0	0	0	0	0	0.56	0.49	3.99	0	0.04	0
CL1066.Contig6_All	0	0	1	3.07	1.58	4	2.17	1.4	2.88	2.08	0.11	0	1.9	2.16	1.57
CL1067.Contig1_All	0	0	0	7.21	6.57	5.6	6.21	1.77	0	7.22	4.37	5.6	0	3.38	0
CL1067.Contig2_All	1.15	0	0.51	0.43	0.2	0	0.8	2.19	1.6	0.47	1.11	2.62	0.52	0	0.88
CL1067.Contig4_All	0.34	0	0.69	1.05	0	4.53	0	1.37	0	1.82	0	0	1.61	0.94	1.48
CL1067.Contig5_All	1.16	0	0	0.63	1.45	0	0.28	0.96	0	0.87	1.68	3.12	1.07	0.47	0.62
CL1067.Contig6_All	1.26	0	0	0.1	0.11	0	0.17	0.43	0	0.07	0.31	0.59	0.86	0.48	0.26
CL1067.Contig7_All	0.19	0	0.59	1.07	1.73	4.8	0.4	0.67	0.8	1.04	2.03	0	0	1.41	1.06
CL1067.Contig8_All	0.88	0	1.06	0	0.91	0	1.62	1.25	2.89	1.6	3.66	5.95	3.14	2.23	0.93
CL1067.Contig9_All	20.18	25.07	26.32	20.73	22.8	28.75	23.06	28.22	30.77	30.66	30.56	27.59	23.27	23.86	30.67
CL1068.Contig1_All	0	0	0	0.5	0.88	3.44	0	0	0	0.91	0	0	1.67	1.32	0
CL1068.Contig10_All	0	0	0	0	0	0	0	0	0	0	0	0.83	0	0	0
CL1068.Contig11_All	0	0	0	0	0	0	0	0.03	0	0	0	0	0	0	0
CL1068.Contig13_All	0	0	0	0	0	0	0.35	0	0	0	0.27	0	0.78	0	0
CL1068.Contig14_All	1.23	0	0.68	2.78	2.74	1.33	1.06	0.79	0.6	0.52	0.84	0	0	0	0.66
CL1068.Contig15_All	0	0	0	0	0	0	0.1	0.09	0.16	0.05	0	0	0	0	0
CL1068.Contig16_All	3.68	2.21	2.18	1.09	0.63	1.57	1.1	1.17	1.16	0.62	1.53	0	1.06	1.66	1.1
CL1068.Contig17_All	0	0	0.7	0.46	0.22	0	0.09	0.43	0.3	0	0	0	0	0.44	0
CL1068.Contig2_All	3.53	9.95	8.06	5.87	7.3	6.54	8.08	6.88	12.16	6.59	7.02	11.41	4.82	6.1	7.64
CL1068.Contig3_All	0	1.03	0	0.33	0.13	1.63	0.2	0	0.46	0	0	0	0	0.22	0
CL1068.Contig4_All	9.61	1.82	11.4	5.61	5.58	5.58	8.08	10.85	11.41	10.76	9.5	9.93	9.49	12.22	14.7
CL1068.Contig5_All	0.3	0	0	0	0	0	0.38	0.84	0.05	0.3	0.96	0	0	0.07	1.04
CL1068.Contig6_All	0	7.92	0	0	0.52	0	0	0	0.15	0	0	0	0	0	0
CL1068.Contig7_All	1.21	0	0.22	0.28	0.22	0	0	0.08	0	0.24	0	0	0	0	0
CL1068.Contig8_All	0.26	0	0.94	0.1	0.21	0	0.62	0.45	0.38	0.05	0.48	0.77	0.33	0.32	0
CL1068.Contig9_All	3.33	0	1.86	1.15	2.02	0	0.55	0.67	0.45	0.45	0.52	0	0.65	0.63	0.58
CL1069.Contig1_All	0.53	0	1.53	0.14	0.07	0	0.85	2.49	3.43	0.72	0.74	1.76	1.88	0.7	0.52
CL1069.Contig2_All	0	0	2.6	0.08	0	0	0.58	0.98	1.42	0.09	0.59	0	0	0.6	0
CL1069.Contig3_All	44.53	47.69	45.2	24.32	28.13	34.04	40.77	37.36	37.96	54.57	45.72	41.23	49.39	53.42	51.22
CL1069.Contig4_All	1.78	0	1.19	0.37	0.27	1.45	0.34	1.81	1.9	0.09	1.47	0	0.55	0.53	0.95
CL1069.Contig5_All	0	0	0.07	0.23	0.34	0	1.42	0.48	0	0.65	0.74	0	2.4	1.85	1.96
CL107.Contig1_All	0	0	0	0	0	0	0	0	0	0	0	0	0	0	0.42
CL107.Contig10_All	0	0	1.64	0.14	0.09	0	0.4	0.47	2.19	0.06	0.78	0	0	0	0.62
CL107.Contig11_All	0.05	0	1.21	0	0.19	1.42	0.18	0.46	0.1	0	0.01	0	0	0	0.3
CL107.Contig13_All	0.78	0	0	0	0	0	0	0	0	0	0	0	1.6	0	0
CL107.Contig14_All	4.42	5.78	19.76	18.01	9.74	4.91	14.66	13.55	14.81	8.68	13	15.64	12.35	11.3	8.21
CL107.Contig15_All	0	0	0.25	0	0.01	0	0.43	0	0.21	0.14	0	0	0	0.09	0.49
CL107.Contig16_All	0.37	0.91	2.94	0.42	0.16	0.56	0.88	1.44	2.6	0.32	2.16	0.25	0.72	1.08	0.54
CL107.Contig17_All	0	0	0	0	0	0	0	0	0	0	0	0	0.24	0.17	0
CL107.Contig18_All	0	0	0	0.02	0	0	0.03	0	0	0	0	0	0	0.2	0
CL107.Contig19_All	0.53	0	0.61	0	0.04	0	0.21	0	0.5	0.01	0.33	0	0	0	0
CL107.Contig20_All	0	0	0.55	0.07	0.08	2.09	0.3	0.15	1.02	0.08	0.28	0	0.3	0	0.39
CL107.Contig21_All	0.32	0	0.23	0	0.01	0	0	0	0.71	0.1	0.09	0	0	0.61	0
CL107.Contig22_All	0	0	1.3	0.25	0	2.8	0.14	0.43	2.05	0.06	0.24	0	0.35	0.56	0.57
CL107.Contig23_All	0.32	0	0.63	0	0	0	0	0	0	0	0	0	0	0	0
CL107.Contig24_All	0	0	0	0.71	0.25	1.3	1.17	0.64	2.36	0.39	0.16	0	0.28	0	0
CL107.Contig25_All	0.5	0	0.45	0.17	0.07	1.12	0	0.41	1.25	0	0.11	0	0	0	0.23
CL107.Contig26_All	0	1.57	0.78	0.55	0.17	0	0.35	0.81	0.48	0	0.46	0.69	0.88	0	0
CL107.Contig27_All	0	0	0.85	0.44	0	0	0	0.19	1.36	0	0.77	0	0	0	0
CL107.Contig28_All	0	0	2.39	0.56	0.47	2.9	1.4	1.77	1.77	0.33	1.08	0	0	0	0.48
CL107.Contig3_All	0.2	0	0.08	0	0	0	0.01	0	0.09	0	0	0	0	0	0
CL107.Contig31_All	1.32	0	1.46	0	0.19	0	0.02	1.08	1.52	0.25	0.63	0.02	0	0	0.61
CL107.Contig32_All	1.32	0	4.53	0	0.72	0	3.88	2.98	6.05	0.01	4.3	0.25	0	0	1.18
CL107.Contig33_All	3.57	0	5.97	4.9	2.49	15.07	7.24	4.85	4.77	2.76	2.25	1.55	3.57	2.48	4.39
CL107.Contig34_All	0.02	0	0	0	0	0	0	0	0	0	0	0	0.02	0.29	0
CL107.Contig4_All	0.08	0	0	0	0	0	0	0	0	0	0	0	0	0	0
CL107.Contig6_All	0	0	0	0	0	0	0	0	0	0	0	0	0	0.5	0
CL107.Contig7_All	0.04	0	0.71	0.28	0.05	0.07	0	0.1	0.04	0.12	1.28	0	0.69	0.13	0.13
CL107.Contig8_All	0	0	1.02	0.15	0.06	0	0.15	0.72	0.75	0.06	0	0	2.29	1.21	0.21
CL107.Contig9_All	0	0	0.01	0.01	0.03	0	0.77	0.79	0	0	0.2	0	0.04	0	0.01
CL1070.Contig1_All	0	0	0	0.67	0.72	0	0	0	0	0	0	0	0	0	2.12
CL1070.Contig2_All	0.12	0	0.09	0.01	0.01	0	0.01	0.08	0	0.01	0.04	0	0	0	0
CL1070.Contig3_All	0	0	0	0.06	0.27	0	0.1	0.39	0.71	0.06	0	0	0	0	0
CL1070.Contig4_All	1.71	0	1.79	0	0	0	0.54	0.45	0.65	1.09	1.05	0.91	1.43	1.33	0
CL1070.Contig5_All	0.11	0	0.24	0.04	0	0	0.02	0.03	0	0.01	0	0	0.13	0	0
CL1070.Contig7_All	22.45	25.24	30.37	11.87	12.66	17.59	15.43	20.23	20.58	16.7	20.6	17.12	17.17	18.63	17.24
CL1070.Contig8_All	0.42	0	3.44	0.44	0.64	1.66	1.22	1.18	0.81	0.65	0.36	0	1.33	0.81	1.26
CL1070.Contig9_All	0	10	0	0.09	0.1	0	0.08	0	0	0	0	0	0.77	0	0
CL1071.Contig1_All	0	0	0	0	0	6.39	0	1.01	0	0	0	0	0	0	0
CL1071.Contig2_All	27.48	17.56	27.22	24.52	28.71	27.78	24.26	25.22	25.02	38.44	26.5	40.05	23.49	27.49	30.11
CL1071.Contig3_All	12.38	10.56	14.75	13.91	10.68	9.32	13.37	12.44	12.17	13.68	11.45	15.38	17.86	14.48	11.74
CL1072.Contig2_All	2.13	0	2.24	1.27	1.19	2.05	1.71	1.08	0	2.56	1.72	4.31	3.63	3.79	0
CL1072.Contig3_All	0	0	0	0	0	0	0	0.73	0	0	0	0	0	0	0
CL1072.Contig4_All	4.2	10.67	5.17	1.66	3.19	4.8	1.78	1.88	1.28	4.24	3.72	1.07	3.96	3.88	6.69
CL1072.Contig5_All	2.79	10.15	3.61	0.93	1.39	6.63	1.42	2.16	4.36	2.13	3.24	3.44	1.94	3.42	1.71
CL1072.Contig6_All	0	0	0	0.13	0.1	0	0.1	0.75	0	0.14	0	0	0	0	0
CL1072.Contig7_All	23.63	24.2	14.43	13.36	16.03	17.08	12.32	10.14	9.19	17.45	12.32	8.73	15.5	16.39	19.13
CL1072.Contig8_All	0	0	2.4	0.18	0	0	0	1.21	1.34	0.58	3.63	0	0	0	4.64
CL1073.Contig1_All	2.07	0	0	0.64	1.05	0	0.68	0	0	0.59	0	0	0.7	0.49	0
CL1073.Contig10_All	0	0	0.69	0	0.09	0	0.39	0	0.4	0.09	0	0	0	0.45	0
CL1073.Contig11_All	0	0	0	0.05	0	0	0	0.56	0.59	0	0	0	0	0	0.97
CL1073.Contig12_All	0.26	0.15	1.85	0.19	0.1	0.27	0.75	1.07	0.84	0.84	0.95	1.58	0	1.88	2.73
CL1073.Contig13_All	0.08	0	0	0.04	0.01	0	0.33	0.05	0	0.01	0	0	0	0	0
CL1073.Contig14_All	1.11	0	0	0	0.31	0	0	0.14	0.07	0	0.46	0	0	0	0
CL1073.Contig15_All	0	0	0	0	0.02	0	0	0	0.1	0	0	0	0	0	0
CL1073.Contig16_All	1.08	0	0	0.07	0.11	0	0.3	0.24	0	0.39	0	0	0.8	0	0.02
CL1073.Contig2_All	0.14	0	0.88	0.16	0	0	0.39	0.25	0	0.3	0	0	0.63	0.31	2.9
CL1073.Contig3_All	0.33	0	0.23	0	0.07	0	0	0.47	1.03	0.04	0	0	0	0.26	0
CL1073.Contig4_All	0.9	0	0.24	0.11	0.03	0	0.35	0.34	0	0.12	0.42	0	0	0.46	0
CL1073.Contig5_All	0.87	0	0.46	1.48	2.2	0	1.46	0.5	0	1.81	1.97	0.29	2.06	1.71	1.78
CL1073.Contig6_All	0.01	0	0.84	0.65	0	0	0	0.32	0	0.25	0.3	0	0.05	0	0.83
CL1073.Contig7_All	1.82	0	2.27	0.87	0.63	0.54	1.93	2.19	3.54	1.35	0.68	1.56	1.91	0.64	3.29
CL1073.Contig8_All	0	0	0	0	0	1.26	0	0.65	2.13	0	0	0	0	0.6	0
CL1073.Contig9_All	3.57	8.27	5.23	5.34	4.6	5.15	5.35	5.19	1.5	5.54	5.89	5.06	5.74	6.49	4.23
CL1074.Contig1_All	0.75	0	0.54	0.28	0.26	0	0.18	0	0	0.25	0.6	0	0.67	0.96	0
CL1074.Contig2_All	1.39	0	0.8	0.64	0.87	5.38	0.49	0.45	1.19	0.98	0.45	0.96	0	0.62	0.48
CL1074.Contig3_All	0	0	0	0	0	0	0.04	0.09	0	0	0	0	0	0	0
CL1074.Contig4_All	1.26	2.47	1.5	0.43	0	2.68	0.29	0.58	0.41	0.11	0	0	0	0.11	0
CL1074.Contig5_All	0.35	0	0	0.19	0.13	0	0.04	0.05	0	0.05	0.07	0	0	0.34	0
CL1074.Contig6_All	0	0	0.31	0	0.21	0	0.06	0.49	0.36	0.33	0.63	0	0	1.21	0.93
CL1074.Contig7_All	0.96	0	1.43	0.32	0.26	0	0.88	0.76	0	0	0.17	0	1.1	0	0.03
CL1074.Contig8_All	9.83	8.13	9.25	5.65	6.79	0	3.5	4.32	4.25	4.37	3.39	4.12	10.3	7.5	5.53
CL1075.Contig1_All	0.52	0	0	0	0	0	0.08	0	0	0	0	0	0	0.41	0
CL1075.Contig10_All	0	0	0	0.36	0.33	0	0	0.5	0.39	0.29	0.95	0	0.48	0	0.45
CL1075.Contig11_All	0	0	1.06	0.44	0.28	9.96	0.67	0.58	0.72	0.86	0.45	3.73	0	2.67	1.02
CL1075.Contig12_All	0.63	0	0.2	0	0	0	0.42	0	0	0.22	0.55	0	0.6	0	0
CL1075.Contig13_All	0.07	0	0.65	0.57	0.17	5.85	0.71	0.9	0	0.65	0	0.06	1.07	1.65	0
CL1075.Contig14_All	0	0	0	0.04	0.04	0	0.27	0.23	0.64	0.14	0.18	0	0	0	0
CL1075.Contig15_All	10.77	10.82	7.09	26.74	33.79	23.83	20.72	13.6	16.23	41.01	28.13	38.61	16.48	12.31	19.61
CL1075.Contig16_All	0	0	0.47	0.25	0.37	0	0.15	0.45	1.02	0.74	1.33	0	0	0	1.9
CL1075.Contig17_All	0	0	0	0	0	0	0.23	0	0.52	0	0	1.4	0	0	0.83
CL1075.Contig18_All	14.9	7.72	18.01	22.96	21.71	36.7	20.52	24.08	29.35	12.73	23.55	4.07	16.03	15.45	21.1
CL1075.Contig19_All	1.07	0	0.95	0.34	0.57	0	0.57	0.64	0.79	0.42	1.12	0.65	0.43	0.52	1.05
CL1075.Contig20_All	0.46	1.2	0.21	0.03	0.02	0	0.14	0.2	0.25	0.04	0.03	0	0.22	0	0.18
CL1075.Contig22_All	0.28	0	0.63	0	0	0	0.27	0	0	0	0	0	0.42	0.35	0
CL1075.Contig23_All	0	0	0	0.06	0	0	0	0	0	0	0	0	0	0	0
CL1075.Contig24_All	0	0	0	0.19	0	0	0	1.01	0.62	0	1.59	0	0	0	0.2
CL1075.Contig25_All	10.76	5.5	10.74	9.57	8	0	8.55	17.87	13.66	16.57	9.17	24.49	8.47	6.98	8.83
CL1075.Contig26_All	5.58	18.47	0	1.17	1.14	0	0.4	2.46	1.82	3.34	0.24	11.36	0.62	1.68	1.76
CL1075.Contig27_All	0	0	0.58	2.04	1.9	0.01	2.66	3.82	3.84	2	3.05	0	0.92	0	0
CL1075.Contig28_All	0	0	0	0.01	0	0	0	0	0	0	0	0	0	0	0
CL1075.Contig29_All	0	0	0.01	0.09	0.18	0	0	0.33	0.3	0.04	0.04	0	0	0	0.12
CL1075.Contig30_All	0	0	0	0.69	0	0	0	0.7	0	0.06	0	0	0	0	1.21
CL1075.Contig31_All	0.18	0	0.82	0.03	0.02	0.41	0.15	1.66	1.14	0.13	1.53	0	0	0.05	1.05
CL1075.Contig4_All	0	0	0.9	0	0.25	0	0	2.29	0	0.56	0.76	0	0	0.5	3.34
CL1075.Contig5_All	0	0	0	0.01	0	0	0	0.04	0.04	0	0.1	0	0	0	0.02
CL1075.Contig6_All	0.1	0	0	0.62	0.82	0	0.04	1.28	0	0	2.49	1.77	0	0.84	0
CL1075.Contig7_All	0	0	0.67	0	0	0	0.94	0.03	0.42	1.03	0	2.28	0.96	0.25	0.38
CL1075.Contig8_All	0.13	0	0.2	0	0.58	0	0.27	0.65	0	0.21	0.93	0	0.9	0.89	0
CL1076.Contig1_All	3.01	0	1.49	0.49	1.58	2.19	1.56	0.82	0.57	2.93	0.9	4.78	0.98	0.88	3.4
CL1076.Contig2_All	3.39	0	2.75	0.16	0.32	0	2.13	1.47	1.99	1.13	1.54	2.67	4.33	1.66	3.28
CL1076.Contig3_All	3.77	3.9	3.36	1.44	1.62	1.14	3.54	2.13	0	4.16	3.92	3.54	7.6	7.9	7.83
CL1076.Contig4_All	27.46	10.69	23.05	16.23	19.11	20.74	20.63	9.52	11.21	31.02	19.19	24.95	25.37	29.83	27.2
CL1077.Contig1_All	0	0	0	0	0	2.17	0	0.32	0	0	0.54	0	0	0.49	0
CL1077.Contig10_All	0	0	0	0	0	0	0.01	0	0	0	0	0	0	0	0
CL1077.Contig12_All	0	0	0.01	0	0	0	0	0	0	0	0	0	0	0	0
CL1077.Contig13_All	0	0	0	0	0	0	0	0	0	0.17	0	0	0	0	0
CL1077.Contig14_All	0	0	0.01	0	0	0	0	0	0	0.09	0	0	0	0.51	0
CL1077.Contig16_All	0	0	0.03	0	0	0	0	0	0	0	0	0	0	0	0
CL1077.Contig17_All	0	0	0.16	0	0	0	0	0	0	0	0	0	0	0	0
CL1077.Contig18_All	0	0	0.01	0	0	0	0	0	0	0	0	0	0	0	0
CL1077.Contig2_All	0.35	1.36	0.51	1.46	0.79	0	1.8	1.22	0.4	1.11	0.67	0.51	0	0	0.37
CL1077.Contig20_All	0.7	0	2.16	0	0	9.39	0	0	0	0.43	0	4.69	0	1.01	3.01
CL1077.Contig22_All	3.13	0	0	5.67	3.02	6.57	9.26	11.96	10.75	6.47	7.4	9.26	5.06	6.99	10.63
CL1077.Contig26_All	0	0	0.12	0	0	0	0	0	0	0	0	0	0	0	0
CL1077.Contig27_All	1.13	0	0	0	0	0	0	0	0	0	0	0	0	0	0
CL1077.Contig28_All	0.06	0	0	0	0	0	0	0	0	0	0	0	0	0	0
CL1077.Contig3_All	0	0	0.06	0	0	0	0	0	0	0	0	0	0	0	0
CL1077.Contig31_All	0.28	0	1.93	4.13	1.67	0	7.06	6.84	9.26	4.66	11.28	0	5.38	4.35	8.63
CL1077.Contig34_All	0	0	0	0	0.1	0	0.33	0	0	0	0	0	0.79	0	0
CL1077.Contig35_All	0	0	0.05	0	0	0	0	0	0	0	0	0	0	0	0
CL1077.Contig38_All	0.2	0	1.04	0	0.08	1.5	0.07	5.5	3.39	0.07	1.49	0	0	0	1.69
CL1077.Contig39_All	0	0.05	0	0	0	0	0	0	0	0	0	0	0	0	0
CL1077.Contig40_All	0	0	0	0.09	0.21	2.51	0.46	3.37	3.86	0.21	1.75	0	0.44	0	0
CL1077.Contig42_All	0	0	2	0	0	0	0	0	0	0.07	0	0	0	0	0
CL1077.Contig43_All	0	0	1.22	0	0	0	0	0	0	0	0	0	0	0	0
CL1077.Contig45_All	0	0	3.64	0	0	0	0	0	0	0	0	0	0	0	0
CL1077.Contig47_All	0	3.85	0	0	0	0	0	0	0	0.03	0.26	0	0	0	0
CL1077.Contig48_All	0.2	0.34	0.38	0	0	0	0	0	0	0	0	0	0	0	0
CL1077.Contig49_All	3.77	4.03	3.46	3.05	3.55	0	0.87	4.46	11.51	3.1	9.43	2.8	0.28	2.18	5.33
CL1077.Contig50_All	0	0	0	2.24	2.15	7.28	4.54	5.89	4.28	2.56	6.62	4.25	6.12	2.36	3.22
CL1077.Contig51_All	2.69	0	1.47	1.08	0.93	0	3.64	2.9	8.16	1.78	4.08	0	3.87	2.11	2.81
CL1077.Contig52_All	0.13	1.04	2.92	0.06	0	0	0.22	4.31	3.78	0	2.04	0	0.08	0	3.56
CL1077.Contig53_All	0	0	1.16	0	0	0	0	0	0	0	0	0	0	0	0
CL1077.Contig54_All	0	0.8	0	0.15	0.1	0	0	0.08	0	0	0	0	0	0	0
CL1077.Contig57_All	0.01	0	0.04	0	0	0	0	0	0	0	0	0	0	0	0
CL1077.Contig6_All	0	0.1	0	0	0.01	0	0	0	0	0	0	0	0	0	0
CL1077.Contig60_All	0	0	0	0.29	0.07	0	0.12	0.65	5.26	0	2.76	0	2.61	0	0
CL1077.Contig61_All	0	0	0.02	0	0	0	0	0	0	0	0	0	0	0	0
CL1077.Contig63_All	0	0	0	0	0	0	0.09	0	1.1	0	0.34	0	0	0	2.17
CL1077.Contig65_All	0	0	0	0.88	1.86	1.27	2.47	0.57	0.14	1.09	0	0	0	0.72	2.85
CL1077.Contig67_All	46.5	38.35	40.19	51.81	40.92	73.37	87.28	145.29	108.29	41.24	99.69	40.02	44.71	43.73	89.79
CL1077.Contig68_All	1.82	3.82	3.21	0.07	0	0	0.06	0	0	0	0	0	0	0	0
CL1077.Contig7_All	0	0	0	0	0	2.42	0	0.27	0	0	0	0.17	0	0	0
CL1077.Contig70_All	0	0	0	0.07	0	0	0.33	0.04	0	0	0	0	0	0	0
CL1077.Contig71_All	0.22	0	0.57	0	0	0	0	0	0	0	0	0	0	0	0
CL1077.Contig72_All	2.02	3.19	2.19	5.01	2.31	0	4.88	3.88	2.13	2.93	3.28	3.74	1.22	2.02	0.77
CL1077.Contig73_All	2.31	0	0	0	0	0	0	0	0	0	0	0	0	0	0
CL1077.Contig74_All	0	0	3.33	0.27	0	0	0	0	0	0	0	0.81	1.95	0	0
CL1077.Contig75_All	0	0.03	0	0	0	0	0	0	0	0	0	0	0	0	0
CL1077.Contig76_All	3.89	0.75	4.54	2.09	3.1	0	0.24	1.2	3.42	3.97	3.87	2.37	0.08	3.48	2.1
CL1077.Contig77_All	238.91	154.75	166.23	372.02	231.2	316.87	308.56	390.13	325.45	176.1	271.8	210.72	267.34	234.88	289.76
CL1077.Contig78_All	0	0	0	0	0	0	0	0	0	0	0.17	0	0	0	0
CL1077.Contig79_All	0	0	0	0	0	0	0	0	0	0.02	0	0	0	0.17	0
CL1077.Contig8_All	0	0	2.08	0	0	0	0	0	0	0	0	0	0	0	0
CL1077.Contig80_All	0.74	0	0.26	0	0	0	0	0	0	0	0	0	0	0	0
CL1077.Contig81_All	0.25	0	0.18	0.08	0.09	0	0.05	0.12	1.02	0.16	0.53	0	0.03	0.1	0.25
CL1078.Contig1_All	0	0	0	0.05	0	0	0	0.41	0	0	0	0.46	0	0	0
CL1078.Contig2_All	0	0	1.12	0.01	0.01	1.25	0.08	0.98	0.72	0.17	0.61	0.32	0.08	0	1.72
CL1079.Contig1_All	0	0	0.2	0.06	0.06	0	0.17	0.04	0	0.03	0	0	0	0	0
CL1079.Contig10_All	5.39	9.17	3.98	7.17	6.09	7.5	8.07	6.18	3.82	5.02	4.96	2.31	5.93	7.87	6.73
CL1079.Contig12_All	0	0	1.27	0.44	0.34	0.89	0.89	0.47	0.84	0.31	0.17	0	0.35	0.33	0.83
CL1079.Contig13_All	0.68	0	1.73	1.21	0.65	5.3	2.25	3.69	2.31	0.88	5.17	2.52	1.44	2.84	5.22
CL1079.Contig14_All	0.44	0	0.68	0.09	0.13	0	0.21	0.85	0.58	0.15	0.44	0	0	0.15	0.56
CL1079.Contig15_All	0.45	0	0.63	0.24	0.15	0	0.41	1.22	1.32	0.25	1.26	0.75	0.13	0.59	0.44
CL1079.Contig16_All	0.89	0	0.83	0.15	0.24	0	0.06	0.58	0.85	0.16	0.66	0	0	0.53	1.02
CL1079.Contig17_All	0.1	0	0	0	0	0	0	0	0	0	0	0	0	0	0
CL1079.Contig18_All	0.16	0	0.19	0	0	0	0	0	0	0	0	0	0	0	0
CL1079.Contig19_All	0	0	0	0	0.01	0	0.01	0.05	0.14	0	0	0	0	0	0
CL1079.Contig2_All	4.35	0	6.52	9.26	6.43	4.61	8.9	15.45	8.61	14.86	14.08	8.74	13.66	18.27	13.9
CL1079.Contig21_All	0	5.08	0	0	0	0	0	0	0	0	0	0	0	0	0
CL1079.Contig22_All	0	0	0	0	0	2.37	0.88	1.46	2.25	0	1	1.55	1.34	0	0.63
CL1079.Contig25_All	2.89	4.7	2.95	0.81	1.24	3.91	2.41	3.41	5.58	1.77	2.67	3.89	4.55	1.79	2.57
CL1079.Contig26_All	4.16	0	1.93	0	0	0	0	0	0	0	0	0	0	0	0
CL1079.Contig27_All	0.61	0	2.17	0.86	0.5	0	0	0	0	0.86	0	0	0	2.07	0
CL1079.Contig28_All	0	0	0	0	0	0	0	0	0.02	0	0	0	0	0	0
CL1079.Contig30_All	0.04	0	0	0	0	0	0	0	0	0	0	0	0	0	0
CL1079.Contig31_All	0	0	0	0	0.03	0	0	0	0	0	0	0	0	0	0
CL1079.Contig33_All	15.34	0	4.43	9.82	10.7	10.89	5.95	5.06	9.98	7.32	9.97	8.91	0	9.49	0
CL1079.Contig34_All	88.89	98.73	82.17	267.01	241.95	163.57	165.41	169.82	163.6	188.87	158.88	213.52	133.14	150.99	122.1
CL1079.Contig35_All	0	0	2.79	0.07	0.07	2.97	0.22	5.23	3.78	0.21	3.82	0.18	0.06	0	6.11
CL1079.Contig4_All	0.27	0	0	0	0	0	0	0	0.36	0	0	0	0.12	0	0
CL1079.Contig5_All	0.64	0	0	0.24	0.03	0	0.71	1.45	0.92	0.71	0.92	0	1.14	0.51	0
CL1079.Contig7_All	13.72	7.35	22.55	7.07	6.3	5.95	12.59	21.72	14.33	13.45	14.1	10.64	19.05	7.61	26.16
CL1079.Contig8_All	77.56	113.71	97.57	158.88	123.68	73.69	102.8	124.51	120.03	150.9	129.6	149.99	141.19	138.5	135.46
CL108.Contig1_All	0	0	0.34	0.12	0.09	0	0.17	0.35	0	0.06	0.27	0.7	0.25	0.31	0.28
CL108.Contig2_All	0.91	0	0.25	0.39	0.33	1.53	0.73	0.96	1.25	0.54	1.4	0	0.59	0	0.35
CL108.Contig3_All	0.48	0	0.48	0.12	0.36	1.02	1.01	1.15	1.04	0.14	0.85	0	0.57	1.07	1.49
CL108.Contig4_All	0.5	1.45	0.53	0.09	0.04	0	0.13	0.48	0.35	0.16	0.65	0	0.22	0.52	0.25
CL108.Contig5_All	19.3	23.48	17.8	17.52	17.51	22.69	18.4	22.45	19.48	17.13	22.7	21.43	18.78	18.64	19.54
CL1080.Contig1_All	0	0	0	0.24	0.21	0	0.26	0.37	0	0.06	0	0	0	0	0.35
CL1080.Contig10_All	0	0	0	0.12	0.17	0	0	0.1	0	0.15	0.54	0	0.7	0	0
CL1080.Contig12_All	1.65	0	0.69	0.11	0.1	0	0.81	1.12	0	0.54	0	0	0	1.12	5.38
CL1080.Contig13_All	0	0	1.03	0	0.14	0	0	0.4	0	0.01	0.64	0	0	0	0
CL1080.Contig14_All	0	0	1.1	0	0	0	0.53	0	0	0	0	0.15	0	0	0.79
CL1080.Contig15_All	0	0	0	0	0.38	0	0	0.36	0	0.11	0.32	0	0	0.23	0
CL1080.Contig16_All	0	0	0.38	0.04	0.19	0	0.49	0.15	0	0	0.29	2.4	0	0.35	0.58
CL1080.Contig17_All	0.59	0	0	0.53	0.38	4.13	0.51	0.38	0	0.75	2.69	0	0.75	0	1.28
CL1080.Contig19_All	0	0	2.17	0.24	0.78	0	0.74	0.84	2.32	0.83	3.86	0	1.71	6.78	3.44
CL1080.Contig2_All	0.78	0	0	0	0.16	0	0	0	0	0.29	0.28	0	0	0	0
CL1080.Contig20_All	11.12	15.07	6.69	8.05	8.85	11.57	6.43	5.94	7	11.06	7.84	18.17	8.1	4.74	5.38
CL1080.Contig21_All	0	0	0	0	0	2.03	0	0	0	0	0	0	0	0	0
CL1080.Contig22_All	0.39	2.17	0.62	0.96	1.62	0	1.86	1.47	0.64	2.25	0.64	0	1.99	3.51	4.15
CL1080.Contig23_All	0	0	0	0	0	2.18	0	0.15	0	0.14	0	0	0	0	0.46
CL1080.Contig25_All	0	0	0	0	0.17	0	0	0.89	0	0	0.63	0	0	0	0
CL1080.Contig3_All	0.96	0	0.62	0.13	0.26	0	0.15	0.89	1.38	0.59	0.12	2.91	1.27	0.98	0.54
CL1080.Contig4_All	1.18	0	1.84	0.54	0.35	0	0	0	1.44	0.57	1.8	1.44	1.6	0.88	0
CL1080.Contig5_All	0	0	0	0	0	0	0	0.65	0.56	0	0	0	0	0	0
CL1080.Contig6_All	0	0	0.23	0	0	0	0.18	0.09	0	0	0	0.38	0	0.35	0.6
CL1080.Contig7_All	0	0	0	0	0	0	0.35	0	0	0	0	0	0	0	0
CL1080.Contig8_All	1.03	0	1.03	0.53	0.24	0	0.82	0.47	0.77	1.49	3.87	0	2.33	2.04	1.18
CL1080.Contig9_All	1.36	0	2.79	1.78	0.9	0	1.99	2.16	2.1	3.46	5.34	0	4.35	2.91	1.7
CL1081.Contig1_All	0	0	1.04	0.05	0.02	0.71	0.03	1.01	0.92	0.16	1.31	0	0	0	1.3
CL1081.Contig10_All	0	0	3.5	0.93	0.69	15.26	0.58	1.33	2.8	2.15	2.8	0	1.33	1.12	0
CL1081.Contig11_All	0.67	3.75	0.78	0.79	0.41	0	0.86	1.58	2.08	0.57	0.89	0.69	0.81	0.63	0.69
CL1081.Contig12_All	0	0	0	0.25	0.14	0	1.18	0.19	0	0.9	1.21	0	0.47	0.47	0.04
CL1081.Contig13_All	0	0	0.82	0.6	0.5	0	0.57	0.85	2.43	0	1.88	0	0.97	2.78	4.48
CL1081.Contig14_All	2.92	14.55	0	1.79	3.22	7.95	0.78	1.2	0	1.22	0	3.39	0	0	3.4
CL1081.Contig15_All	385.04	396.71	360.97	245.21	274.06	312.2	320.07	273.86	297.6	312.46	309.09	273.38	274.48	303.24	343.15
CL1081.Contig2_All	5.5	0	3.76	0.62	2.32	0	1.11	2.12	0	0.5	0.44	0	0	0	0.03
CL1081.Contig3_All	0.96	3.68	0.8	0.35	0.52	0.8	0.78	0.88	0.35	0.13	0.46	0.57	0.37	0	1.62
CL1081.Contig4_All	4.65	0	2.14	0.1	0.35	0	0	0.49	1.06	0.99	1.5	1.61	3.22	0.18	0.56
CL1081.Contig5_All	0	0	0.23	0.38	0.35	2.05	1.68	0.89	0	0.82	0.63	1.24	0.53	1.37	0.37
CL1081.Contig6_All	0	0	0	0.08	0	0	0	0	0.75	0	0	0	0	0	0
CL1081.Contig7_All	6.25	0	0	1.42	2.66	14.9	2.34	3.24	0.55	0.35	3.22	0	0.01	4.6	1.39
CL1081.Contig8_All	0	0	0	0.32	0.2	0	0.05	0.07	0	0	0	0	0	0	0
CL1081.Contig9_All	0	0	1.47	1.66	1.68	0	1.31	1.45	0	0	1.19	0	0.68	2.43	0
CL1082.Contig1_All	9.75	9.2	14.23	6.19	5.04	7.09	9.02	8.31	7.64	11.71	8.07	11.31	19.78	18.93	15.7
CL1082.Contig2_All	0	6.33	2.85	1.37	1.69	0	1.21	2.49	2.52	0.88	0	0.91	0.9	0	0
CL1083.Contig1_All	23	18.88	16.7	13.49	12.92	7.7	11.21	10.36	8.72	12.88	12.08	8.69	19.31	16.66	12.48
CL1083.Contig2_All	2.04	2.42	3.93	0	0	5.37	0.39	2.69	6.18	0.16	1.73	0	0.15	0.35	1.51
CL1083.Contig3_All	0	0	0.27	0.05	0	0	0.05	0.26	0	0	0.43	0	0	0	0.65
CL1083.Contig4_All	8.6	11.52	11.01	8.56	9.31	13.73	8.37	7.62	8.61	10.54	8.91	14.4	7.57	8.99	9.18
CL1084.Contig1_All	0.88	0	0.51	0.17	0.41	0	0.39	1.54	0	0.28	0.93	0	0	1.58	0
CL1084.Contig10_All	0.8	0	0.48	0.52	0.32	0	1.35	0.99	0	0.52	0.6	0	1	0.62	0
CL1084.Contig11_All	0	0	0	0	0	0	0	0	0	0	0.31	0	0	0	0
CL1084.Contig12_All	1.47	0	2.05	0.67	0.49	0	1.03	0.81	0	0.56	1.76	3.02	0	1.72	0
CL1084.Contig3_All	0.35	0	0.73	0.18	0.07	0	0.68	0.15	1.51	0.24	1.78	1.33	0	0.55	1.21
CL1084.Contig4_All	20.22	21.62	22.83	9.64	9.99	13.27	12.54	6.79	11.72	26.71	16.18	19.4	34.36	32.26	26.65
CL1084.Contig5_All	1.36	0	0.35	0.04	0.09	1.58	0.64	0.81	0.32	0.31	0	0.76	0.58	0.37	0.75
CL1084.Contig7_All	0.5	0	1.43	0.07	0.22	0	0.36	0.75	0.62	0.12	0	0	0.96	0.22	0
CL1084.Contig8_All	0	0	1.62	0.46	0.83	0	0.44	0.48	0	1.3	0.97	3.61	0.77	0	0
CL1084.Contig9_All	0	0	1.8	0.28	0.83	0	3.68	3.78	2.14	1.09	0	0	4.18	5.79	3.8
CL1085.Contig10_All	0	0	0	0.16	0.08	0	0	0.45	0.47	0.48	0.2	0	0	0.42	0
CL1085.Contig11_All	0.32	0	0.66	0.4	0.4	0	1.75	2.08	1.71	0.97	1.74	0	5.32	2.07	0.56
CL1085.Contig13_All	0.03	0	0	0	0	0	0.4	0.12	0	0	0.67	0.07	0.02	2.71	0.02
CL1085.Contig14_All	8.49	0.07	3.53	1.35	0.64	0	6.68	6.1	0	3.35	8.03	2.18	5.55	10.16	9.86
CL1085.Contig15_All	4.5	0	1.05	0.34	0.24	0	1.29	0	0.99	0.54	0.83	0	0.68	0	0.59
CL1085.Contig16_All	0	0	1.1	0.4	0.15	0	1.15	1.46	0	0.48	1.01	0	0	1.49	0
CL1085.Contig18_All	0	0	0	0	0	0	0	0.01	0	0	0	0	0	0.03	0
CL1085.Contig19_All	0	0	0.18	0	0	0	0.17	0	0	0	0	0	0.27	0.26	0
CL1085.Contig20_All	0	4.38	0	0	0	0	0	0.21	0	0.11	0.03	0	0.69	0.46	1.42
CL1085.Contig23_All	0.22	0	0	0	0	0	0	0	0	0	0	0	0.08	0	0.3
CL1085.Contig24_All	0	0	0	0	0	0	0	0.27	0	0	0.59	0	0	0	0
CL1085.Contig25_All	0	0	0	0	0	0	0.1	0	0.46	0	0	0	0	0	0
CL1085.Contig26_All	0	0	0.45	0.31	0	0	0	0	1.45	0.03	0	0	0	0	0
CL1085.Contig28_All	1.95	0	0.45	0.31	0.05	0	0.21	1.41	2.55	0	0.02	0.63	3.35	0.07	1.91
CL1085.Contig29_All	0	0	0.93	0.04	0	2.5	0.33	0	0.83	0.1	0	0	0	1.47	0
CL1085.Contig3_All	0	0	0.14	0	0	0	0.24	0	0	0	0	0	0	0	0.33
CL1085.Contig30_All	13.03	19.46	15.94	13.91	16.75	23.33	14.55	19.68	22.2	21.26	19.62	16.4	19.47	11.43	15.85
CL1085.Contig31_All	0	0	0	0.06	0.01	0	0.58	0	0.02	0.28	1.13	0	0	0	0
CL1085.Contig32_All	1.89	2.75	1.31	0	0.31	0	0	0	0	0	0.56	0	2.44	2.09	1.37
CL1085.Contig34_All	0	0	0	0	0.14	0	0.23	0.21	0	0	0	1.23	0.94	0	0
CL1085.Contig35_All	0	0	0	0	0	0	0	0	0	0	0	0	0.13	0	0
CL1085.Contig36_All	0	0	0.54	0	0.12	0	0.08	0.22	0.54	0.16	0.33	0	0	0.47	0
CL1085.Contig4_All	0.45	0	0.3	0.4	0	0	0.04	0.33	0.73	0.45	1.49	0.73	0	0.77	0.18
CL1085.Contig5_All	0	0	0	0	0	0	0	0	0.55	0	0	0	0	0	0
CL1085.Contig6_All	0.22	0	0	0.65	0.26	0	2.13	2.13	1.24	1.74	1.46	0	0	0.11	1.61
CL1085.Contig7_All	2.41	0	0	1.2	1.31	0	1.81	0	0	0	1.88	1.75	3.74	3.63	0.74
CL1085.Contig8_All	0	0	0	0	0	0	0.1	0.02	0	0	0.05	0	0	0.12	0
CL1085.Contig9_All	0	0	0	0	0	0	0.83	0.7	0	0	0	0	0.94	0	0
CL1086.Contig1_All	3.95	6.83	2.26	1.08	1.03	10.87	1.97	1.16	1.77	0	3.62	7.69	0	10.57	4.71
CL1086.Contig2_All	10.6	7.11	16.79	8.35	6.31	5.3	21.14	31.04	28.37	15.84	20.48	25.66	48.27	42.03	36.68
CL1086.Contig3_All	0	0	0.44	0.05	0	0	0.08	0.42	0	0.02	0	0	0	0.14	0.44
CL1086.Contig4_All	0.37	0	1.16	0.1	0.04	0	0.5	0.75	2.07	0.08	0.94	0	0.92	0.92	0
CL1086.Contig5_All	0	0	2.17	0.43	0	2.16	0.74	1.77	2.27	0.48	0.24	1.27	2.1	0.74	2.36
CL1087.Contig1_All	2.06	0	1.72	0.23	0.22	0	0.55	0.75	0.49	0.3	0.54	1.87	2.2	0.72	2.77
CL1087.Contig2_All	2.5	17.79	5.68	12.21	13.21	4.83	11.03	8.2	2.53	2.76	5.51	6.77	4.83	4.44	6.3
CL1087.Contig3_All	0	0	0	0	0	0	0	0	0	0	0	0	0	1.14	0
CL1087.Contig4_All	0.73	0	0	0.37	0.26	0	0.31	0.3	0	0	0.37	0.61	0.48	0	1.09
CL1087.Contig5_All	0	0	1.83	0.06	0.11	2.03	1.34	1.49	1.02	0.29	0.46	0	0.63	0	0
CL1087.Contig6_All	0.96	0	0.55	0.38	0.25	0	0.6	0.67	1.59	0.71	0.75	1.4	0	0.27	0.67
CL1087.Contig7_All	0	9.7	0	3.73	5.92	0	5.11	3.26	0	0	0	2.41	0	0	0
CL1087.Contig8_All	25.14	5	20.86	5.06	5.31	17.73	7.46	9.8	10.77	22.3	16.31	14.31	17.52	20.07	18.53
CL1088.Contig1_All	0	0	1.63	0.05	0.02	1.43	0.06	2.45	1.33	0.05	1.1	0	0	0	1.55
CL1088.Contig2_All	0.62	1.46	1.04	0.16	0.21	1.96	0.27	1.13	1.35	0.19	1.31	0	0.26	0.45	0.83
CL1089.Contig1_All	0	0	0	0	0	0	0	0	0	0	0.23	0	0	0	0
CL1089.Contig12_All	0	0	0	0	0	0	0	0	0	0.11	0	0	0	0	0
CL1089.Contig13_All	0.23	0	0	0	0.01	0	0	0	0	0	0.35	1.23	0	0	1.51
CL1089.Contig15_All	0	0	0.92	0	0	0	0.06	0.4	0	0	0	0	2.04	0	0
CL1089.Contig16_All	0	0	0	0	0	0	0	0.16	0.61	0	0	0	0	0	0
CL1089.Contig18_All	0	0	0	0	0	2.39	0	0	0	0	0	0.06	0.45	0	0
CL1089.Contig20_All	0	0	1.07	0.93	0.56	0	1.07	0	0	1.39	0.55	0	1	1.84	0.92
CL1089.Contig21_All	0	0	0.68	0	0.16	0	0.32	1.74	2.27	0	0.27	0	0	0	0.71
CL1089.Contig23_All	0.76	0	1.53	0.16	0.27	0	0.88	1.07	0.86	0.65	0.69	0.32	1.27	1.69	0.66
CL1089.Contig25_All	0.13	0	0	0	0	0	0	0	0	0	0	0	0	0	0
CL1089.Contig26_All	0.92	0	1.41	0.22	0	2.24	0.87	0.9	0	0.76	1.08	1.96	0.64	0	0.42
CL1089.Contig28_All	0	0	0	0.21	0	0	0	0	0	0	0	0.6	0	0	0
CL1089.Contig3_All	0	0.94	0	0	0.26	0	0	0	0	0.13	0.13	0	0.16	1.33	0
CL1089.Contig4_All	0.89	0	0	0	0	0	0	0	0	0	0	0	0	0	0
CL1089.Contig9_All	0	0	0	0	0	0	0.19	0.07	0	0	0	0	0	0	0
CL109.Contig1_All	0	0	0	0	0	1.49	0	0	0.73	0.2	0	0	0	0	0
CL109.Contig2_All	0	0	0.9	0.14	0.12	0	0.97	0.82	1.32	0.07	0.9	0	0.41	0.53	0
CL109.Contig3_All	0	0	0	0.12	0	0	0.05	0.04	1.25	0.31	0	0	0.33	0	0
CL109.Contig5_All	0.07	0	1.91	0.57	0.26	0.07	1.45	1.09	0	0.94	0.2	2.33	0.55	4.41	0.61
CL109.Contig6_All	26.79	27.92	15.32	34.37	23.83	22.8	36.74	26.63	28.29	13.34	23.07	18.75	24.32	20.51	9.15
CL109.Contig7_All	9.6	0	4	2.61	1.04	6.17	5.64	1.55	0	5.49	1.67	0	8.14	5.84	12.07
CL109.Contig8_All	0.04	0	0.46	0.05	0.02	0.52	0.24	0.06	0	0.42	0.03	0	0.05	1.28	1.2
CL109.Contig9_All	0	0	0	0	0.31	0	0.16	0.14	0	0.09	0	1.61	0	0.34	0
CL1090.Contig1_All	0	0	0	0	0.78	0	0.95	0	0	0.92	0	0	0	4.49	0
CL1090.Contig2_All	0	0	7.15	3.4	4.6	0	5.67	1.94	4.88	2.61	0	3.63	7.84	15.66	10.23
CL1090.Contig3_All	2.97	0	2.73	2.35	2.86	0	1.09	1.12	1.26	2.16	3.61	2.96	3.34	0	2.81
CL1090.Contig4_All	5.43	0	0	2	2.55	0.13	4.11	2.83	3.5	6.44	3.22	0	0	0	6.3
CL1090.Contig5_All	0	0	4.25	0	0	3.94	0	0.27	0	0	0.15	4.43	6.59	5.8	0
CL1090.Contig6_All	16.3	25.33	9.79	9.36	12.35	19.24	13.94	6.74	4.54	20.7	18	15.32	14.26	6.77	15.48
CL1090.Contig7_All	1.38	6.35	3.33	1.39	0.75	0	1.19	0.62	0	1.84	0.21	1.87	4.04	1.6	0
CL1090.Contig8_All	0	0	0	0.17	0	0	0	0	0	0	0.69	0	0.12	0	0
CL1091.Contig10_All	1.26	0	1.51	0.42	0	0	2.38	3.83	2.36	0.58	4.14	0	0.5	4.62	1.13
CL1091.Contig11_All	0.19	1.3	1.16	0	0	3.43	0	1.51	2.54	0	0	3.06	1.6	0.69	0
CL1091.Contig12_All	0	0	0	0	0	0	0	0.18	0.04	0.32	0.26	0	0	0	2.21
CL1091.Contig14_All	0	2.21	0	0	0	0	0	0	1.64	0	0	0	0	0	0
CL1091.Contig15_All	0	0	0	0.52	0.75	0	0.14	0.47	0	0.82	1.46	1.59	0	0.89	2.16
CL1091.Contig16_All	1.47	0	0	0.21	0.68	0	0	0	0.6	0	0	0	0	0	0
CL1091.Contig17_All	0	0	0	0	1.06	0	0	0	0	0	0	0	0	0	0
CL1091.Contig19_All	1.65	0	0.69	0.22	0.14	0.43	0.02	0	0.35	0	0	0.46	0.23	0	0.7
CL1091.Contig20_All	1.14	0	0.54	0.75	0.78	0	1.07	1.48	1.51	1.51	1.38	0	1.13	0.99	0.7
CL1091.Contig21_All	0	0	0	0.03	0	0	0	0	0	0	0	0	0	0	0
CL1091.Contig22_All	0	3.25	0	0.51	0.53	0	0.65	0	0	0	0	0	0	0	0
CL1091.Contig23_All	0.88	0	0	0.05	0	0	0	0	0	0	0	0	0	0.53	0
CL1091.Contig24_All	0	0	0	0	0	0	0	0	0	0.08	0	0	0	0	0
CL1091.Contig27_All	0	0	0	0	0	0	0	0.14	0.79	0.57	0	3.21	1.03	0.02	0
CL1091.Contig28_All	0	0	0	0	0	0	0	0.03	0	0.02	0.23	0	0.62	0.01	0
CL1091.Contig3_All	21.54	16.72	10.14	39.63	50.9	43.73	26.51	25.31	26.26	66.94	38.13	92.37	26.81	21.22	37.96
CL1091.Contig4_All	0	0	1.65	0	0	0	0	0.7	0	0.02	0.58	0	0.24	0.13	0.64
CL1091.Contig5_All	1.39	0	1.4	1.76	2.09	0	1.01	1.11	2.74	2.45	3.36	0	2.04	1.59	2.5
CL1091.Contig6_All	12.42	10.77	13.71	7.55	7.89	5.53	8.45	6.8	6.21	10.22	10.25	7.01	10.28	9.65	14.34
CL1091.Contig8_All	0.55	0	1.75	0.59	0.33	0	0.21	0.74	0.03	0.33	0.68	0	0.75	0.58	0
CL1091.Contig9_All	0.26	0	0.6	0.05	0	1.81	0.03	0.6	0.26	0.06	0.75	0	0	0	1.14
CL1092.Contig2_All	2.22	2.25	2.96	0.85	0.85	3.76	1.75	3.06	2.4	0.73	1.47	0	1.95	1.59	1.83
CL1092.Contig3_All	0	0	0	0.69	0.19	0.76	0.32	0	0	0	0	0	0	1.26	0
CL1092.Contig4_All	3.41	0	4.05	1.8	1.24	0	4.07	4.61	5.79	1.63	6.2	1.9	0.88	2.02	5.37
CL1092.Contig5_All	0	0	0	0	0	0	0	0.51	0	0	0	0	0	0	0
CL1092.Contig6_All	0.45	0	0.91	0.61	0.7	1.7	1.16	1.84	0.55	1.09	1.08	0	1.24	0	1.47
CL1092.Contig8_All	55.5	75.9	52.85	60.62	68.24	65.35	56.88	77.96	68.26	80.56	78.8	72.8	52.92	60.83	60.69
CL1093.Contig1_All	0	0	0.25	0.11	0.03	0	0.32	0.23	0.43	0.08	0.22	0	0	0.61	0.89
CL1093.Contig10_All	2.28	0	2.46	2.15	1.13	5.76	3.26	1.67	0.89	3.8	4.38	4.77	5	1.65	2.68
CL1093.Contig12_All	4.35	17.35	7.78	2.63	2.03	0	3.82	4.13	3.4	3.12	3.27	4.91	4.81	2.9	2.21
CL1093.Contig14_All	2.13	0	3.21	2.08	1.85	0	3.97	2.34	1.61	1.89	1.15	4.42	0.58	0	0
CL1093.Contig15_All	7.17	0	8.2	5.07	3.79	14.04	6.51	8.77	8.28	7.93	9.86	9.64	13.07	15.42	14.35
CL1093.Contig16_All	4.63	4.44	6.53	1.46	0.85	0	5.52	5.37	7.66	3.53	4.36	5.58	6.96	2.03	7.62
CL1093.Contig18_All	0	0	3.72	9.39	6.77	5.64	12.51	8.47	1.14	4.03	3.85	7.88	1.17	3.91	3.6
CL1093.Contig2_All	0	0	0	0.07	0	0	0.31	0.07	0	0.06	0.24	0	0	0	0.76
CL1093.Contig7_All	0	0	0	0	0	0	0	0	0.88	0	0	0	0	0	0
CL1093.Contig8_All	0	0	0	0	0.11	0	0.11	0.24	0	0.13	0.19	0	0	0.22	0
CL1093.Contig9_All	4.48	0	0	0.62	0.02	0	0	0.9	7.62	0.8	0	0	0.89	0	0
CL1094.Contig1_All	0	0	0.35	0	0.14	0	0	0.73	0	0.01	0	1.18	0.42	0.2	0
CL1094.Contig10_All	0.52	0	0	0	0	0	0.44	0	0	0	0	0	0.69	0	0.98
CL1094.Contig11_All	1.84	0	0.6	0.29	0	0	0.5	0.2	0	0.06	0.22	0	0.52	0.36	0.57
CL1094.Contig2_All	6.5	6.47	5.54	4.47	3.42	3.71	7.29	1.83	4.39	11.1	5.4	15.46	5.56	7.1	3.82
CL1094.Contig3_All	663.53	848.87	614.36	513.64	489.49	550.67	626.44	297.03	384.72	614.83	424.88	516.61	655.62	665.62	553
CL1094.Contig5_All	2.09	0	3	0.57	0.37	0	1.92	0.59	1.62	0.79	0.22	0	1.54	3.61	2.06
CL1094.Contig6_All	0	0	2.61	0.35	0.27	0	0.73	5.47	0	1.97	12.32	9.57	2.81	2.16	19.7
CL1094.Contig7_All	1.65	0	7.24	0.49	1.04	0	4.28	2.24	2.3	0.77	0.65	0	3.92	3.42	5.96
CL1094.Contig8_All	0.03	0	1.08	0.73	0.65	0	1.37	1.73	1.08	0.57	0.46	0	0.72	2.93	1.27
CL1094.Contig9_All	1.44	0	3.77	0.42	0.96	0	3.62	3.11	2.75	1.92	1.63	2.54	4.93	4.07	2.21
CL1095.Contig1_All	0	0	0.48	2.85	0.65	5.5	0.83	0.95	0.59	0	0	0	0	0	0
CL1095.Contig10_All	7.21	0	6.29	4.3	3.96	0	6.77	5.8	4.14	4.03	6.04	3.28	6.81	3.84	6.44
CL1095.Contig2_All	2.72	1.7	1.62	0.76	0.46	2.92	0.59	1.01	3.6	0.82	1.57	2.3	3.27	1.72	2.79
CL1095.Contig4_All	0	0	1.1	0.43	0.15	0	0.84	0.94	0	0.73	0	0	1.78	0.46	0.67
CL1095.Contig5_All	1.48	3.5	3.29	1.22	2.58	3.57	2.57	2.28	2.64	1.72	1.46	1.22	0	2.64	0
CL1095.Contig6_All	0	8.19	1.11	0	0.18	0	0.33	0.43	0.33	0.47	0	2.51	1.17	1.2	0.75
CL1095.Contig7_All	1.78	0	1.27	0.21	0.25	0	0.94	0.67	0	0.4	0	0	1.32	1.7	0
CL1095.Contig9_All	0	0	0.62	0	0	0	0.09	0.34	0	0	0.18	0	0	0.46	0
CL1096.Contig1_All	0	1.46	0	1.24	0	0	0.74	0	0	0	0.94	2.49	1.41	0	0.31
CL1096.Contig2_All	0	0	0	0	0	0	0	0.12	0	0	0	0	0	0	1.08
CL1096.Contig3_All	10.29	8.7	14.6	3.84	3.8	6.54	6.6	10.86	8.5	4.27	5.07	2.51	3.86	8.1	9.31
CL1097.Contig1_All	0	0	0	0.58	0.4	1.43	0.09	0.3	0	1.32	1.14	2.42	1.51	0	0
CL1097.Contig2_All	5.99	5.17	6.14	0	0.04	0	0.21	0.59	0.69	0.05	0.2	0	4.52	3.61	0
CL1097.Contig3_All	0.74	0	1.78	6.32	27.91	2.52	4.54	0.95	0	21.41	4.13	21.99	0	0.7	0
CL1097.Contig4_All	0.45	0	0	0.62	1.17	0	0.35	0	0	0.44	0	0	3.05	1.24	0
CL1097.Contig5_All	0	0	0	0	0	0	0	0	0	0.08	0	0	0	0	0
CL1097.Contig6_All	0	0	0.41	0.76	1.27	0	1.61	1.32	0.95	1.06	0.97	0	0.96	0	0
CL1097.Contig7_All	1.96	0	0.91	0.11	0.17	2.97	0.38	0.67	0	0.25	0	0	0.75	1.67	1.2
CL1097.Contig8_All	0.53	0	0	0.25	0.5	0	0.77	0.13	0	2.02	3.23	3.13	0.63	1.69	2.06
CL1097.Contig9_All	5.25	11.4	5.18	9.03	8.11	15.45	8.49	7.76	11.01	12.61	12.6	15.93	8.66	10.9	12.61
CL1098.Contig1_All	1.51	7.64	2.27	0.27	0.11	6.08	0.73	0.24	0	0.23	0.45	0	0	0	2.17
CL1098.Contig10_All	2.68	0	4.65	6.12	6.94	0	5.08	4.66	7.28	4.09	5.54	0	0	0.24	5.55
CL1098.Contig12_All	0	0	0.09	0	0	0	0.09	0.22	0	0	0	0	0	0	0
CL1098.Contig13_All	1.05	0	0	0.18	0	0	0.38	0.14	0	0.07	0.41	2.4	0.55	0	0
CL1098.Contig14_All	1.66	5.6	5.48	4.96	2.89	3.54	5.8	9.1	8.95	1.72	3.84	2.33	1.62	2.69	0
CL1098.Contig15_All	0	0	0.41	0	0.01	0	0	0	0	0	0	0	0.89	0.69	0
CL1098.Contig16_All	0	0	0.05	0	0.21	0	0.3	0	1.55	0.05	0	0	0	0	0
CL1098.Contig18_All	0.48	0	1.24	0.23	0.07	0	0.31	0.27	0	0.22	0.68	0	1.09	1.91	0
CL1098.Contig19_All	1.05	4.36	0.78	3.16	3.11	8.43	1.48	3.98	2.74	0.11	1.51	0	0	0	0.09
CL1098.Contig2_All	2.04	0	0.27	0.08	0.07	0	0.25	0	0	0.07	0	0.83	0	0	0
CL1098.Contig21_All	0	0	0.38	0	0	0	0.01	0	0	0	0	0	0.02	0	0
CL1098.Contig3_All	0.36	0	0	0.37	0.1	0	0.33	1.63	0.18	0.12	0.55	0	0	0	0
CL1098.Contig4_All	0	0	0	0.07	0.05	0	0.43	0.3	0.39	0.24	0.54	0	0.61	1.17	2.58
CL1098.Contig5_All	0.6	0	0.62	0	0.15	3.33	0.56	0.31	0	0.4	0	0	2.38	0	3.2
CL1098.Contig6_All	0	0	0.16	0	0	0	0.5	0.18	0	0.62	0	0	2.53	2.38	0
CL1098.Contig7_All	3.76	0	1.55	1.51	0.81	1.69	4.28	1.65	1.31	5.29	3.62	10.95	5.84	5.82	1.4
CL1098.Contig9_All	0.25	0	1.8	0.01	0	0	0.05	0.05	0.01	0.03	0.05	0	0.45	0	0
CL1099.Contig1_All	2.22	0	2.57	0	0.33	0	1.55	1.52	1.2	0.22	2.34	0	2.36	2.49	2.78
CL1099.Contig2_All	0	0	1.69	0.29	0	0	0.57	0.88	1.46	0	0	0	2.81	0.41	3.5
CL1099.Contig3_All	0	0	0.19	0	0.09	0	0.32	0.21	0	0.09	0.3	0	0.64	0	0.37
CL1099.Contig4_All	1.71	0	2.4	1.19	1.54	2.76	1.27	1.2	0.83	1.64	2.38	3.42	0.37	0.65	2.76
CL1099.Contig5_All	0	0	0	0	0	0	0	0	0	0.46	0	0	0	0	0
CL1099.Contig6_All	4.83	0	2.76	2.28	2.14	0	2.65	3.54	3.79	2.24	3.52	0	4.61	4.26	3.5
CL1099.Contig7_All	6.98	14.67	9.43	5.33	6.47	8.44	5.12	4.8	3.34	9.61	8.02	6.97	3.42	6.06	4.13
CL11.Contig1_All	0.11	0	0	0.02	0.01	0	0.06	0.01	0.06	0.01	0	0	0	0	0
CL11.Contig2_All	0	0	0	0.14	0	0	0	0	0	0	0	0	0	0	0.11
CL11.Contig3_All	0	0.29	0	0	0	0	0	0.07	0	0.03	0	0	0	0	0.09
CL11.Contig4_All	0	0	0.18	0	0.11	0	0.14	0.54	0	0.09	0.06	0.59	0.26	0.06	0
CL11.Contig5_All	0.24	0	0.35	0.21	0.14	0.25	0.25	0.23	0.15	0	0.17	0	0.04	0.05	0.08
CL11.Contig6_All	35.45	33.62	28.9	40.76	32.2	22.25	37.51	24.86	25.39	26.84	19.76	23.79	36.17	38.39	33.38
CL11.Contig7_All	0	0	0.07	0.08	0.06	0	0.09	0.23	0	0	0.3	0	0.08	0.06	0
CL11.Contig8_All	0	0	0	0	0	0.12	0	0	0.25	0	0	0	0	0	0
CL11.Contig9_All	0	0	0.1	0	0	0	0.04	0.02	0	0	0	0	0	0.08	0
CL110.Contig1_All	0	0	0	0	0	0	0	0	0.1	0	0	0.58	0	0	0
CL110.Contig10_All	0	0	0	0.22	0	0	0	0.17	0.88	0	0.46	0	0	0	0.72
CL110.Contig11_All	0	0	0	0.57	0	9.48	1.47	1.14	2.42	0.89	5.19	0	0.99	0	3.05
CL110.Contig12_All	0	9.9	0.56	1.03	0.5	1.12	0.89	1.54	2.03	0.37	1.29	0	1.19	0	0
CL110.Contig13_All	0	0	0	0	0.3	7	0.21	0.94	0	0	0	4.75	0	0	0
CL110.Contig14_All	21.83	29.91	21.2	32.42	32.91	36.11	33.61	32.35	30.82	31.9	24.76	41.64	33.69	26.4	29.25
CL110.Contig15_All	12.7	10.49	12.12	9.64	9.71	0	9.34	7.97	7.34	10.7	8.54	12.85	2.7	5.29	11
CL110.Contig2_All	0	0	0.08	0.56	0.46	0	0.01	1.49	0	0.05	0	0	4.01	4.7	0
CL110.Contig3_All	1.13	0	2.85	1.1	1.6	0	1.36	4.66	4.42	2.63	1.14	1.45	0	2.31	2.28
CL110.Contig4_All	0	0	0	0.14	0.38	0	0	0	0	0	0	0	0.33	0	0
CL110.Contig5_All	1.09	2.64	0.29	0.49	0	0	0.89	1.56	1.09	0.58	0.72	1.07	0	0.55	2.03
CL110.Contig6_All	1.85	0	2.44	0	0	1.07	1.47	0.25	1.53	0.88	2.06	0	0	0	2.17
CL110.Contig9_All	0.59	2.53	1.37	0.33	0.45	0	0.52	0.97	0.99	0.78	0.01	0	0.64	0.77	0.87
CL1100.Contig1_All	110.45	119.05	128.17	181.12	139.95	152.7	168.01	194.08	179.36	111.31	174.63	127.3	125.89	131.57	164.17
CL1100.Contig10_All	0	0	0	0.19	0.15	0.08	0	0	0	0.54	0	0	0	0	0
CL1100.Contig11_All	0.44	0	0	0	0	0	0	0	0	0	0	0	0	0	0
CL1100.Contig13_All	1.17	0	1.61	0	0	0	0.19	0.76	0	0.27	0	0	0	0.15	0
CL1100.Contig14_All	0	0	0.56	0	0	0	0	0.52	0.48	0	1.08	0	0.52	0.08	0.35
CL1100.Contig15_All	0	0	0	0	0	0	0.03	0.02	1.47	0.17	0.07	0	0	0	0
CL1100.Contig16_All	0.07	4.81	5.09	1.61	0.24	0	4.64	3.32	9.87	1.2	2.72	0	0.91	0.94	1.96
CL1100.Contig17_All	0.22	0	0.64	0	0	0	0	0.14	0	0	0	0	0	0	0
CL1100.Contig2_All	0	0	3.69	1.36	0.55	2.02	2.06	3.35	3.92	1.14	3.62	1.71	1.59	0.43	1.61
CL1100.Contig3_All	0.24	0	0.73	0.4	0.28	0	0.91	1.29	1.02	0.08	0.31	0	0.34	0.1	0.36
CL1100.Contig4_All	0	0	0	0.05	0	1.34	0.11	1.07	0	0	0.09	0	0	0	0.95
CL1100.Contig5_All	0	0	1.17	0.24	0	1.38	1.48	1.15	1.78	0	0	0.43	0	0.58	0.94
CL1100.Contig6_All	0	0	0.01	0	0	0	0	0.2	0.29	0	0	0	0	0	0
CL1100.Contig7_All	1.17	0	3.87	0.66	1.1	7.84	2.57	3.14	4.49	0.4	2.36	3.86	2.88	2.21	2.4
CL1100.Contig8_All	0	0	3.48	0.18	0.17	2.13	0.18	5.95	2.78	0.25	5.95	0	0.09	0	5.95
CL1101.Contig1_All	0.26	0	0	0	0	0	0	0.27	0.42	0	0.79	0	0	0	0.49
CL1101.Contig10_All	0.19	0	0	0.03	0	1.4	0	0	0	0	0.14	0	0	0	0
CL1101.Contig11_All	0	0	1.4	0.43	0.21	0	0.22	0.43	1.54	0.05	0.27	0	0	1	0
CL1101.Contig12_All	35.46	23.46	31.41	38.75	29.73	12.8	19.56	19.72	19.84	16.23	18.54	11.76	33.66	34.43	21.58
CL1101.Contig2_All	16.09	14.62	10.39	3.18	4.59	2.36	1.17	2.05	5.29	3.21	1.51	2.96	7.25	6.51	5.97
CL1101.Contig3_All	0.68	0	0.14	0.05	0.18	1.26	0.54	0.51	0.48	0.38	0.98	1.26	0	0.65	0.59
CL1101.Contig4_All	9.84	6.78	11.38	23.12	16.94	18.27	27.72	18.8	16.35	20.33	26.29	32.4	25.81	21.45	25.45
CL1101.Contig6_All	4.75	17.19	5.5	5.46	0	2.48	0	4.28	2.82	0	0.23	0	5.74	2.2	2.79
CL1101.Contig7_All	0	0	0.41	0	0.09	0	0.18	0.12	0	0	0	0	0	0	0
CL1101.Contig8_All	0	0	0	0.78	0	0	3.75	1.46	0	0.73	4.23	0	0	0	0.61
CL1102.Contig1_All	92.22	101.46	80.46	63.33	76.44	75.69	81.91	46.69	48.53	115.16	79.28	94.93	109.85	108.75	95.24
CL1102.Contig2_All	2.31	2.95	4.6	1.39	0.81	0	3.56	2.87	1.67	1.92	1.31	2.24	3.26	3.01	4.87
CL1103.Contig1_All	0	0	0.35	0.03	0	0	0.07	0.57	0	0.07	0.87	0	0	0	0.42
CL1103.Contig2_All	0	0	2.3	1.66	2.14	0	1.82	1.08	0	0	0	0.8	2.89	0	1.1
CL1103.Contig3_All	8.73	7.65	7.6	3.55	2.95	8.6	7.82	8.25	9.74	6.71	7.84	6.38	11.2	12.25	8.16
CL1104.Contig10_All	0	0	0	0	0.08	0	0	1.79	0	0	2.51	0	0	1.03	0
CL1104.Contig11_All	2.93	3.75	5.76	11.93	10.4	16.19	17.18	19.28	13.74	18.47	24.57	23.94	21.85	16.34	23.51
CL1104.Contig12_All	1.41	0	0	0	0	0	0	0	0	0	0	0	0	0	0
CL1104.Contig13_All	0	0	0	0	0	0	0	0	0.55	0.06	0	0	0	0	0
CL1104.Contig16_All	0	3.08	0.24	0.1	0	0	0	0	0	0	2.81	0.17	0	0.13	0
CL1104.Contig17_All	1.49	0	0	0	0.09	0	0.11	0	0	0.24	0	0	0	0	0
CL1104.Contig18_All	0	0	0	0	0.28	0	0	0	0	0.11	0	0	0	0	0
CL1104.Contig2_All	0	4.98	0	0	0	0	0	0	0	0	0	0	0	3.18	7.13
CL1104.Contig3_All	0.87	0	0	0	0	0	0	0	0	0	0	0	0	0	0
CL1104.Contig5_All	0	0	0	0	0	0	0.01	0	0	0	0	0	0	0	0
CL1104.Contig6_All	1.02	0	2.55	0.93	0.43	0	1.67	2.78	3.45	0.71	0	2.88	3.55	2.14	2.26
CL1104.Contig7_All	0	0	0	0.24	0.1	0	0.49	0.11	0	0	0	0	0.28	0	0
CL1104.Contig8_All	2.21	0	2.34	0	0.04	0	0	0	0	0	0	0	0	0.92	0
CL1104.Contig9_All	0	0	3.39	2.25	1.83	0	4.17	2.69	5.35	4.47	0	0	1.31	0	0
CL1105.Contig1_All	0	5.78	0	0.29	0.42	0	1.47	1.57	2.3	0.36	1.12	0	4.05	1.6	1.61
CL1105.Contig2_All	0	0	0.23	0.14	0.29	0	0.78	0.57	1.02	0.47	0.17	0	0.7	0.26	0
CL1105.Contig3_All	0	0	0.78	0	0.09	0	0.05	0.8	1.21	0.11	0.55	0	0	0	0.76
CL1105.Contig4_All	84.81	89.96	78.01	87.97	80.56	73.36	88.1	73.15	70.36	92.05	78.28	76.01	97.43	97.23	94.61
CL1106.Contig1_All	1.13	0	0.73	0.05	0	0	1.43	0	0	0	1.51	0	1.46	0.03	0
CL1106.Contig10_All	0	0.09	0	1.11	2.29	0	1.26	2.27	0.84	5.46	3.71	6.05	0	1.83	1.78
CL1106.Contig11_All	8.33	6.27	17.02	2.55	3.9	0	4.64	9.46	5.72	14.13	6.64	12.83	6.02	3.72	11.44
CL1106.Contig12_All	0	0	10.42	0	3.39	8.29	5.54	8	1.55	6.39	0	9.18	8.28	9.62	5.94
CL1106.Contig13_All	11.58	0	0	2.95	1.48	8.71	7.7	1.74	11.43	6.98	9.77	0	0	5.94	12.16
CL1106.Contig14_All	6.51	0	0.44	2.43	0	0	0	0	0	0	6.76	0.02	4.13	0	0
CL1106.Contig15_All	0	7.44	5.69	3.26	7.74	0	8.9	9.57	3.99	11.11	5.1	32.62	14.42	7.29	10.33
CL1106.Contig16_All	0	15.42	2.4	2.35	1.07	0	2.7	1.5	0	5.55	3.37	0	8.95	0	0
CL1106.Contig2_All	2.83	0	0	0	1.05	0	3	1.1	2.53	0	2.02	0	0	0	0.97
CL1106.Contig3_All	0	0	0.66	0.33	0	0	0.26	0.03	1.39	0	0	0	0	0	0
CL1106.Contig4_All	0	0	0.26	0	0.08	0	0	1.98	1.59	0.62	0	0	0	3.09	2.22
CL1106.Contig5_All	42.25	13.09	26.31	23.86	26.68	22.79	23.43	22.62	21.5	38.42	24.99	31.85	27.48	40.14	35.76
CL1106.Contig6_All	0	0	1.05	0	0	0	0	0	0	0	0	0	0	0	0
CL1106.Contig7_All	4.42	7.76	3.14	2.86	3.65	9.89	4.29	4.55	4.61	3.99	4.43	2.57	5.14	3.37	3.15
CL1106.Contig9_All	0	0	0	0	0.22	0	0.28	0	0	0.34	0	0	0	0.59	0
CL1107.Contig1_All	3.58	0	3.43	0	0	0	1.12	0	0	0	0.8	0	1.28	0.03	0
CL1107.Contig10_All	0	0	0	0.05	0.06	0	0.09	0.08	0	0.12	0	0	0	0	0
CL1107.Contig11_All	0.19	0	0.4	0	0	0	0	0	0.77	0.15	0.87	0	0.45	0.05	0
CL1107.Contig12_All	0	0	0	0	0	0	0.21	0.28	0	0.08	0.82	0	0	0	0
CL1107.Contig13_All	0	0	0	0	0	0	0	0	1.86	0	0	0	0	0	0
CL1107.Contig14_All	0	0	0	0	0	0	0	0.04	0	0.03	0	0	0	0	0
CL1107.Contig15_All	0	0.22	3.03	1.87	0.89	0	3.39	4.78	3.46	1.44	5.14	0	1.1	3.64	4.04
CL1107.Contig16_All	0	0	0.65	0.35	0.19	0	1.14	0.8	2.13	0.35	0	0	0.16	0.66	0.38
CL1107.Contig17_All	0	0	0	0	0.04	1.25	0	0.19	0.41	0.56	0	1.24	0	0	1.41
CL1107.Contig18_All	0	0	0	0	0.09	0	0	0.59	0	0.13	0	0	0	0	0
CL1107.Contig19_All	0	0	0.6	0	0	0.8	0	0	0	0	0	0	0.92	0.26	0
CL1107.Contig2_All	0	0	0	0	0	0	0	0	0	0	0	8.13	0	0	0
CL1107.Contig20_All	4.55	0	0.24	3.02	0.72	1.7	6.03	7.37	15.67	0.75	14.96	3.27	4.71	6.5	9.74
CL1107.Contig22_All	2.76	3.08	2.95	0.41	0.33	1.44	0.34	1.57	5.71	0.47	1.07	0	2.47	1.68	2.12
CL1107.Contig23_All	2.08	0	1.67	0.08	0	0	0	0	0	0	0.57	0	0	0	0
CL1107.Contig25_All	0	0	8.07	1.94	3.66	0	0	2.37	0	5.95	0	0	0	4.99	0
CL1107.Contig26_All	0	0	0	2.51	1.19	0	3.27	0.26	0	0.21	0	8.73	0	0	7.28
CL1107.Contig27_All	2.02	0	0	0	0.33	0	0	0	0	0	0	2.85	0	0	0
CL1107.Contig3_All	0.5	6.45	0.14	0.6	0.82	1.31	0	1.41	2.31	0.93	0.01	0	0.17	0.01	1.04
CL1107.Contig4_All	0	0	0	0	0.47	0	0.79	1.81	4.92	0.21	1.82	0	0	0.69	1.14
CL1107.Contig6_All	0.64	0	0	0.87	0	0	0.88	2.66	0	0.52	0	0	0.8	0	0
CL1107.Contig7_All	125.12	136.98	102.9	147.14	116.66	207.81	137.13	199.29	221.76	119.98	199.41	106.83	126.08	127.09	159.72
CL1107.Contig8_All	0	0	2.02	0.76	0.37	0	1.7	1.61	2.36	0.34	3.26	0	2.48	3.47	3.05
CL1107.Contig9_All	1.78	0	0.18	0	0.01	0	0	0	0	0	0.93	0	0	0	0
CL1108.Contig1_All	0	0	0.67	0.29	0.2	0	0.31	0.19	0.71	0.07	0	0	0	0.6	0.33
CL1108.Contig2_All	0.27	0	0.33	0.23	0.54	0	0.66	2.75	0	0.37	0.52	0	0	0	0.81
CL1108.Contig3_All	0	0	0.39	0.22	0	0	0	0	0	0.15	0	0	0.86	0	0.87
CL1108.Contig4_All	0	0	0	0	0	0	0	0	0	0	0.44	0	0	0	0
CL1108.Contig5_All	0.91	4.59	0.96	0.19	0.34	0	1.02	0.67	1	0.93	0.5	2.63	0.97	2.12	0.37
CL1108.Contig6_All	6.65	13.88	6.68	7.12	7.31	0	5.97	5.15	7.27	5.98	7.52	5.38	6.11	5.11	2.6
CL1108.Contig7_All	13.96	3.02	11.04	10.36	12.12	14.32	10.78	10.66	8.91	11.69	9.98	12.17	8.9	11.51	15.52
CL1108.Contig8_All	2.77	8.96	7.32	3.59	2.18	6.35	4.13	14.24	9.94	0.36	4.79	1.01	3.55	2.92	3.44
CL1108.Contig9_All	0	0	0	0.12	0.4	0	0.6	0.49	0.62	0.33	0	0	0	0.77	1.14
CL1109.Contig1_All	1.95	0	8.87	6	3.4	6.37	3.46	4.61	3.89	1.42	3.2	0	1.7	3.2	1.83
CL1109.Contig2_All	0	4.6	2.42	0.48	0	0.24	0	0.26	0	0.14	0.22	1.35	0.99	0.98	0
CL1109.Contig3_All	0	0	0	0	0.08	0	0.15	0.19	0	0	0.21	0	0	0	0
CL1109.Contig5_All	0.77	0	4.37	0.93	0.22	6.48	0.93	1.61	3.47	0.53	1.46	2.6	0	0	0
CL1109.Contig6_All	2.73	3.82	8.76	6.98	4.62	4.17	3.46	3.5	5.1	2.37	2.68	1.76	3.4	1.42	4.44
CL111.Contig1_All	2.81	2.29	3.33	0.53	0.75	0	1.39	2.68	1.79	0.48	0.63	0.76	1.21	2.43	1.39
CL111.Contig2_All	0.08	0	1.74	0.05	0.08	1.08	0.07	2.36	0.85	0.06	1.26	0	0	0	2.42
CL1110.Contig1_All	0.87	0	1.06	0.46	1.09	0	1.13	1.57	1.25	0.85	1.6	0	0	0.41	1.75
CL1110.Contig2_All	0	0	0	0.06	0.06	0	0.42	0.2	0.59	0.09	0	0	0	0	0
CL1110.Contig3_All	21.18	16.04	26.18	33.48	25.43	23.42	35.5	33.62	27.13	16.37	18.07	17.85	25.66	26.6	20.55
CL1111.Contig1_All	0	0	0.33	0.07	0.05	0	0.07	0.14	0	0	0	0	0	0	0
CL1111.Contig10_All	0	0	0	0.11	0	0	0.36	0	0	0	0	0	0	0	0
CL1111.Contig11_All	0	0	1.62	0.04	0.12	0	0.36	0	0	0	0	0	0	0	0
CL1111.Contig12_All	0	0	0	0	0	0	0	1.47	0.8	0.21	0.73	0	0	1.83	0
CL1111.Contig13_All	0.22	0	2.04	1.92	2.79	0	2.92	1.98	3.27	0.15	1.51	0	0	0.61	1.59
CL1111.Contig16_All	0	0	0	0.93	0.77	0	1.01	1.26	0	0.84	1.59	0	0	0.68	0
CL1111.Contig17_All	0.64	0	0	0.1	0.18	2.33	0	0	0	0.49	0	1.14	0	0.75	0
CL1111.Contig2_All	0	0	0.33	0.03	0.04	0	0.07	0.23	0	0.19	0	0	0	0	0
CL1111.Contig3_All	0.53	0	0	0.02	0	0	0.38	0	0	0	0	0	1.59	0	0.96
CL1111.Contig4_All	0	0	0	0	0.06	0	0	0	0	0	0	0	0	0	0
CL1111.Contig5_All	1.37	0	0.47	0.17	0.33	0	0.21	0	0	0.46	0	0	0	0	1.82
CL1111.Contig6_All	0.76	0	2.05	0.22	0.16	0	0.65	0.36	0.42	0.62	0.94	0	0	0	1.29
CL1111.Contig7_All	0.44	0	0	0.14	0	0	0.39	0.96	3.18	0.93	1.55	2.22	0.43	2.05	1.18
CL1111.Contig8_All	10.7	11.46	12.49	7.98	5.8	12.72	9.54	13.35	11.03	10.15	9.59	7.78	15.86	10.66	10.84
CL1111.Contig9_All	0	0	0	0.42	0.29	1.33	0.57	0.6	0	0	0	0.46	0	0	0
CL1112.Contig1_All	0	0	0	0.08	0.38	0	0.97	1.69	0	0	0	0.02	0	0.53	0
CL1112.Contig12_All	0	0	0	0	0	0	1.63	0.73	2.4	0.93	0	0	0	0	0
CL1112.Contig15_All	0	0	0	0	0	0	0	0	0	0.08	0	0	0	0	0.46
CL1112.Contig16_All	0	0	0	0	0	0	0	0.25	0	0	0	0	0	0	0
CL1112.Contig18_All	0	0	0	0.02	0.03	0	0.03	0	0	0	0	0	0	0	0
CL1112.Contig19_All	0.37	0	0	0.02	0	0	0	0	0	0	0	0	0	0	0
CL1112.Contig2_All	0	0	0	0.66	0.62	0	0.54	0	0.67	0	0	6.95	0	0.18	0
CL1112.Contig20_All	57.45	39.07	40.23	62.08	66.69	56.63	59.14	59.48	45.9	23.88	39.61	27.89	42.51	34.11	32.72
CL1112.Contig21_All	49.16	83.75	45.07	30.32	30.06	50.88	22.89	47.59	32.46	32.57	39.17	25.87	45.09	41.53	36.99
CL1112.Contig23_All	3.7	3.65	0	1.63	0.61	0	0	1.81	0	0.58	1.86	0.26	2.14	2.45	2.29
CL1112.Contig26_All	0	0	0.14	0	0	0	0	0.03	0.48	0.03	0.13	0	0	0	0
CL1112.Contig27_All	0	0	0	0	0	0	0	0	0	0	0	0	0	0	0.78
CL1112.Contig28_All	1.6	0	5.67	0	0.9	2.3	3.18	1.89	2.51	0.63	4.02	2.01	0.2	1.16	2.39
CL1112.Contig33_All	0.56	0	0	0	0	0	0	0	0	0	0	0	0	0	0
CL1112.Contig34_All	5.1	0	1.69	1.67	0.53	0.72	1.8	3.8	1.42	1.36	0.86	0	3.33	2.72	1.05
CL1112.Contig36_All	39.08	3.3	7.49	134.68	74.32	0	34.04	14.42	38.05	1.88	9.91	0	8.64	17.07	14.41
CL1112.Contig38_All	0	0	0	0.09	0	0	0	0	0	0	0	0	0	0	0
CL1112.Contig41_All	8.3	6.96	10.29	3.04	1.85	0	7.64	6.75	4.86	1.92	7.14	2.89	6.41	6.94	4.57
CL1112.Contig43_All	0	0.46	0	0	0	0	0	0	0	0	0.44	0	0	0	0.88
CL1112.Contig44_All	0	0	0.62	0	0.05	0	0.16	0.13	0	0.2	0	0	0.36	0	0
CL1112.Contig45_All	0	0	0	0	0	0	1.18	0	0	0.83	0	0	0	0.73	0
CL1112.Contig46_All	2	9.7	2.66	2.6	1.66	4.64	3.93	5.15	3.87	1.09	2.06	0	2.23	0	0
CL1112.Contig47_All	0	0	0	0	0	1.01	0	0.15	0	0	0.77	0	0.02	0	0
CL1112.Contig52_All	1.81	1.78	0.47	0.25	0.22	0	0.53	1.38	2.27	0.54	0	1.22	0.93	1.15	0
CL1112.Contig54_All	0	0	0	0	0	1.69	0	0	0	0	0	0	0.01	0	0
CL1112.Contig55_All	0	0	0.11	0	0	0	0.07	0.23	0.13	0.02	0.12	0	0	0.09	0
CL1112.Contig57_All	0.34	0	0.26	0	0.04	0	0.12	0.12	0	0.03	0.44	0	0.25	0.35	0.28
CL1112.Contig6_All	0	0	0.26	0	0	0	0.08	0	0	0	0	0	0	0	0.51
CL1112.Contig60_All	0	0	0	0	0	0	0.15	0	5.56	0	0	0	0	0	0
CL1112.Contig66_All	0	0	0.32	0	0	0	0	0.11	0	0	0.54	0	0	0	0
CL1112.Contig67_All	0.33	3.37	0.8	0.57	0	0	0.5	0	0	1.17	1.25	2.76	1.03	0	0.85
CL1112.Contig68_All	8.18	4.07	7.63	5.96	4.72	4.79	5.97	5.76	3.95	3.26	4.75	4.21	4.89	5.15	5.48
CL1112.Contig7_All	0	0	0	0.81	0.66	0	0.47	0.98	1.06	0.55	0	0	0.61	0.85	0
CL1112.Contig70_All	0	0	0	0	0.24	0	0.16	0.22	0	0	0.29	0	0	0	0
CL1112.Contig71_All	0	0	0	0	0.12	0	0	0	0	0	0	0	0	0	0
CL1112.Contig72_All	0.54	0	0.35	0.17	0	0	0.27	0.28	0.52	0.13	0.86	0	0	0	0
CL1112.Contig73_All	0	3.02	7.45	0.22	0.97	5.29	0	4.26	0	1.7	2.07	1.23	4.9	2.65	0
CL1112.Contig9_All	0	0	0	0	0.06	0	0	0	0.22	0	0	0	0	0	0
CL1113.Contig1_All	8.44	14.96	8.39	5.13	7.54	4.57	2.44	1.51	1.43	2.46	2.01	1.37	13.08	10.67	4.59
CL1113.Contig2_All	6.05	0	1.54	1.62	1.54	0	0.26	0.21	0.81	0.51	0	0	2.77	1.71	0
CL1113.Contig3_All	0	0.79	0.26	0.02	0.04	0	0.01	0.01	0	0.01	0	0	0.41	0.24	0
CL1113.Contig4_All	3.31	0	0	0	0	0	0	0	0	0	0	0	0.32	0	0
CL1114.Contig1_All	0	0	0.05	0.04	0	0	0.03	0.03	0.04	0.03	0.09	0	0	0	0
CL1114.Contig2_All	0	0	1.47	0.16	0.35	0	0.35	0.46	0.5	0.38	0.15	0	0.29	0.6	1.39
CL1114.Contig3_All	0	0	0.07	0.01	0	0	0.02	0.01	0.04	0.01	0.05	0	0	0	0
CL1114.Contig4_All	0.35	0	0.24	0.07	0.08	0	0.28	0.22	0.51	0	0.12	1.65	0.34	0.16	0.25
CL1114.Contig5_All	0	0	0.45	0.17	0.13	0	0.32	0.5	0	0.06	0	0	0.26	0.13	0
CL1114.Contig6_All	0.68	0	0	0	0	0	0	0.03	0	0	0	0	0	0	0
CL1114.Contig7_All	2.08	6.83	4.1	1.47	2.13	0	2.86	1.61	2.92	2.5	2.52	0	2.88	0	3.87
CL1114.Contig8_All	2.9	0	3.33	5.43	4.85	7.81	4.87	3.64	3.5	5.38	3.29	7.89	5.49	7.43	2.72
CL1115.Contig1_All	0	0	1.01	0.08	0.13	2.38	0	0.16	0.48	0	0	0	0	0	0
CL1115.Contig2_All	12.06	3.95	10.25	7.89	6.92	7.04	11.9	11.44	15.06	9.32	10.88	11.54	14.76	10.98	8.59
CL1115.Contig3_All	5.49	11.23	5.42	7.56	7.79	8.45	5.71	2.58	1.53	1.49	2.8	0	1	1.88	3.11
CL1115.Contig4_All	0	0	0.94	0.01	0.01	0.56	0.03	0.79	0	0.05	0.25	0	0	0	0.49
CL1115.Contig5_All	27.62	35.91	13.24	11.52	21.52	2.36	0.09	0.19	1.79	0	0	0	0	1.6	0
CL1116.Contig1_All	14.52	23.09	23.45	24.46	19.3	34.15	39.87	45.93	50.49	32.08	50.8	0	32.61	36.17	32.9
CL1116.Contig10_All	0	0	0	0.02	0.03	0	0.36	0.58	0.72	0.1	0.18	0	0.34	0.2	0.54
CL1116.Contig12_All	0	0	0	0.6	0.4	0	1.71	3.74	5.04	0.84	2.7	2.26	2.57	2.62	3.63
CL1116.Contig14_All	0	0	2.04	2.88	0.97	14.9	7.78	24.51	18.48	10.47	12.62	6.48	5.45	6.92	15.53
CL1116.Contig15_All	0	0	0	0	0	0	0	0	0.24	0	0	0	0	0	0
CL1116.Contig16_All	11.97	8.34	5.99	7.68	9.34	13.11	7.21	7.84	3.54	3.47	6.3	5.35	11.84	9.73	5.28
CL1116.Contig17_All	14.84	15.79	27.9	38.12	36.73	65.27	53.44	60.03	66.79	45.5	67.05	62.6	35.71	42.61	46.05
CL1116.Contig20_All	0	0	0.47	0	0	0	0	0	0	0	0	0	0.02	0	0
CL1116.Contig21_All	0	0	0.04	0	0	0	0	0	0	0	0	0	0	0	0
CL1116.Contig22_All	0	0	1.14	0.06	0.02	0	0.12	0.53	0.95	0.15	0.2	0	0	0.09	0.17
CL1116.Contig23_All	0	0	0.72	0.87	0.29	0	0.57	0.88	0	0.35	2.27	1.47	0	0	7.68
CL1116.Contig3_All	0	0	0	0	0	0	0.15	0.04	0.18	0	0	0	0	0	0
CL1116.Contig6_All	0.9	8.3	6.88	1.3	1.97	3.55	3.95	3.88	3.75	2.81	5.85	3.32	1.52	3.8	2.75
CL1116.Contig8_All	0	0	0	0	0.01	0	0	0.49	0.47	2.04	0.24	11.52	0	0	0
CL1116.Contig9_All	0.35	0	0.26	0.45	0.1	0	0.95	0.63	1.04	0.22	0.31	0	0.21	0.6	0.58
CL1117.Contig1_All	3.68	19.37	1.08	2.39	3.88	6.17	2.02	1.84	1.11	4.65	4.4	0	0	2.12	2.32
CL1117.Contig2_All	54.57	64.79	59.44	36.99	47.63	57.38	40.17	47.45	52.32	63.06	68.17	61.71	51.87	42.52	70.21
CL1117.Contig3_All	1.12	0	2.93	0.91	1.16	0	1.67	3.97	3.16	2.77	3.74	4.42	3.19	4.75	4.6
CL1118.Contig1_All	0	0	0	0.36	0.07	0	0.16	0	0	0	0	0.33	0	0	0
CL1118.Contig2_All	1.36	4.3	1.03	1.84	2.42	1.95	0.86	0.81	1.02	0.27	0.59	0	0.58	0.73	0.29
CL1119.Contig1_All	0	0	0	0	0	0	0	0	0.03	0	0.58	0	0	0	0
CL1119.Contig10_All	0	0	0	0	0	0	0.71	0	0	0	0	0	0	0	0
CL1119.Contig12_All	0	0	0	0	0	0	0	0	0	0.12	0.3	0	0	0	0
CL1119.Contig13_All	0	0	0	0	0	0	0.89	0.4	0	0	1.54	0	1.38	0	0
CL1119.Contig16_All	0	0	0.04	0.62	0	0	0.25	0.81	0.01	1.3	1.22	3.14	1.38	0	1.34
CL1119.Contig17_All	0	0	0	0	0	0	1.83	0	0	0	0	0	1.48	0	0
CL1119.Contig18_All	0	0	0.25	0.38	0.17	0	0.78	0.5	1.48	0.31	0	0	0	2.37	0
CL1119.Contig20_All	0	0	0	0	0.22	0	0.13	0	0.03	0	0	0	0	0	0
CL1119.Contig21_All	0.07	0	2.88	0.43	0.6	0	0	0.82	1.37	0.61	0.47	5.79	0	0.91	0
CL1119.Contig22_All	0	0	0.61	0	0	0	0	0	0.77	0	0.03	0	0	0	0
CL1119.Contig23_All	0.72	0	0.59	1.78	1.76	0	2	2.32	4.23	2.15	0.38	9.3	0.33	1.02	0
CL1119.Contig24_All	0	0	0	0	0.63	1.41	0	0	0	0.87	0	0	0	0	0.46
CL1119.Contig25_All	1.09	0	1.01	0.27	0.05	0	0.91	0.88	0	0.48	1.45	1.05	2.93	3.8	3.53
CL1119.Contig26_All	31.11	22.74	20.26	35.36	18.82	34.78	33.85	27.35	23.1	29.9	28.71	48.34	40.43	37.63	46.21
CL1119.Contig27_All	0	0	0	0	0.21	0	0	0	0	0	0	0	0	0	0
CL1119.Contig4_All	0	0	0	0.27	0.01	0	1.15	0.84	0	0.18	0.42	0	0.47	0.7	0.66
CL1119.Contig5_All	0	0	0	0.5	0.27	0	0	0.71	0.93	0.8	0.27	0	0	0.01	0
CL1119.Contig7_All	0.95	11.69	4.61	14.99	13.61	8.74	16.36	13.05	12.68	8.7	11.42	27.65	8.69	10.81	2.52
CL1119.Contig8_All	0.61	0	0.28	0.2	0	0	0.36	0.3	1.76	0.4	0.62	0	0.98	0	0
CL1119.Contig9_All	0	0	1.16	0.81	0.32	0	0.08	0.93	1.63	0.69	0.2	2.43	0.86	1.29	0
CL112.Contig1_All	0.28	0	0	0.86	1.33	0	0	0	0	1.26	0.54	5.79	0	1.1	0
CL112.Contig2_All	0	0	0.86	0	0	0	0	0.61	0	0.29	0	0.72	0.23	0	0
CL112.Contig3_All	0	0	0	0	0.25	3.48	0.43	0	0.94	0	1.14	0	0.26	0.49	1.19
CL112.Contig4_All	0	0	0	0	0	0	0.32	0.05	0	0	1.08	0	0	0	0
CL112.Contig5_All	7.67	8.53	11.02	5.7	4.38	8.55	8.49	11.58	12.16	4.45	5.75	0	8.2	5.8	7
CL112.Contig6_All	2.51	0	0.18	0.3	0.48	0	0.73	0.07	0	0.19	0.76	0	0	0.55	1.92
CL112.Contig7_All	0	0	0	0.28	0.03	0	0	0	0	0.2	0	0	0	0.17	0.01
CL112.Contig8_All	1	0	1.25	0	0	0	0.89	0.83	1.12	0	0	0	0	0.25	0.43
CL112.Contig9_All	0.14	0	0	0.05	0	0	0	0	0	0.06	0.12	0.28	0	0.09	0
CL1120.Contig10_All	13.2	34.01	2.71	24.37	22.7	5.5	35.56	26.67	24.78	20.14	9.09	24.46	6.7	15.81	21.14
CL1120.Contig11_All	0.71	1.97	0.31	0.39	0.16	0.82	0.4	0.56	0	0.33	0	0	0	1.32	1.82
CL1120.Contig14_All	0.78	0	1.84	0.27	0.72	0	0.62	2.54	1.41	0.4	1.5	0.68	0.84	0.18	0.32
CL1120.Contig15_All	1.64	0	0	1.05	0.18	0	1.32	0	0.37	0.92	1.7	2.54	2.16	2.57	0.38
CL1120.Contig5_All	0	0	0.63	0.02	0	1.27	0.04	1.23	0.95	0.02	0.42	0	0	0	0.8
CL1120.Contig6_All	0	0	0.23	0	0	0	0.02	0.23	0.09	0	0.19	0	0.08	0	0.32
CL1120.Contig7_All	1.61	0.72	4.14	0.33	0.79	1.11	0.55	8.47	7.27	0.51	2.75	1.48	0.79	0.46	0
CL1120.Contig8_All	0	0.75	1.17	0.03	0.03	0.51	0.12	1.12	1.27	0.02	0.62	0	0.07	0	1.01
CL1120.Contig9_All	113.93	74.04	74.18	120.6	74.21	115.94	98.65	117.8	100.93	82.99	104.35	108.61	101.81	94.94	114.07
CL1121.Contig1_All	0	0	0.44	0.18	0	4.3	0.16	0	0	0.14	0	0	0	0	0
CL1121.Contig2_All	0	0	1.68	0	0.09	0	0	2.77	3.04	0.18	2.2	0	0	0	3.35
CL1121.Contig3_All	81.25	93.9	105.8	79.26	83.82	102.55	95.18	91.88	89.53	83.99	91.28	73.97	99.12	106.75	107.56
CL1122.Contig12_All	0	0	1.37	0.19	0.06	0	0.71	0.81	1.94	0.29	0.52	0.81	0.26	0.56	0
CL1122.Contig13_All	2.69	0	2.71	1.56	1.96	0	3.14	4.31	4.68	3.63	4.11	9.09	2.31	3.49	2.27
CL1122.Contig14_All	0.07	0	0	0	0.01	0	0.03	0.77	0	0	0.39	0	0	0	0
CL1122.Contig15_All	0	0	0	0.03	0	3.57	0	0	0	0	0	0	0	0	0.35
CL1122.Contig18_All	0	0	0	0.06	0.02	0	0	0.11	0.56	0	0.09	0	0	0	0
CL1122.Contig19_All	17.22	20.17	11.32	11.58	9.35	7.73	13.13	13.83	12.03	12.34	16.32	11.18	7.54	12.26	12.78
CL1122.Contig20_All	3.22	0	3.34	16.75	15.33	8.56	6.59	6.29	4	3.87	0.17	6.27	4.36	3.88	1.22
CL1122.Contig23_All	0	0	0	0	0	0	0	0	0	0	0.14	0	0	0	0
CL1122.Contig28_All	6.71	0	8.6	7.01	4.07	4.85	8.08	6.63	6.91	3.03	1.38	3.14	6.04	3.27	10.13
CL1122.Contig30_All	0	0	1.22	0.01	0	0.56	0	0	0.11	0.01	0	0	0.12	0	0.56
CL1122.Contig32_All	0.15	1.18	0.18	0.05	0.06	0	0.11	0.08	0	0	0	0	0	0	0
CL1122.Contig33_All	0	0	0	0	0.03	0.97	0.01	1.15	1.7	0.04	0.33	0	0	0	0.84
CL1122.Contig34_All	0	0	0	0	0	0	0	0.07	0	0	0	0	0	0	0
CL1122.Contig35_All	14.85	15.9	10.69	11.86	6.12	5.7	13.55	19.17	15.76	6.05	9.89	8.38	8.8	7.86	7.89
CL1122.Contig37_All	0	0	0.6	0	0.4	0	0.18	0.66	0.93	0.59	2.04	1.08	0	0	2.12
CL1122.Contig38_All	12.58	13.1	12.87	22.53	19.14	18.08	9.7	9.67	12.98	16.69	15.93	20.88	11.64	10.76	16.23
CL1122.Contig40_All	0	0	0.32	0	0	0.71	0.05	0.69	0.46	0.05	0.33	0	0	0	0.37
CL1122.Contig7_All	0	0	0	0.12	0	0	0.02	0	0	0	0	0	2.63	0.01	0
CL1122.Contig9_All	0	0	0	0	0	0	0.07	0	0	0	0	0	0	0	0.36
CL1123.Contig1_All	300.16	302.94	142.15	143.55	130.63	81.96	111.72	92.76	108.37	84.97	123.22	64.03	140.83	145.97	104.81
CL1123.Contig2_All	8.6	5.53	14.13	3.49	4.05	0.48	9.34	17.09	23.59	9.73	15.74	6.92	7.88	13.5	7.51
CL1123.Contig3_All	5.53	0	5	0.58	0.51	2.18	4.68	6.34	5.76	2	3.93	1.1	2.85	3.14	5.42
CL1123.Contig4_All	247.06	212.02	118.21	214.4	214	118.32	137.78	97.9	96.93	85.76	110.94	57.37	129.9	142.88	88.47
CL1124.Contig1_All	0	5.93	1.98	0.45	0.4	1.15	1.71	0.26	2.01	1.21	0.2	0	1.55	0.26	0
CL1124.Contig2_All	0.49	0	1.71	0.04	0.14	0	0.5	0	0.36	0.76	0	1.35	1.28	0	0
CL1124.Contig3_All	0.4	0	0	0	0	0	0	0.73	0	0	0.57	0	0	1.51	0.93
CL1124.Contig4_All	0	4.9	0.62	0	0.57	0	0.52	0.59	0.62	0.67	1.06	1.04	0.91	0	0
CL1124.Contig5_All	8.4	1.56	7.37	3.29	3.33	5.49	9	5.55	4.68	11.93	9.42	14.81	17.25	17.12	15.09
CL1125.Contig1_All	1.68	0	1.8	0.6	0.16	0	1.32	1.95	0	0	0	0	0.92	0.95	1.11
CL1125.Contig10_All	0	0	0	0	0	0	0	0	0.65	0.32	0	0	0	0	0
CL1125.Contig12_All	0	0	0.34	0	0	0	0	0.1	0.55	0	0	0	0	0	0
CL1125.Contig13_All	0	0	0.77	0.15	0	0	0.51	0.23	0	0	0.62	1.26	0	0.83	0
CL1125.Contig14_All	0	0	0.15	0.03	0	0	0.03	0.71	0.29	0.03	0.25	0	0	0	0.36
CL1125.Contig15_All	0.55	0	1.34	0.69	0.39	0	1.8	1.07	1.97	0.78	1.72	0	1.85	0.85	3.3
CL1125.Contig16_All	0	0	0	0	0	0	0	0	1.06	0.34	0	0	1.17	0	0
CL1125.Contig17_All	0.47	0	0.63	0.2	0.18	1.87	0.83	0.7	0.41	0.23	0.83	0	0	0.34	2.83
CL1125.Contig2_All	0.6	0	0.49	0.36	0.21	0	1.37	1.77	0	0.01	0	1.88	0	1.44	0
CL1125.Contig3_All	0.17	0	0	0.19	0	0	0	0.34	0	0	1.44	0	0	0.27	0.38
CL1125.Contig4_All	0	3.29	0	0	0.67	0	0.67	0	0.31	1.34	1.93	0	0.28	2.62	3.02
CL1125.Contig5_All	29.27	28.75	20.64	38.62	35.25	34.13	33.49	30.58	28.48	36.26	30.36	41.69	33.67	30.63	26.22
CL1125.Contig6_All	0	0	0.22	0	0	0	0.08	0.72	1.67	0.05	0.31	0	0	0	0.37
CL1125.Contig7_All	0	0	0.01	0	0.16	0	0	0.41	0	0.5	0	0	0.44	0	0
CL1125.Contig8_All	0.43	2.42	0.23	0	0.14	0	0.32	0.11	0	0.56	0	0	0.45	0.27	0
CL1126.Contig1_All	1.24	2.11	0	0.41	0.35	0	0.56	0.42	1.18	0.16	1.68	0	0.06	0	0
CL1126.Contig11_All	0	0	0	0	0	0	0	0	0	0	0	0	0.47	0	0
CL1126.Contig13_All	0	0	0	0	0	0	0	0.03	0	0	0	0	0	0	0
CL1126.Contig14_All	0	2.15	0.69	0.05	0	0	0.26	0.17	0	0.18	0.12	0	0	0.21	1.28
CL1126.Contig15_All	0	0	0	0	0	0	0	0	0	0	0.11	0	0	0	0
CL1126.Contig17_All	1.1	0	1.41	0	0	0	0	1.26	0.46	0	0	0	0	0.04	0.05
CL1126.Contig18_All	0	0	0	0	0.32	0	0	0	0	0.15	0	0	0	0	0
CL1126.Contig19_All	1.38	1.81	3.39	3.13	1.93	0	4.02	3.05	3.47	0.63	1.05	0	0.57	0	1.83
CL1126.Contig21_All	0	0	0	0	0.05	0	0	0	0	0.89	0	0	0	0	0
CL1126.Contig22_All	0	0	1.55	0.6	0	0	1.78	0.46	0.88	0.19	0.79	0	0	0.9	0.01
CL1126.Contig23_All	0	0	0	0	0.58	0	0	0.13	0	0	0	0	0	0	0
CL1126.Contig25_All	0	0	0	0	0	0	0	0	0	0	0	0.7	0	0	0
CL1126.Contig26_All	0	0	0.08	0.38	0.38	0	0.71	0.9	0	0.61	0.63	1.65	0.67	0.84	0.98
CL1126.Contig28_All	0	0	0	0	0	0	0.35	0.36	0.67	0.1	0	0	0.27	0	1.11
CL1126.Contig29_All	0	0	0	0.12	0	0	0.05	0	0	0	0	0	0	0	0
CL1126.Contig3_All	0	0	0	0	0	0	0	0	0	0	0	0	0.68	0	0
CL1126.Contig30_All	0	0	0	0	0	0	0	0.19	0	0	0.59	0	0	3.25	0
CL1126.Contig31_All	0	0	0	0	0	1.94	0	0	0	0	0	0	0	0	0
CL1126.Contig33_All	9.11	3.54	6.14	5.57	5.41	6.89	5.6	9.29	7.82	5.03	6.64	2.81	5.04	7.1	10.75
CL1126.Contig34_All	1.92	5.54	0	1	2.28	0	0	0	0	3.64	0.39	1.94	0.96	2.36	2.4
CL1126.Contig37_All	0	0	0.28	0	0.07	0	0.04	0.02	0	0	0	0	0	0.14	0
CL1126.Contig38_All	1.01	0	0	0	0	0	0	0	0	0.1	2.05	0	0	0	0
CL1126.Contig39_All	0	0	0	0	0	0	0.05	0	0	0	0	0	0	0	0
CL1126.Contig4_All	0.92	0	0	0	0	0	0.19	0.49	0.54	0	0	7.12	0	0	0
CL1126.Contig40_All	0	0	0.13	0.14	0.07	0	0.27	0.15	0.35	0.13	0.2	0	0	0.14	0.25
CL1126.Contig42_All	0	0	2.17	1.39	0.14	5.26	2.66	4.7	1.77	0	0	0	0	0	0
CL1126.Contig43_All	0	0	0.58	0.24	0.44	0	0.41	0.13	0	0.1	0.87	0	0.63	0	0
CL1126.Contig44_All	24.23	30.85	23.18	27.84	19.31	23.96	32.5	32.02	31.49	10.83	25.91	10.92	18.23	18.3	20.34
CL1126.Contig45_All	0.48	0	1.57	2.29	1.16	0.69	2.67	0.4	2.73	1.06	3.22	0	0.72	1.09	0
CL1126.Contig46_All	0.59	0	0	0	0	0	0	0	0	0	0	0	1.98	1.33	0
CL1126.Contig47_All	0	0	0	0.04	0	0	0.59	0.3	0	0	0	0	0	0	0
CL1126.Contig48_All	0	0	0	0	1.08	0	0	0	0	0.76	0	0	0	0.06	0
CL1126.Contig49_All	0	0	0	0.02	0	0	0	0	0	0	0	0	0	0	0
CL1126.Contig5_All	2.32	0	3.64	2.06	0.23	3.29	1.2	0.89	0.31	2.3	2.3	1.47	6.58	2.67	1.09
CL1126.Contig50_All	0	0.88	0.72	0.05	0.05	0	0	0.37	0	0.06	0.27	0	0	0	0
CL1126.Contig51_All	0.36	0	0	0	0	0	0	0	0	0.38	0.29	0	0	0	0.87
CL1126.Contig56_All	0	0	0.5	0.1	0.26	0	0.27	0.46	0	0.04	0.52	0	0	0	0
CL1126.Contig57_All	0	0	0.79	0	0	0	0	0.15	0	0	0	0	0	0	0
CL1126.Contig58_All	0	0	0	0.06	0	0	0.06	0.69	0	0	0	0	0	0	0
CL1126.Contig7_All	0.47	0	0.23	0.1	0.18	0	0	0.05	0.77	0.42	0	0	0	0.29	0
CL1126.Contig8_All	0	0	0	0	0	0	0	0	0	0	0	2.32	0	0	0
CL1127.Contig1_All	0	0	0.33	0.03	0	0	0.06	0.66	0.63	0.17	0.54	0	0	0	0
CL1127.Contig2_All	14.23	16.24	17.36	16.15	15.02	15.12	18.02	18.59	15.65	20.06	16.85	17.4	17.84	19.01	18.44
CL1127.Contig3_All	1.22	0	0.87	0.27	0.33	0	0.65	1.29	0.91	0.33	1.14	0	0.92	1.05	1.63
CL1128.Contig1_All	0	0	2.37	0.63	0.71	1.19	0	0.66	1.32	0.51	1.25	1.91	0	0	3.76
CL1128.Contig10_All	0	0	0	0	0	0	0.07	0	0	0	0	0	0	0	0
CL1128.Contig11_All	0	0	0	0.29	0.08	0	0.46	0.49	1.16	0	1.46	0	0.73	0	0
CL1128.Contig12_All	0	0	0	0	0.05	0	0	0	0	0.05	0	0	0.18	0	0
CL1128.Contig13_All	13.54	0	2.05	3.07	4.5	0	3.58	1.39	1.45	1.98	4.13	0.38	0	3.28	5.6
CL1128.Contig14_All	0	0	0.78	0.5	0.3	0	0.64	0.72	0.98	0.42	0.89	1.17	0	0.53	0.99
CL1128.Contig15_All	0.34	0.83	0.96	0.16	0.1	0	0.16	0.22	0.43	0.06	0.13	0	0	0.17	0.29
CL1128.Contig2_All	0	0	0.39	0	0	1.59	0.29	0.11	0	0.1	0.36	0	0.39	0	0
CL1128.Contig3_All	0	0	0	0	0.53	0	0	0	0	0.45	0	0	0.48	0	0
CL1128.Contig4_All	0	0	0	0	0	0	0	0	0	0	0.04	0	0	0	0
CL1128.Contig5_All	0	0	0	0.21	0.49	0	0.27	0.21	0	1.54	0	2.59	0	0.45	0
CL1128.Contig6_All	0	0	0.26	0	0	0	0	0	0.43	0.23	0	0	0	0	0.49
CL1128.Contig7_All	1.5	17.92	13.5	6.48	6.88	10.38	4.91	5.8	6.41	13.55	8.09	12.29	15.65	11.22	3.49
CL1128.Contig8_All	0.39	0	0.2	0.2	0.17	0	0.28	0.18	0	0.28	0.41	0	0	0.66	0
CL1128.Contig9_All	0.46	0	0	0.06	0.26	0	0.5	0.47	0	0.23	0	0	0.01	0.02	0
CL1129.Contig1_All	0.13	0	3.12	0.19	0.08	3.48	0.2	4.89	3.25	0.21	2.77	0	0	0.15	5.27
CL1129.Contig2_All	112.74	169.16	125.63	76.66	75.52	58.56	62.96	36.72	60.82	30.3	33.79	21.48	76.04	75.01	35.99
CL1129.Contig3_All	0.5	5.01	3.45	0.73	0.62	0	1.09	2.87	3.31	0.74	2.65	6.16	0.44	2.16	4.17
CL1129.Contig4_All	30.37	5.54	25.23	23.47	23.54	43.93	33.48	43.26	28.81	39.55	34.17	48.98	42.79	40.45	39.21
CL113.Contig1_All	0	0	0	0	0	0	0	0	0	0.7	0	0	0	0	0
CL113.Contig11_All	0.16	0	0	0	0.15	0	0.21	0.77	0	0.17	1.13	1.8	0	0.32	0.56
CL113.Contig16_All	0	0	0.84	0	0	0	0.31	0.4	0	0.17	0	0	1.1	0	0
CL113.Contig2_All	0	0	0.37	0	0	0	0	0.56	0.89	0	0	0	0	0	0
CL113.Contig22_All	0	0	0.23	0.15	0.16	0	0	0.03	0.77	0	0	0	0	0.29	0
CL113.Contig23_All	0	0	0	0	0	0	0	0	0	0	0	0	0	0	1.27
CL113.Contig24_All	1.08	0	1.31	0.37	0.76	0	0.53	0.05	3.35	0.25	1.36	0	0	0.25	0
CL113.Contig25_All	0	0	0.88	0	0	0	0	0	0	0	0	0	0	0	0
CL113.Contig27_All	0	0	0	0	0	0	0.09	0.22	0	0	0	0	0	0	0
CL113.Contig28_All	0	0	0	0	0	0	0.01	0.46	0	0	0	0	0	0	0
CL113.Contig29_All	1.1	4.17	1.96	0.08	0.08	0	0.6	0.05	1.47	0	1.03	0.72	1.98	0	1.49
CL113.Contig3_All	0	0	0.01	0	0.19	0	0.55	1.53	0	0.53	0	0	1.24	0	0
CL113.Contig31_All	0.43	0	1.2	0	0	0	0.27	0	0	0	0	0	0	0	0
CL113.Contig33_All	0	0	0.36	0.25	0.09	0	0	0.02	0.66	0	0	0	0	0.82	0
CL113.Contig34_All	0.54	0	0	0	0	0	0.41	0.45	0.11	0.64	0.04	1.95	0.75	0.9	0.16
CL113.Contig35_All	0	0	0	0.22	0	0	0	0.01	0.37	0	0	0	0	0	0
CL113.Contig37_All	0	0	0	0	0	0	0	0	0	0	1.08	0	0	0	0
CL113.Contig38_All	0	0	0	0.1	0.28	0	0	0	0	0	0	0	0	0	0
CL113.Contig41_All	0	0	0	0.12	0	0	0	0	0	0	0	0	0	0	0
CL113.Contig42_All	1.39	0.9	1.26	1.76	1.64	0.15	1.35	1.35	4.96	1.99	0.73	0	0	3.21	1.43
CL113.Contig43_All	1.31	0	1.09	0	0	1.64	0.47	0.36	0	0.2	0.71	0	0	0	0.5
CL113.Contig44_All	0	0	0	0	0	0	0	0.09	0	0	0	0	0	0	0.16
CL113.Contig45_All	0	0	0	0	0.09	0	0.56	0.67	0	0.21	0	0	0	0	0
CL113.Contig47_All	0	0	0	0.28	0.06	0	0	0.01	2.52	0	0	0	0	0.62	0
CL113.Contig49_All	0	3.65	0	0.09	0	0	0	0	0	0	0	0	0	0	0.45
CL113.Contig50_All	0	0	0	0	0.05	0	0.08	0	0.14	0.08	0	1.07	0	0	0.77
CL113.Contig52_All	0	0	0	0.39	0	0	0.18	0	0	0	0	0.98	0	0	0
CL113.Contig53_All	0	0	0	0.17	0.01	0	0	0.76	0	0	0.31	0	0	0	0
CL113.Contig55_All	8.56	2.9	7.46	9.14	8.11	14.73	6.25	7.28	6.71	10.44	7.07	12.04	8.81	6.32	9.72
CL113.Contig56_All	0	0	0	0	0	0.8	0	0	0	0	0	0.41	0	0	0
CL113.Contig57_All	0	1.46	0	0	0	0	0	0	0	0	0	0	0	0.68	0
CL113.Contig58_All	0	0	0	0	0	0.77	0.2	0	0	0.18	0.89	0	0.67	0	0
CL113.Contig59_All	0	0	0	0	0	0	0	0	0	0	0.05	0	0	0	0
CL113.Contig6_All	1.05	0	0.85	3.43	3.08	0	6.03	7.61	1.54	0.74	5.75	0	0	0.4	0
CL113.Contig60_All	0.73	0	0.52	0	0	0	0	0	0	0.18	0.2	0	0.58	0.81	0.61
CL113.Contig7_All	0	0	0	0	0	0	0	0	0	0.01	0	0	0	0	0
CL113.Contig8_All	0	0	0	0	0.12	1.44	0.88	0.51	0	0	0	0	0	0	0
CL113.Contig9_All	0	0	0	0	0	0.74	0	0	0	0	0	0	0	0	0
CL1130.Contig17_All	0	0	0	0	0	0	0	0	0	0	0	0.27	0	0	0
CL1130.Contig20_All	0.47	0	0.22	0.59	1.47	0	0.12	0	0	0	0	1.21	0.97	0	0.41
CL1130.Contig24_All	22.49	20.84	15.07	15.74	12.94	12.02	17.39	19.66	13.84	11.87	15.31	12.19	21.01	19.97	19.66
CL1130.Contig29_All	0.13	0	0	0	0	0	0	0	0	0	0	0	0	0	0
CL1130.Contig31_All	0	0	0	0	0	0	0	0	0	0	0	1.95	0	0	0
CL1130.Contig34_All	0.74	0	2.59	1.61	1.35	1.53	2.02	1.76	2.54	0.89	0.91	0	3.08	1.26	0.85
CL1130.Contig46_All	2.81	2.43	6.08	2.42	1.64	2.73	5.69	6.77	10.97	2.46	4.28	2.93	3.93	3.96	5.65
CL1130.Contig47_All	3.43	2.16	2.95	1.32	1.15	1.31	3.25	2.28	2.94	1.48	1.99	2.64	3.08	3.91	2.07
CL1130.Contig50_All	0	0	0	0	0.01	0	0	0	0	0	0	0	0	0	0
CL1130.Contig52_All	0	0	0.09	0.01	0	0	0.11	0.16	0	0.02	0	0	0.12	0.09	0.17
CL1130.Contig7_All	0	0	0.45	0	0.59	0	0	0.25	0	0	0.16	0	0	0	0
CL1131.Contig1_All	2.56	0	2.48	2.18	2.35	0	3.95	2.4	5.1	3.06	1.81	0	3.14	2.35	4.21
CL1131.Contig2_All	2.4	0	4.21	0.79	0.66	0	2.98	2.37	1.22	0.55	0.85	0	4.25	4.46	4.09
CL1131.Contig3_All	1.78	0	2.48	0.33	0.2	1.85	2.3	2.07	3.11	0.37	0.31	0.95	3.91	4.95	5.28
CL1131.Contig4_All	1745.24	2047.64	1240.76	1211.88	1321.48	1211.34	1540.08	754.65	930.98	1832.37	1084.66	1564.36	1502.68	1653.27	1559.94
CL1131.Contig5_All	0.63	0	0	0.11	0	0	0.06	0	0	0.12	0	0	0	0	0
CL1132.Contig10_All	0.38	0	0.45	0.12	0.35	0	0.48	0.53	2.03	0.22	0.47	0	0	0.23	0
CL1132.Contig2_All	0.86	0	1.21	0.27	0.11	0	0.41	0.96	0.34	0.47	1.2	0	0	0.38	0.4
CL1132.Contig3_All	0	0	0	0.63	0.51	0	0.93	1.15	1.41	0.67	0.78	0	0	0.88	0
CL1132.Contig4_All	1.54	2.39	0.94	0.44	0.31	1.31	1.36	1.63	1.67	0.37	2.05	0	2.43	2.3	1.72
CL1132.Contig5_All	1.23	0	1.45	0.48	0.96	3.28	0.62	0.69	0	1.52	2.11	0	1.13	0	2.19
CL1132.Contig6_All	24.51	24.03	28.96	20.72	19.68	13.3	26.57	20.56	20.97	24.75	15.66	36.84	29.85	29.69	26.56
CL1132.Contig7_All	1.24	0	1.13	0	0.28	4.5	0.26	0.21	1.63	0.6	0	0	0	0	0.69
CL1132.Contig8_All	3.38	0	1.15	2.84	2.03	4.77	3.75	1.55	1.36	2.42	2.47	3.51	2.84	3.57	3.7
CL1133.Contig1_All	1.35	0	0	1.15	0.88	2.58	1.32	2.47	1.7	1.57	1.33	0	1.19	0	0
CL1133.Contig2_All	23.72	27.77	24.89	25.21	31.49	54.42	28.73	37.94	33.41	27.74	46.64	13.73	13.57	24.27	40.96
CL1133.Contig3_All	16.09	17.19	11.37	0.34	0	0.06	0	7.19	9.82	2.34	15.22	3.99	1.14	6.09	2.24
CL1133.Contig4_All	0	0	1.37	0.6	0.36	0	0.48	1.09	0.54	0.75	1.59	1.19	0.95	0.32	0.64
CL1133.Contig5_All	20.84	22.73	21.08	7.01	6.8	0	11.13	11.99	15.48	15.85	12.61	13.05	19.47	15.81	18.9
CL1134.Contig1_All	20.39	15.83	12.71	11.52	16.19	14.38	9.62	10.43	13.94	14.43	16.69	9.94	9.33	13.12	11.65
CL1134.Contig2_All	0.3	0	0.23	0	0.06	0	0.03	0.12	0.32	0.09	0.2	0.17	0.19	0.32	0.08
CL1134.Contig3_All	1.28	0	1.39	0	0.41	0	0.27	0.77	1.82	1.16	0.99	2.11	0.9	1.43	0.54
CL1134.Contig4_All	1.87	0	2.01	0.71	0.6	0.01	0	1.69	0	0	3.16	0	1.22	0.1	4.05
CL1134.Contig5_All	0	0	0	0.57	0.12	0	1.87	0	0.25	0.35	0.48	1.18	0.75	0.23	0
CL1134.Contig6_All	0	2.09	0	3.21	1.25	0	0.76	0	0.53	1.76	0	2.26	3.5	0.81	0
CL1134.Contig7_All	4.77	11.51	7.81	3.29	4.39	9.48	6.7	6.66	5.58	6.63	6.04	5.67	4.1	4.8	8.55
CL1134.Contig8_All	1.24	0	0.99	0.57	0.7	0	0.67	1.28	0.48	0.51	1.1	0.72	1.02	1.04	1.16
CL1135.Contig1_All	39.41	0	63.99	23.79	25.8	45.42	29.01	25.71	15.08	46.48	45.63	65.7	25.9	26.98	53.46
CL1135.Contig2_All	5.31	0	15.34	3.39	3.74	6.17	6.24	11.21	9.82	3.31	3.98	0	9.01	11.15	12.42
CL1135.Contig3_All	77.35	120.98	42.32	41.73	53.21	18.37	43.42	25.48	45.25	51.71	34.09	20.39	103.92	107.22	52.9
CL1135.Contig4_All	0	0	0	0	0	0	0.95	1.21	0	0	0.39	0	0.82	0.55	0
CL1135.Contig5_All	55.03	112.96	54.54	40.58	31.03	52.13	42.7	38.83	35.26	50.25	46.33	29.97	73.45	61.98	61.03
CL1136.Contig1_All	0	0	1.24	0	0	0	0.51	0.93	0	0	0.17	0	0	0	0.98
CL1136.Contig11_All	0	0	0.88	0.2	0.11	0	2.59	2.83	0.96	0.29	2.89	0	0.9	0.73	3.39
CL1136.Contig12_All	0	0	0.24	0.47	0.32	2.54	1.02	0.38	0	0.56	1.93	0	0.76	0	0.71
CL1136.Contig13_All	1.41	0	0	0	0	0	0	0	0.29	0	0	1.29	0	0	0
CL1136.Contig14_All	0.98	0	1.72	0.3	0.54	0	0.27	1.69	0.93	0.31	0.18	0	0.85	0.57	1.14
CL1136.Contig17_All	28.13	34.91	25.52	16.82	17.75	22.82	17.2	21.08	21.29	21.41	24.19	18.35	22.49	20.61	25.86
CL1136.Contig2_All	0	0	1.74	0.27	0	2.43	0.58	2.1	4.85	0.21	0	0	0	0	0
CL1136.Contig3_All	0	0	1.1	0.05	0.05	0	0.42	0.43	0.47	0.08	0	0	0.42	0	0
CL1136.Contig4_All	0	0	2.56	0.47	0	0	0.1	2.91	2.58	0	0	2.25	0	0.88	1.09
CL1136.Contig5_All	0	0	1.41	0.9	0.6	0	1.45	3.08	2.47	0.97	1.58	0	0.53	1.42	1.09
CL1136.Contig6_All	1.09	3.03	0.05	0.46	0.41	0	1.16	0.37	0	0.79	0.81	1.47	0.62	3.23	1.62
CL1136.Contig7_All	0	0	0	0	0.17	3.86	0	0	0	0.93	4.33	0	1.45	0	0
CL1137.Contig1_All	2.51	2.66	1.17	1.66	1.31	1.98	2.14	2.26	2.66	1.2	1.68	0.18	2.25	1.62	2.28
CL1137.Contig12_All	0	0	0	0	0	0	0	1.01	0	0	0	0	0	0	0
CL1137.Contig13_All	3.69	3.52	2.92	4.01	3.52	1.61	1.42	4.02	3.03	4.15	4.12	3.91	2.51	3.1	3.7
CL1137.Contig14_All	0.43	0	0.12	0.01	0.04	0	0.17	0.22	0.21	0.05	0.23	0.2	0	0.06	0.1
CL1137.Contig15_All	0.5	0	0.6	0.14	0.06	0	0.75	0.66	1.03	0.14	0.53	0	0.33	0.24	0.58
CL1137.Contig16_All	0	0	0.13	0.15	0.08	0	0.17	0.28	0.48	0.09	0.08	0	0.35	0.27	0.47
CL1137.Contig17_All	0	0	0	0	0	0	0	0.02	0	0.01	0	0	0	0	0
CL1137.Contig18_All	0.83	3.33	0.81	0.48	1.01	0	0.57	0.18	0	0.76	1.28	0.81	0.95	0.79	0
CL1137.Contig19_All	0.47	0	0.22	0.33	0.31	0.58	0.1	0.31	0.81	0.12	0.8	0	0.16	0	0.15
CL1137.Contig2_All	0	0	0	0	0	0	0	0.23	0.32	0	0	0	0	0	0.56
CL1137.Contig20_All	0	0	0	0.11	0.05	0	0	0.26	0	0	0	0	0.02	0.25	0.85
CL1137.Contig21_All	0	0	0	0	0	0	0	0.05	0	0	0	0	0	0	0
CL1137.Contig22_All	0.14	0	0	0.03	0.01	0	0.03	0	0	0.09	0	0	0.11	0	0
CL1137.Contig23_All	0.47	0	0.48	0	0	2.72	1.75	0	0	0	3.28	0	0	1.14	0
CL1137.Contig25_All	0	0	0.17	0.01	0.05	0	0.03	0.04	0	0.03	0	0	0	0.05	0.13
CL1137.Contig26_All	0.15	0	0.08	0.21	0.08	0	0.16	0.35	0.64	0.06	0.27	0.44	0.31	0.11	0.57
CL1137.Contig28_All	0	0	0	0	0	0	0	0.02	0	0	0	0	0	0	0
CL1137.Contig29_All	0	0	0	0	0.04	0	0	0	0	0	0	0	0	0	0
CL1137.Contig3_All	102.62	105.69	53.63	128.95	101.26	97.72	85.24	74.71	75.23	31.44	71.35	13.11	60.25	68.35	39.26
CL1137.Contig32_All	0	0	0	0	0	0	0	0	0	0.07	0.15	0	0	0	0
CL1137.Contig33_All	92.86	102.8	44.4	97.64	98.39	64.68	64.09	56.25	52.47	32.81	62.19	31.9	53.88	61.82	50.25
CL1137.Contig35_All	0	0	0.17	0	0	0	0	0	0	0	0	0	0	0	0
CL1137.Contig7_All	6.94	10.31	8.82	15.37	14.21	16.37	20.27	15.95	14.31	15.08	15.66	15.48	10.32	10.27	10.05
CL1137.Contig9_All	13.1	2.53	12.41	2.44	2.52	3.82	6.97	9.33	10.45	3.81	18.47	4.07	8.28	6.1	6.96
CL1138.Contig1_All	0	0	0	0	0	0	0	0	0	0.01	0	0	0	0	0
CL1138.Contig2_All	0	0	0.95	0.01	0	0	0	1.21	0.28	0.06	1.02	0	0	0	1.53
CL1138.Contig3_All	0	0	0	0	0	0	0.05	0	0	0	0	0	0	0	0
CL1139.Contig1_All	0	0	3.27	0.09	0.09	2.08	0.22	4.7	2.32	0.38	4.2	0.57	0	0.14	3.24
CL1139.Contig10_All	14.15	29.42	13.15	1.35	0.71	0	5.74	3.65	12.74	4.56	20.81	7.25	12.98	16.83	22.17
CL1139.Contig11_All	0	0	0	0	0	0	0.4	0.54	0	0	0	0	0	0.3	0
CL1139.Contig13_All	0.7	0	0.85	0.03	0.25	0	0.14	0.73	1.82	0.36	0.41	0	0	0	0
CL1139.Contig14_All	0	0	0.08	0	0	0	0.51	0.76	0	0	0	0	0.49	0	0.52
CL1139.Contig15_All	0	0	0	0	0	0	0	0	0.15	0	0	0	3.67	1.6	0
CL1139.Contig17_All	3.78	0	3.41	1.5	1.82	0	2.95	2.64	2.84	2.1	4.77	2.47	1.4	1.69	3.27
CL1139.Contig18_All	1.13	0	0.72	0	0	0	0	0.59	1.25	0.07	0.27	0	0.01	0	0
CL1139.Contig19_All	0	0	0	0	0.03	0	0	0	0	0	0	0	0	0	0
CL1139.Contig2_All	0	0	0	0	0.05	0	0	0.1	0.38	0	0.18	0	0	0.19	0.63
CL1139.Contig20_All	0.5	0	1.38	0	0.1	0	0.14	0.36	0.6	0.09	0	0	0	0.34	0
CL1139.Contig21_All	1.19	0	1.68	1.19	1.79	0	1.51	0.77	3.4	1.07	2.84	0	1.58	0	1.01
CL1139.Contig22_All	0	0	3.33	3.41	2.67	6.42	1.21	0.49	0	3.73	6.32	7.38	1.21	0	3.49
CL1139.Contig23_All	82.36	55.77	64.38	65	57.38	81.5	60.04	94.4	63.13	44.89	57.73	45.76	48.57	60.38	43.86
CL1139.Contig24_All	0.44	0	0.65	0.26	0	0	0.83	0.45	0	0	0.3	0	0	0	0.75
CL1139.Contig25_All	0	0	0	0	0	0	0.15	0	0.76	0.09	0	0	0	0.33	0
CL1139.Contig26_All	0	3.34	0.76	0	0	0	0	0	0.53	0	0	0	0.32	4.29	0.83
[truncated: 79,329 more rows]
