# Supplementary material for: Comparative Transcriptomic and Proteomic Analyses Provide New Insights into the Tolerance to Cyclic Dehydration in a Lichen Phycobiont
Source: Microb Ecol. 2023 Apr 11;86(3):1725–39. doi: 10.1007/s00248-023-02213-x (PMC10497648; doi:10.1007/s00248-023-02213-x)
Supplement: Supplementary file 5 — Supplementary file5 (XLSX 6773 KB) [file 248_2023_2213_MOESM5_ESM.xlsx]

## Sheet: NOIseq_Method.GeneDiffExp
Supplementary File 2. Differential expression of genes in each condition with NOISeq method. C is the average expression level (FPKM value) of control cells. 2D and 4D are the average expression level (FPKM value) of desiccated cells after either two or four D/R cycles, respectively; 2R and 4R are the average expression level (FPKM value) of rehydrated cells after either two or four D/R cycles, r…
ID	C	2D	prob	log2FC(2D/C)	2R	prob	log2FC(2R/C)	4D	prob	log2FC(4D/C)	4R	prob	log2FC(4R/C)
CL1.Contig1_All	NA	NA	NA	NA	NA	NA	NA	NA	NA	NA	NA	NA	NA
CL1.Contig12_All	NA	NA	NA	NA	NA	NA	NA	NA	NA	NA	NA	NA	NA
CL1.Contig13_All	1.88	4.37	0.963364	1.2169	0.603333	0.968829	-1.63971	2.33	0.47748	0.309597	2.18667	0.408649	0.218001
CL1.Contig15_All	0.5	4.03667	0.987425	3.01316	2.67	0.974857	2.41684	4.69	0.994884	3.22959	1.81	0.983326	1.85599
CL1.Contig17_All	0.42	2.73333	0.987442	2.7022	2.35	0.976537	2.4842	2.86333	0.989373	2.76923	3.19	0.99686	2.9251
CL1.Contig18_All	NA	NA	NA	NA	1.36	0.957073	1.44361	NA	NA	NA	NA	NA	NA
CL1.Contig19_All	NA	NA	NA	NA	NA	NA	NA	NA	NA	NA	NA	NA	NA
CL1.Contig2_All	NA	NA	NA	NA	NA	NA	NA	NA	NA	NA	NA	NA	NA
CL1.Contig20_All	NA	NA	NA	NA	NA	NA	NA	NA	NA	NA	NA	NA	NA
CL1.Contig21_All	NA	NA	NA	NA	NA	NA	NA	NA	NA	NA	NA	NA	NA
CL1.Contig23_All	0.816667	1.08	0.628532	0.403212	NA	NA	NA	NA	NA	NA	NA	NA	NA
CL1.Contig24_All	NA	NA	NA	NA	NA	NA	NA	NA	NA	NA	NA	NA	NA
CL1.Contig26_All	NA	NA	NA	NA	1.49333	0.973789	2.92471	NA	NA	NA	2.42	0.995842	3.62118
CL1.Contig28_All	33.5767	94.31	1	1.48995	35.38	0.321165	0.075475	89.8533	1	1.42011	63.85	0.996289	0.927228
CL1.Contig29_All	22.6867	82.9533	0.998633	1.87046	25.8967	0.859535	0.190922	132.757	1	2.54887	56.5567	0.999968	1.31785
CL1.Contig3_All	NA	NA	NA	NA	NA	NA	NA	NA	NA	NA	NA	NA	NA
CL1.Contig30_All	6.92667	24.9367	0.991622	1.84804	16.2133	0.990182	1.22695	5.28	0.888683	-0.391623	10.6767	0.982197	0.624228
CL1.Contig31_All	NA	NA	NA	NA	1.16667	0.954444	1.35318	NA	NA	NA	NA	NA	NA
CL1.Contig32_All	3.56	5.39333	0.929278	0.5993	5.34	0.942215	0.584963	3.13333	0.495096	-0.184179	1.40667	0.989683	-1.3396
CL1.Contig34_All	NA	NA	NA	NA	NA	NA	NA	NA	NA	NA	NA	NA	NA
CL1.Contig36_All	0.5	1.16333	0.949162	1.21826	4.47333	0.987577	3.16135	1.56667	0.960988	1.6477	2.78333	0.994367	2.47681
CL1.Contig37_All	NA	NA	NA	NA	NA	NA	NA	NA	NA	NA	NA	NA	NA
CL1.Contig38_All	NA	NA	NA	NA	NA	NA	NA	NA	NA	NA	NA	NA	NA
CL1.Contig39_All	0.36	1.09	0.971786	1.59826	NA	NA	NA	NA	NA	NA	1.02667	0.981982	1.5119
CL1.Contig40_All	NA	NA	NA	NA	NA	NA	NA	NA	NA	NA	NA	NA	NA
CL1.Contig41_All	NA	NA	NA	NA	NA	NA	NA	NA	NA	NA	NA	NA	NA
CL1.Contig43_All	2.28	1.63333	0.775443	-0.481215	0.406667	0.977789	-2.48712	0.5	0.989941	-2.18903	0.703333	0.97357	-1.69675
CL1.Contig44_All	1.25333	6.02667	0.98488	2.26559	1.04333	0.354444	-0.26457	3.05333	0.953442	1.28461	2.18667	0.92611	0.802963
CL1.Contig46_All	NA	NA	NA	NA	1.75667	0.981579	2.36923	NA	NA	NA	NA	NA	NA
CL1.Contig47_All	0.5	1.63667	0.968768	1.71076	1.33333	0.955644	1.41504	NA	NA	NA	1.46	0.989014	1.54597
CL1.Contig48_All	NA	NA	NA	NA	NA	NA	NA	NA	NA	NA	NA	NA	NA
CL1.Contig5_All	0.436667	1.86333	0.974047	2.09328	NA	NA	NA	1.44667	0.974449	1.72813	NA	NA	NA
CL1.Contig6_All	NA	NA	NA	NA	NA	NA	NA	1.13667	0.279002	0.279202	NA	NA	NA
CL1.Contig9_All	NA	NA	NA	NA	NA	NA	NA	NA	NA	NA	NA	NA	NA
CL10.Contig1_All	0.896667	1.18	0.723602	0.396143	2.51333	0.969268	1.48696	2.57	0.948341	1.51912	1.63	0.935098	0.862228
CL10.Contig2_All	NA	NA	NA	NA	NA	NA	NA	NA	NA	NA	NA	NA	NA
CL10.Contig3_All	NA	NA	NA	NA	NA	NA	NA	NA	NA	NA	NA	NA	NA
CL10.Contig4_All	1.12667	0.336667	0.979182	-1.74267	0.743333	0.772561	-0.59998	0.303333	0.984408	-1.89308	0.606667	0.931024	-0.893085
CL10.Contig5_All	1.09667	0.5	0.95141	-1.13313	0.493333	0.930938	-1.15249	0.5	0.954562	-1.13313	0.393333	0.974939	-1.4793
CL10.Contig6_All	2.49333	3.45	0.864207	0.468521	4.11667	0.93211	0.723401	3.55333	0.754567	0.511097	4.18333	0.953099	0.746577
CL10.Contig7_All	0.55	1.61333	0.967278	1.55254	NA	NA	NA	NA	NA	NA	NA	NA	NA
CL100.Contig1_All	1.30333	2.50667	0.93857	0.943564	1.46	0.25829	0.163762	1.8	0.590644	0.465791	3.84667	0.98404	1.5614
CL100.Contig10_All	NA	NA	NA	NA	NA	NA	NA	NA	NA	NA	NA	NA	NA
CL100.Contig14_All	NA	NA	NA	NA	NA	NA	NA	NA	NA	NA	NA	NA	NA
CL100.Contig15_All	NA	NA	NA	NA	NA	NA	NA	NA	NA	NA	NA	NA	NA
CL100.Contig16_All	NA	NA	NA	NA	NA	NA	NA	NA	NA	NA	NA	NA	NA
CL100.Contig19_All	5.99	2.50333	0.982969	-1.25871	8.18667	0.890139	0.45072	1.49333	0.994733	-2.00402	6.51667	0.418903	0.121578
CL100.Contig2_All	1.96333	1.77	0.261131	-0.149556	3.34667	0.937473	0.76942	0.91	0.977721	-1.10937	3.29333	0.955302	0.746243
CL100.Contig20_All	1.49	0.953333	0.89217	-0.64426	1.05333	0.738145	-0.50035	1.03667	0.695834	-0.52336	1.99	0.843399	0.417456
CL100.Contig21_All	NA	NA	NA	NA	1.25667	0.959784	1.27302	NA	NA	NA	2.31	0.989291	2.15131
CL100.Contig22_All	NA	NA	NA	NA	NA	NA	NA	NA	NA	NA	NA	NA	NA
CL100.Contig24_All	20.9467	34.76	0.976146	0.730707	45.47	0.99529	1.11819	35.5067	0.979125	0.761369	57.27	1	1.45106
CL100.Contig3_All	1.36667	4.16	0.97055	1.60592	3.89	0.971896	1.50911	2.59333	0.891879	0.924146	11.14	0.999787	3.02702
CL100.Contig4_All	NA	NA	NA	NA	NA	NA	NA	NA	NA	NA	1.16333	0.975845	1.4698
CL100.Contig5_All	NA	NA	NA	NA	3.28667	0.987109	2.11255	1.81	0.961692	1.25192	2.24	0.983984	1.55943
CL100.Contig6_All	NA	NA	NA	NA	NA	NA	NA	NA	NA	NA	NA	NA	NA
CL100.Contig7_All	NA	NA	NA	NA	NA	NA	NA	NA	NA	NA	NA	NA	NA
CL100.Contig8_All	NA	NA	NA	NA	1.51333	0.960968	1.59773	NA	NA	NA	NA	NA	NA
CL100.Contig9_All	NA	NA	NA	NA	NA	NA	NA	NA	NA	NA	NA	NA	NA
CL1000.Contig1_All	0.906667	1.33333	0.787998	0.556393	2.37667	0.959316	1.3903	NA	NA	NA	1.39	0.879999	0.616441
CL1000.Contig2_All	3.91	2.6	0.899355	-0.588657	3.92333	0.00309145	0.00491131	0.98	0.99204	-1.99631	1.92667	0.975717	-1.02106
CL1000.Contig3_All	NA	NA	NA	NA	NA	NA	NA	NA	NA	NA	NA	NA	NA
CL1000.Contig4_All	NA	NA	NA	NA	NA	NA	NA	NA	NA	NA	NA	NA	NA
CL1001.Contig1_All	NA	NA	NA	NA	NA	NA	NA	NA	NA	NA	NA	NA	NA
CL1001.Contig10_All	NA	NA	NA	NA	NA	NA	NA	NA	NA	NA	NA	NA	NA
CL1001.Contig12_All	NA	NA	NA	NA	NA	NA	NA	NA	NA	NA	NA	NA	NA
CL1001.Contig13_All	NA	NA	NA	NA	NA	NA	NA	NA	NA	NA	NA	NA	NA
CL1001.Contig14_All	NA	NA	NA	NA	NA	NA	NA	NA	NA	NA	NA	NA	NA
CL1001.Contig15_All	10.3633	6.68333	0.968839	-0.632848	8.79667	0.764412	-0.236459	10.34	0.00948146	-0.00325193	12.5667	0.901903	0.278114
CL1001.Contig16_All	NA	NA	NA	NA	NA	NA	NA	NA	NA	NA	NA	NA	NA
CL1001.Contig2_All	NA	NA	NA	NA	NA	NA	NA	NA	NA	NA	NA	NA	NA
CL1001.Contig20_All	NA	NA	NA	NA	NA	NA	NA	NA	NA	NA	NA	NA	NA
CL1001.Contig22_All	NA	NA	NA	NA	NA	NA	NA	NA	NA	NA	NA	NA	NA
CL1001.Contig23_All	1.18	1.05667	0.277501	-0.159267	1.44667	0.521464	0.293946	0.473333	0.976012	-1.31786	1.13333	0.0516909	-0.0582146
CL1001.Contig24_All	1.84	1.92333	0.0797728	0.0639031	1.22333	0.844823	-0.588888	0.653333	0.983855	-1.49381	2.6	0.870536	0.498806
CL1001.Contig25_All	NA	NA	NA	NA	NA	NA	NA	NA	NA	NA	NA	NA	NA
CL1001.Contig26_All	NA	NA	NA	NA	NA	NA	NA	NA	NA	NA	NA	NA	NA
CL1001.Contig36_All	NA	NA	NA	NA	NA	NA	NA	NA	NA	NA	NA	NA	NA
CL1001.Contig37_All	NA	NA	NA	NA	NA	NA	NA	NA	NA	NA	NA	NA	NA
CL1001.Contig39_All	NA	NA	NA	NA	NA	NA	NA	NA	NA	NA	NA	NA	NA
CL1001.Contig40_All	1.46667	0.68	0.965086	-1.10893	1.28	0.309958	-0.196397	0.68	0.966354	-1.10893	2.42667	0.947252	0.726435
CL1001.Contig41_All	NA	NA	NA	NA	NA	NA	NA	NA	NA	NA	NA	NA	NA
CL1001.Contig42_All	NA	NA	NA	NA	NA	NA	NA	NA	NA	NA	NA	NA	NA
CL1001.Contig43_All	NA	NA	NA	NA	NA	NA	NA	NA	NA	NA	NA	NA	NA
CL1001.Contig45_All	NA	NA	NA	NA	NA	NA	NA	NA	NA	NA	NA	NA	NA
CL1001.Contig46_All	1.01667	0.5	0.946883	-1.02385	0.5	0.923243	-1.02385	0.5	0.947448	-1.02385	0.5	0.953893	-1.02385
CL1001.Contig5_All	NA	NA	NA	NA	NA	NA	NA	NA	NA	NA	NA	NA	NA
CL1001.Contig50_All	NA	NA	NA	NA	NA	NA	NA	NA	NA	NA	NA	NA	NA
CL1001.Contig52_All	1.40667	1.86667	0.67545	0.408184	1.31	0.0583568	-0.102714	0.44	0.979476	-1.67671	1.78333	0.65531	0.342296
CL1001.Contig53_All	NA	NA	NA	NA	NA	NA	NA	NA	NA	NA	NA	NA	NA
CL1001.Contig54_All	2.34333	1.42667	0.942711	-0.715914	2.2	0.142894	-0.0910587	1.44333	0.937986	-0.699158	2.36333	0.00650402	0.0122609
CL1001.Contig56_All	NA	NA	NA	NA	NA	NA	NA	NA	NA	NA	NA	NA	NA
CL1001.Contig57_All	NA	NA	NA	NA	NA	NA	NA	NA	NA	NA	NA	NA	NA
CL1001.Contig59_All	NA	NA	NA	NA	NA	NA	NA	NA	NA	NA	NA	NA	NA
CL1001.Contig6_All	1.16333	1.44333	0.637173	0.31114	1.86667	0.889042	0.6822	0.656667	0.910631	-0.825031	1.29	0.286753	0.149107
CL1001.Contig60_All	NA	NA	NA	NA	NA	NA	NA	NA	NA	NA	NA	NA	NA
CL1002.Contig1_All	NA	NA	NA	NA	NA	NA	NA	NA	NA	NA	NA	NA	NA
CL1002.Contig13_All	NA	NA	NA	NA	NA	NA	NA	NA	NA	NA	NA	NA	NA
CL1002.Contig14_All	NA	NA	NA	NA	1.24333	0.965424	1.31421	NA	NA	NA	2.30333	0.990473	2.20372
CL1002.Contig15_All	NA	NA	NA	NA	NA	NA	NA	NA	NA	NA	1.12667	0.955347	1.17206
CL1002.Contig17_All	NA	NA	NA	NA	NA	NA	NA	NA	NA	NA	NA	NA	NA
CL1002.Contig18_All	NA	NA	NA	NA	NA	NA	NA	1.04	0.907105	1.05658	2.47	0.993938	2.30451
CL1002.Contig19_All	1.30667	0.793333	0.881415	-0.719892	1.36333	0.0410199	0.0612472	0.296667	0.985642	-2.13898	0.953333	0.696514	-0.454839
CL1002.Contig2_All	NA	NA	NA	NA	NA	NA	NA	NA	NA	NA	NA	NA	NA
CL1002.Contig21_All	1.22667	0.493333	0.971439	-1.31411	0.63	0.909064	-0.96132	0.286667	0.989931	-2.0973	1.02667	0.530813	-0.256775
CL1002.Contig25_All	NA	NA	NA	NA	1.28667	0.83402	0.598104	NA	NA	NA	NA	NA	NA
CL1002.Contig26_All	NA	NA	NA	NA	1.20333	0.946267	1.39782	NA	NA	NA	NA	NA	NA
CL1002.Contig28_All	2.10333	0.5	0.983829	-2.07268	0.553333	0.968938	-1.92646	0.5	0.987831	-2.07268	0.5	0.986356	-2.07268
CL1002.Contig29_All	NA	NA	NA	NA	NA	NA	NA	NA	NA	NA	NA	NA	NA
CL1002.Contig3_All	NA	NA	NA	NA	NA	NA	NA	NA	NA	NA	NA	NA	NA
CL1002.Contig32_All	1.86667	0.5	0.983339	-1.90046	0.5	0.968686	-1.90046	0.5	0.984913	-1.90046	0.5	0.983185	-1.90046
CL1002.Contig33_All	1.25667	0.273333	0.984361	-2.20087	0.386667	0.970562	-1.70044	0.423333	0.984942	-1.56974	0.5	0.980229	-1.3296
CL1002.Contig34_All	NA	NA	NA	NA	NA	NA	NA	1.15333	0.948055	1.55199	NA	NA	NA
CL1002.Contig40_All	3.06	6.16667	0.96203	1.01096	5.25	0.924951	0.778786	3.56333	0.258919	0.219696	5.78	0.972891	0.917538
CL1002.Contig41_All	12.53	10.2367	0.899674	-0.29164	16.3667	0.934382	0.385374	11.46	0.496615	-0.128779	23.0367	0.989462	0.878546
CL1002.Contig42_All	NA	NA	NA	NA	NA	NA	NA	NA	NA	NA	NA	NA	NA
CL1002.Contig43_All	NA	NA	NA	NA	NA	NA	NA	NA	NA	NA	NA	NA	NA
CL1002.Contig5_All	1.08667	0.823333	0.676479	-0.400361	0.546667	0.918166	-0.991176	0.556667	0.916684	-0.965024	1.21333	0.284409	0.159066
CL1002.Contig6_All	2.99667	3.44333	0.382448	0.200447	5.82333	0.938001	0.958487	2.56667	0.337852	-0.223463	6.45667	0.975609	1.10743
CL1003.Contig1_All	NA	NA	NA	NA	NA	NA	NA	NA	NA	NA	NA	NA	NA
CL1003.Contig10_All	NA	NA	NA	NA	NA	NA	NA	NA	NA	NA	NA	NA	NA
CL1003.Contig11_All	NA	NA	NA	NA	NA	NA	NA	NA	NA	NA	NA	NA	NA
CL1003.Contig12_All	18.3033	41.04	0.994194	1.16492	14.6967	0.908759	-0.316617	38.38	0.99994	1.06825	28.2533	0.991354	0.626315
CL1003.Contig13_All	1.49333	18.42	0.999728	3.62466	0.683333	0.925805	-1.12787	4.71667	0.974225	1.65923	0.57	0.972133	-1.3895
CL1003.Contig14_All	NA	NA	NA	NA	NA	NA	NA	NA	NA	NA	NA	NA	NA
CL1003.Contig15_All	NA	NA	NA	NA	NA	NA	NA	1.94667	0.972746	2.1564	NA	NA	NA
CL1003.Contig16_All	NA	NA	NA	NA	NA	NA	NA	NA	NA	NA	NA	NA	NA
CL1003.Contig17_All	0.346667	2.38333	0.987743	2.78136	NA	NA	NA	NA	NA	NA	NA	NA	NA
CL1003.Contig18_All	NA	NA	NA	NA	1.89	0.972946	2.09192	NA	NA	NA	1.41	0.976617	1.66923
CL1003.Contig19_All	NA	NA	NA	NA	1.58667	0.974339	1.65641	1.28667	0.948296	1.35405	NA	NA	NA
CL1003.Contig2_All	0.646667	1.73333	0.955887	1.42245	11.5333	1	4.15664	NA	NA	NA	2.4	0.983719	1.89194
CL1003.Contig20_All	NA	NA	NA	NA	NA	NA	NA	NA	NA	NA	NA	NA	NA
CL1003.Contig21_All	NA	NA	NA	NA	NA	NA	NA	NA	NA	NA	NA	NA	NA
CL1003.Contig22_All	NA	NA	NA	NA	NA	NA	NA	NA	NA	NA	NA	NA	NA
CL1003.Contig23_All	NA	NA	NA	NA	NA	NA	NA	NA	NA	NA	NA	NA	NA
CL1003.Contig24_All	1.27	1.28	0.003554	0.0113153	0.466667	0.958266	-1.44436	0.44	0.98398	-1.52925	1.83333	0.856628	0.529641
CL1003.Contig25_All	NA	NA	NA	NA	1.24667	0.967416	1.79201	NA	NA	NA	NA	NA	NA
CL1003.Contig26_All	0.4	1.60667	0.966674	2.006	1.06333	0.955945	1.41052	NA	NA	NA	NA	NA	NA
CL1003.Contig27_All	NA	NA	NA	NA	1.28333	0.954272	1.3599	NA	NA	NA	NA	NA	NA
CL1003.Contig3_All	18.36	5.13333	0.992102	-1.8386	13.5033	0.96353	-0.44325	20.18	0.498857	0.13636	21.1133	0.915077	0.201588
CL1003.Contig4_All	NA	NA	NA	NA	NA	NA	NA	NA	NA	NA	NA	NA	NA
CL1003.Contig5_All	NA	NA	NA	NA	NA	NA	NA	NA	NA	NA	NA	NA	NA
CL1003.Contig6_All	NA	NA	NA	NA	NA	NA	NA	NA	NA	NA	NA	NA	NA
CL1003.Contig7_All	NA	NA	NA	NA	NA	NA	NA	1.73667	0.967682	1.79632	NA	NA	NA
CL1003.Contig8_All	NA	NA	NA	NA	NA	NA	NA	NA	NA	NA	1.07333	0.950528	0.823122
CL1003.Contig9_All	NA	NA	NA	NA	NA	NA	NA	NA	NA	NA	NA	NA	NA
CL1004.Contig1_All	NA	NA	NA	NA	NA	NA	NA	NA	NA	NA	NA	NA	NA
CL1004.Contig14_All	0.776667	3.41333	0.978766	2.13581	3.29667	0.972316	2.08564	NA	NA	NA	2.64333	0.989203	1.76699
CL1004.Contig17_All	1.02	1.15667	0.250223	0.181404	1.07	0.045973	0.0690416	0.296667	0.981711	-1.78165	0.95	0.104039	-0.10257
CL1004.Contig18_All	NA	NA	NA	NA	NA	NA	NA	NA	NA	NA	NA	NA	NA
CL1004.Contig19_All	58.6333	126.103	1	1.10481	116.923	0.99998	0.99577	100.21	0.993768	0.773234	84.4067	0.993684	0.525636
CL1004.Contig2_All	59.1767	112.99	0.993026	0.933095	130.75	0.991467	1.14371	176.427	0.995644	1.57597	145.82	1	1.30109
CL1004.Contig20_All	3.42667	1.25	0.987149	-1.45488	3.45333	0.00804729	0.0111837	0.543333	0.995622	-2.6569	2.69667	0.838951	-0.345629
CL1004.Contig21_All	16.41	3.23333	0.995178	-2.34348	4.93	0.989072	-1.73492	7.89333	0.992502	-1.05587	8.12667	0.99415	-1.01384
CL1004.Contig22_All	NA	NA	NA	NA	NA	NA	NA	NA	NA	NA	NA	NA	NA
CL1004.Contig23_All	2.00667	8.00667	0.990313	1.9964	3.12	0.918724	0.636745	4.22333	0.960344	1.07358	2.95333	0.93802	0.557543
CL1004.Contig26_All	NA	NA	NA	NA	NA	NA	NA	NA	NA	NA	NA	NA	NA
CL1004.Contig3_All	NA	NA	NA	NA	1.02	0.925898	1.02857	NA	NA	NA	1.37333	0.981751	1.45768
CL1004.Contig4_All	4.21	10.0933	0.972256	1.26151	5.84667	0.808985	0.473794	0.84	0.992556	-2.32536	18.6433	0.993737	2.14677
CL1004.Contig6_All	NA	NA	NA	NA	1.70333	0.933132	1.09631	NA	NA	NA	1.71667	0.967432	1.10756
CL1004.Contig7_All	110.603	202.35	1	0.871458	190.007	0.994044	0.780655	243.797	0.999982	1.14028	155.55	0.990506	0.491984
CL1004.Contig9_All	4.48	17.7133	0.999806	1.98327	17.4767	0.99024	1.96386	6.81667	0.932457	0.605568	14.5567	0.999468	1.70011
CL1005.Contig1_All	1.79667	0.533333	0.980665	-1.75221	0.723333	0.942294	-1.31259	0.256667	0.992058	-2.80735	1.31	0.765953	-0.455756
CL1005.Contig11_All	NA	NA	NA	NA	NA	NA	NA	NA	NA	NA	NA	NA	NA
CL1005.Contig12_All	NA	NA	NA	NA	1.34	0.813547	0.595769	NA	NA	NA	NA	NA	NA
CL1005.Contig13_All	3.37667	3.78667	0.398246	0.165329	3.82	0.400886	0.177973	2.24667	0.85251	-0.587814	7.20667	0.981734	1.09373
CL1005.Contig15_All	1.04333	2.49	0.931907	1.25495	3.44667	0.960156	1.724	1.86	0.760773	0.834102	3.83	0.984046	1.87614
CL1005.Contig16_All	NA	NA	NA	NA	NA	NA	NA	NA	NA	NA	1.41333	0.981712	1.4991
CL1005.Contig18_All	68.1767	127.033	0.994934	0.897857	96.73	0.981617	0.504685	86.7267	0.960112	0.347198	109.517	0.9982	0.6838
CL1005.Contig19_All	31.79	39.2833	0.943537	0.305344	41.27	0.956849	0.37652	38.61	0.939052	0.280402	68.0233	1	1.09746
CL1005.Contig2_All	0.793333	2.96667	0.972042	1.90284	NA	NA	NA	1.37	0.749838	0.788177	NA	NA	NA
CL1005.Contig20_All	26.17	58.1933	0.990504	1.15294	52.0567	0.983918	0.992169	19.3	0.957024	-0.439313	42.68	0.987787	0.705646
CL1005.Contig21_All	NA	NA	NA	NA	NA	NA	NA	NA	NA	NA	NA	NA	NA
CL1005.Contig22_All	NA	NA	NA	NA	NA	NA	NA	NA	NA	NA	NA	NA	NA
CL1005.Contig23_All	NA	NA	NA	NA	NA	NA	NA	NA	NA	NA	NA	NA	NA
CL1005.Contig24_All	1.47667	2.05333	0.805326	0.475624	3.35333	0.964253	1.18325	1.80333	0.348081	0.288322	6.65	0.997172	2.17101
CL1005.Contig25_All	4.56667	53.8833	0.996109	3.56063	35.94	0.997643	2.97638	43.1767	1	3.24104	44.1633	1	3.27364
CL1005.Contig3_All	NA	NA	NA	NA	NA	NA	NA	NA	NA	NA	NA	NA	NA
CL1005.Contig5_All	NA	NA	NA	NA	NA	NA	NA	NA	NA	NA	NA	NA	NA
CL1005.Contig6_All	NA	NA	NA	NA	NA	NA	NA	NA	NA	NA	NA	NA	NA
CL1005.Contig7_All	NA	NA	NA	NA	NA	NA	NA	NA	NA	NA	NA	NA	NA
CL1005.Contig8_All	NA	NA	NA	NA	NA	NA	NA	NA	NA	NA	NA	NA	NA
CL1006.Contig1_All	2.25667	0.5	0.983049	-2.17419	1.49667	0.790143	-0.59244	0.5	0.989704	-2.17419	0.533333	0.986547	-2.08108
CL1006.Contig10_All	NA	NA	NA	NA	NA	NA	NA	NA	NA	NA	NA	NA	NA
CL1006.Contig11_All	9.00333	5.51	0.968852	-0.708407	6.06333	0.936896	-0.570348	7.07	0.830065	-0.348749	5.26667	0.978415	-0.773569
CL1006.Contig12_All	9.42333	7.73	0.811753	-0.285769	9.68667	0.0627578	0.0397628	4.57	0.984828	-1.04404	5.31333	0.977289	-0.82662
CL1006.Contig2_All	1.04333	3.56	0.975621	1.77068	0.5	0.92679	-1.0612	3.09	0.949373	1.56641	3.07667	0.983593	1.56017
CL1006.Contig3_All	NA	NA	NA	NA	NA	NA	NA	NA	NA	NA	1.32667	0.975515	1.40781
CL1006.Contig4_All	2.73667	4.91333	0.953807	0.844282	5.05667	0.953112	0.885767	1.34667	0.965157	-1.02303	1.48	0.95532	-0.886823
CL1006.Contig5_All	NA	NA	NA	NA	NA	NA	NA	NA	NA	NA	NA	NA	NA
CL1006.Contig6_All	1.06667	0.463333	0.975293	-1.20299	1.13333	0.0798921	0.0874628	0.44	0.983765	-1.27753	1.02	0.0673747	-0.0645403
CL1006.Contig8_All	NA	NA	NA	NA	NA	NA	NA	1.12	0.923434	1.1635	NA	NA	NA
CL1006.Contig9_All	6.74667	3.02667	0.977307	-1.15645	6.49	0.065598	-0.0559564	4.42667	0.922084	-0.607954	5.66667	0.742153	-0.251675
CL1007.Contig1_All	3.44	4.97667	0.896457	0.532771	2.31	0.868824	-0.574516	1.55333	0.97523	-1.14704	0.793333	0.992721	-2.11641
CL1007.Contig10_All	NA	NA	NA	NA	NA	NA	NA	NA	NA	NA	NA	NA	NA
CL1007.Contig11_All	NA	NA	NA	NA	1.22333	0.950907	1.29082	NA	NA	NA	NA	NA	NA
CL1007.Contig12_All	2.00667	0.606667	0.978527	-1.72583	0.476667	0.972628	-2.07375	0.5	0.986322	-2.0048	0.893333	0.95688	-1.16753
CL1007.Contig13_All	NA	NA	NA	NA	NA	NA	NA	NA	NA	NA	NA	NA	NA
CL1007.Contig14_All	NA	NA	NA	NA	NA	NA	NA	1.30333	0.933605	1.38221	NA	NA	NA
CL1007.Contig15_All	NA	NA	NA	NA	NA	NA	NA	NA	NA	NA	NA	NA	NA
CL1007.Contig16_All	NA	NA	NA	NA	NA	NA	NA	NA	NA	NA	NA	NA	NA
CL1007.Contig17_All	0.62	1.33	0.931949	1.10109	1.03667	0.902279	0.741612	NA	NA	NA	NA	NA	NA
CL1007.Contig18_All	NA	NA	NA	NA	NA	NA	NA	NA	NA	NA	NA	NA	NA
CL1007.Contig19_All	1.33667	0.53	0.976398	-1.33458	0.593333	0.952504	-1.17172	0.466667	0.984488	-1.51818	0.526667	0.978853	-1.34368
CL1007.Contig2_All	NA	NA	NA	NA	1.29667	0.955671	1.39417	NA	NA	NA	NA	NA	NA
CL1007.Contig21_All	NA	NA	NA	NA	NA	NA	NA	NA	NA	NA	NA	NA	NA
CL1007.Contig22_All	NA	NA	NA	NA	1.04667	0.930259	1.0658	NA	NA	NA	NA	NA	NA
CL1007.Contig23_All	NA	NA	NA	NA	NA	NA	NA	NA	NA	NA	NA	NA	NA
CL1007.Contig25_All	NA	NA	NA	NA	NA	NA	NA	NA	NA	NA	NA	NA	NA
CL1007.Contig26_All	1.18333	0.89	0.683558	-0.410979	0.5	0.943285	-1.24286	0.453333	0.973535	-1.38421	0.696667	0.904053	-0.764316
CL1007.Contig27_All	NA	NA	NA	NA	NA	NA	NA	NA	NA	NA	NA	NA	NA
CL1007.Contig28_All	NA	NA	NA	NA	NA	NA	NA	NA	NA	NA	NA	NA	NA
CL1007.Contig29_All	NA	NA	NA	NA	NA	NA	NA	NA	NA	NA	NA	NA	NA
CL1007.Contig3_All	NA	NA	NA	NA	NA	NA	NA	NA	NA	NA	NA	NA	NA
CL1007.Contig30_All	1.21	0.5	0.95667	-1.27501	0.5	0.934809	-1.27501	0.406667	0.97563	-1.57309	0.473333	0.964464	-1.35408
CL1007.Contig31_All	0.346667	1.53	0.967394	2.14191	1.09	0.958943	1.65271	NA	NA	NA	NA	NA	NA
CL1007.Contig32_All	NA	NA	NA	NA	NA	NA	NA	NA	NA	NA	NA	NA	NA
CL1007.Contig33_All	NA	NA	NA	NA	NA	NA	NA	NA	NA	NA	NA	NA	NA
CL1007.Contig34_All	NA	NA	NA	NA	NA	NA	NA	NA	NA	NA	NA	NA	NA
CL1007.Contig35_All	NA	NA	NA	NA	NA	NA	NA	NA	NA	NA	NA	NA	NA
CL1007.Contig36_All	1.07667	0.49	0.971214	-1.13572	1.13333	0.059249	0.0740006	0.393333	0.983951	-1.45275	0.516667	0.964632	-1.05927
CL1007.Contig37_All	1.03	0.5	0.948169	-1.04264	0.5	0.925019	-1.04264	1.56333	0.673273	0.601981	0.5	0.956168	-1.04264
CL1007.Contig38_All	NA	NA	NA	NA	NA	NA	NA	NA	NA	NA	NA	NA	NA
CL1007.Contig39_All	NA	NA	NA	NA	NA	NA	NA	NA	NA	NA	NA	NA	NA
CL1007.Contig4_All	NA	NA	NA	NA	NA	NA	NA	NA	NA	NA	NA	NA	NA
CL1007.Contig40_All	13.3267	8.79333	0.97987	-0.599834	11.2867	0.861912	-0.239696	11.4533	0.771132	-0.218548	6.73667	0.997117	-0.984209
CL1007.Contig5_All	NA	NA	NA	NA	NA	NA	NA	NA	NA	NA	NA	NA	NA
CL1007.Contig6_All	NA	NA	NA	NA	NA	NA	NA	NA	NA	NA	NA	NA	NA
CL1007.Contig7_All	NA	NA	NA	NA	NA	NA	NA	NA	NA	NA	NA	NA	NA
CL1007.Contig8_All	NA	NA	NA	NA	NA	NA	NA	NA	NA	NA	NA	NA	NA
CL1007.Contig9_All	NA	NA	NA	NA	NA	NA	NA	NA	NA	NA	NA	NA	NA
CL1008.Contig1_All	NA	NA	NA	NA	NA	NA	NA	NA	NA	NA	1.52667	0.97288	1.14572
CL1008.Contig10_All	NA	NA	NA	NA	NA	NA	NA	NA	NA	NA	NA	NA	NA
CL1008.Contig11_All	0.91	9.52667	0.990694	3.38803	1.63	0.88357	0.840934	1.00333	0.0777503	0.140863	3.23	0.989034	1.8276
CL1008.Contig13_All	18.3333	20.7467	0.892694	0.17841	29.3567	0.980814	0.679219	19.7033	0.570455	0.103971	18.89	0.28856	0.0431536
CL1008.Contig14_All	3.67	2.59667	0.852272	-0.499119	5.06	0.860341	0.463357	5.79333	0.885054	0.658614	3.94	0.233236	0.102416
CL1008.Contig2_All	NA	NA	NA	NA	NA	NA	NA	NA	NA	NA	NA	NA	NA
CL1008.Contig4_All	NA	NA	NA	NA	NA	NA	NA	NA	NA	NA	NA	NA	NA
CL1008.Contig5_All	NA	NA	NA	NA	NA	NA	NA	NA	NA	NA	NA	NA	NA
CL1008.Contig6_All	NA	NA	NA	NA	NA	NA	NA	NA	NA	NA	NA	NA	NA
CL1008.Contig7_All	1.35667	3.21667	0.963984	1.2455	1.93333	0.820377	0.511024	0.9	0.829024	-0.592069	3.28	0.98172	1.27363
CL1009.Contig10_All	1.05	3.16667	0.97817	1.59258	3.94333	0.982725	1.90903	3.31667	0.966425	1.65934	6.34	0.999063	2.59409
CL1009.Contig12_All	NA	NA	NA	NA	NA	NA	NA	NA	NA	NA	NA	NA	NA
CL1009.Contig13_All	NA	NA	NA	NA	NA	NA	NA	NA	NA	NA	NA	NA	NA
CL1009.Contig14_All	NA	NA	NA	NA	NA	NA	NA	NA	NA	NA	1.12333	0.984173	1.37424
CL1009.Contig16_All	0.543333	1.22333	0.935674	1.17091	NA	NA	NA	NA	NA	NA	1.7	0.983576	1.64563
CL1009.Contig17_All	NA	NA	NA	NA	NA	NA	NA	NA	NA	NA	NA	NA	NA
CL1009.Contig18_All	NA	NA	NA	NA	NA	NA	NA	NA	NA	NA	NA	NA	NA
CL1009.Contig19_All	NA	NA	NA	NA	NA	NA	NA	NA	NA	NA	NA	NA	NA
CL1009.Contig21_All	18.3933	13.8667	0.970565	-0.407562	11.6067	0.977616	-0.664229	9.18667	0.992726	-1.00157	15.5733	0.92305	-0.240105
CL1009.Contig24_All	4.53	3.42	0.850605	-0.405515	2.37333	0.947053	-0.932596	7.91	0.915229	0.804167	7.88667	0.979216	0.799905
CL1009.Contig25_All	NA	NA	NA	NA	NA	NA	NA	NA	NA	NA	2.79	0.997412	2.6538
CL1009.Contig26_All	NA	NA	NA	NA	NA	NA	NA	NA	NA	NA	NA	NA	NA
CL1009.Contig3_All	NA	NA	NA	NA	NA	NA	NA	NA	NA	NA	NA	NA	NA
CL1009.Contig5_All	1.1	1.27	0.424959	0.207325	0.796667	0.749494	-0.465455	0.69	0.799554	-0.672835	1.57333	0.878238	0.516321
CL1009.Contig6_All	15.3433	9	0.980632	-0.769615	14.9167	0.105724	-0.0406868	14.8733	0.132301	-0.0448839	15.9267	0.292536	0.0538324
CL1009.Contig8_All	NA	NA	NA	NA	NA	NA	NA	NA	NA	NA	NA	NA	NA
CL1009.Contig9_All	18.8033	15.16	0.957731	-0.310719	14.9967	0.947908	-0.326347	35.4967	0.994312	0.916695	27.5133	0.988453	0.549143
CL101.Contig1_All	1.36	2.34667	0.910965	0.787006	1.26333	0.0783143	-0.106371	0.686667	0.936664	-0.985925	1.75333	0.715505	0.366494
CL101.Contig2_All	NA	NA	NA	NA	NA	NA	NA	NA	NA	NA	NA	NA	NA
CL101.Contig4_All	1.17667	0.386667	0.976678	-1.60554	0.51	0.93961	-1.20614	0.346667	0.984045	-1.76308	0.293333	0.984259	-2.00409
CL101.Contig5_All	2.27667	3.40333	0.890031	0.580025	2.26	2.64376e-05	-0.0106003	3.69333	0.861348	0.698	3.31	0.89792	0.539908
CL101.Contig7_All	1.73333	0.81	0.957282	-1.09756	0.8	0.925128	-1.11548	1.53	0.284004	-0.180017	1.26	0.802993	-0.460125
CL1010.Contig1_All	NA	NA	NA	NA	NA	NA	NA	NA	NA	NA	NA	NA	NA
CL1010.Contig11_All	1.64	1.94	0.489896	0.242361	2.71667	0.913669	0.728142	0.946667	0.915299	-0.792767	0.92	0.938608	-0.83399
CL1010.Contig12_All	NA	NA	NA	NA	NA	NA	NA	NA	NA	NA	NA	NA	NA
CL1010.Contig14_All	NA	NA	NA	NA	NA	NA	NA	NA	NA	NA	NA	NA	NA
CL1010.Contig15_All	0.696667	3.60333	0.986352	2.37079	1.53333	0.958409	1.13813	1.62	0.944487	1.21745	3.39667	0.994234	2.28558
CL1010.Contig18_All	NA	NA	NA	NA	NA	NA	NA	NA	NA	NA	NA	NA	NA
CL1010.Contig2_All	NA	NA	NA	NA	NA	NA	NA	NA	NA	NA	NA	NA	NA
CL1010.Contig20_All	0.863333	1.43667	0.886862	0.734736	2.17333	0.95819	1.33192	NA	NA	NA	1.55333	0.942345	0.847378
CL1010.Contig21_All	7.38	11.6467	0.955591	0.658224	7.96667	0.286787	0.110355	4.40333	0.953407	-0.745025	4.81333	0.947626	-0.616584
CL1010.Contig23_All	NA	NA	NA	NA	NA	NA	NA	1.34	0.964603	1.53211	NA	NA	NA
CL1010.Contig24_All	13.5967	2.67333	0.990311	-2.34654	8.57	0.936712	-0.665886	7.42	0.977522	-0.873762	3.24	0.992941	-2.06919
CL1010.Contig26_All	NA	NA	NA	NA	1.36	0.9406	1.02857	NA	NA	NA	1.81333	0.977833	1.44361
CL1010.Contig27_All	NA	NA	NA	NA	NA	NA	NA	NA	NA	NA	NA	NA	NA
CL1010.Contig28_All	5.28333	5.50333	0.134092	0.0588573	7.81333	0.941096	0.56449	3.53	0.92016	-0.58178	5.11	0.0966961	-0.0481251
CL1010.Contig3_All	NA	NA	NA	NA	NA	NA	NA	NA	NA	NA	NA	NA	NA
CL1010.Contig30_All	NA	NA	NA	NA	NA	NA	NA	NA	NA	NA	NA	NA	NA
CL1010.Contig5_All	NA	NA	NA	NA	NA	NA	NA	NA	NA	NA	NA	NA	NA
CL1010.Contig6_All	NA	NA	NA	NA	NA	NA	NA	NA	NA	NA	NA	NA	NA
CL1010.Contig8_All	NA	NA	NA	NA	NA	NA	NA	NA	NA	NA	NA	NA	NA
CL1010.Contig9_All	NA	NA	NA	NA	NA	NA	NA	NA	NA	NA	NA	NA	NA
CL1011.Contig1_All	NA	NA	NA	NA	NA	NA	NA	NA	NA	NA	NA	NA	NA
CL1011.Contig2_All	8.04	6.98	0.748346	-0.203968	8.07667	0.00579747	0.0065645	7.24333	0.575349	-0.150542	3.41667	0.992919	-1.23461
CL1011.Contig3_All	NA	NA	NA	NA	NA	NA	NA	NA	NA	NA	NA	NA	NA
CL1011.Contig4_All	NA	NA	NA	NA	NA	NA	NA	NA	NA	NA	NA	NA	NA
CL1011.Contig5_All	NA	NA	NA	NA	NA	NA	NA	NA	NA	NA	NA	NA	NA
CL1011.Contig6_All	NA	NA	NA	NA	NA	NA	NA	NA	NA	NA	NA	NA	NA
CL1011.Contig7_All	1.81667	2.79333	0.852978	0.620694	1.40667	0.588229	-0.369013	0.183333	0.992142	-3.30875	0.38	0.989566	-2.25722
CL1012.Contig1_All	NA	NA	NA	NA	1.46333	0.912499	1.06383	NA	NA	NA	NA	NA	NA
CL1012.Contig10_All	3.52	1.02	0.984561	-1.78701	0.39	0.993814	-3.17403	0.943333	0.992549	-1.89974	1.05667	0.988759	-1.73606
CL1012.Contig11_All	0.756667	3.8	0.985472	2.32827	NA	NA	NA	NA	NA	NA	1.25667	0.91777	0.731872
CL1012.Contig12_All	4.38667	0.5	0.991735	-3.13313	1.62667	0.954707	-1.43121	1.3	0.983849	-1.75461	0.416667	0.992831	-3.39616
CL1012.Contig14_All	0.5	1.40333	0.978521	1.48886	NA	NA	NA	1.58333	0.945793	1.66297	NA	NA	NA
CL1012.Contig15_All	NA	NA	NA	NA	1.08667	0.888348	0.712104	NA	NA	NA	1.01	0.893882	0.606549
CL1012.Contig16_All	NA	NA	NA	NA	NA	NA	NA	NA	NA	NA	NA	NA	NA
CL1012.Contig17_All	NA	NA	NA	NA	NA	NA	NA	NA	NA	NA	NA	NA	NA
CL1012.Contig19_All	NA	NA	NA	NA	NA	NA	NA	NA	NA	NA	NA	NA	NA
CL1012.Contig21_All	NA	NA	NA	NA	NA	NA	NA	NA	NA	NA	NA	NA	NA
CL1012.Contig22_All	NA	NA	NA	NA	NA	NA	NA	NA	NA	NA	NA	NA	NA
CL1012.Contig28_All	0.34	1.93667	0.977891	2.50997	NA	NA	NA	NA	NA	NA	NA	NA	NA
CL1012.Contig29_All	0.313333	6.70667	0.995959	4.41983	NA	NA	NA	2.39	0.983062	2.93124	1.07333	0.983536	1.77633
CL1012.Contig31_All	10.1467	15.87	0.966912	0.645296	14.08	0.958116	0.472641	14.0333	0.944077	0.467852	13.3867	0.967922	0.399791
CL1012.Contig33_All	NA	NA	NA	NA	NA	NA	NA	NA	NA	NA	NA	NA	NA
CL1012.Contig34_All	NA	NA	NA	NA	NA	NA	NA	NA	NA	NA	NA	NA	NA
CL1012.Contig36_All	1.94333	1.71667	0.371082	-0.178923	2.63333	0.768193	0.438357	1.56	0.576388	-0.316987	1.83667	0.0940271	-0.0814436
CL1012.Contig37_All	0.5	1.27333	0.958729	1.34861	NA	NA	NA	NA	NA	NA	NA	NA	NA
CL1012.Contig38_All	0.613333	1.29667	0.931639	1.08006	NA	NA	NA	6.39333	0.999967	3.38183	1.61667	0.963433	1.39828
CL1012.Contig39_All	NA	NA	NA	NA	NA	NA	NA	NA	NA	NA	NA	NA	NA
CL1012.Contig4_All	NA	NA	NA	NA	NA	NA	NA	NA	NA	NA	NA	NA	NA
CL1012.Contig40_All	NA	NA	NA	NA	NA	NA	NA	NA	NA	NA	NA	NA	NA
CL1012.Contig41_All	NA	NA	NA	NA	NA	NA	NA	NA	NA	NA	NA	NA	NA
CL1012.Contig43_All	NA	NA	NA	NA	NA	NA	NA	NA	NA	NA	NA	NA	NA
CL1012.Contig44_All	0.5	1.37667	0.961455	1.46118	NA	NA	NA	NA	NA	NA	NA	NA	NA
CL1012.Contig45_All	NA	NA	NA	NA	NA	NA	NA	NA	NA	NA	NA	NA	NA
CL1012.Contig46_All	NA	NA	NA	NA	NA	NA	NA	NA	NA	NA	NA	NA	NA
CL1012.Contig5_All	NA	NA	NA	NA	NA	NA	NA	NA	NA	NA	NA	NA	NA
CL1013.Contig1_All	1.91	0.51	0.983281	-1.905	0.54	0.9672	-1.82254	0.613333	0.983807	-1.63883	0.606667	0.978566	-1.6546
CL1013.Contig2_All	4.97333	8.46667	0.962919	0.767581	5.48667	0.419483	0.141717	9.56333	0.962596	0.9433	3.46667	0.922361	-0.520664
CL1013.Contig3_All	7.34667	9.45	0.928256	0.363225	9.94667	0.943499	0.437123	12.6033	0.967234	0.778644	11.3667	0.983143	0.629648
CL1013.Contig4_All	2.53	2.99667	0.621715	0.244221	3.41667	0.832021	0.433452	3.97333	0.889973	0.651212	4.19667	0.95999	0.730106
CL1014.Contig1_All	1.46667	0.626667	0.971309	-1.22677	0.636667	0.963685	-1.20393	0.306667	0.992434	-2.2578	1.35	0.256146	-0.119582
CL1014.Contig2_All	0.913333	1.17333	0.652507	0.3614	NA	NA	NA	NA	NA	NA	1.87	0.961281	1.03382
CL1014.Contig3_All	1.2	0.95	0.53553	-0.337035	0.913333	0.55004	-0.393821	0.216667	0.989163	-2.46949	1.39333	0.381782	0.215506
CL1014.Contig4_All	NA	NA	NA	NA	NA	NA	NA	NA	NA	NA	NA	NA	NA
CL1015.Contig1_All	NA	NA	NA	NA	NA	NA	NA	NA	NA	NA	NA	NA	NA
CL1015.Contig2_All	NA	NA	NA	NA	NA	NA	NA	4.02667	0.994465	3.19401	2.21	0.988698	2.32847
CL1015.Contig3_All	NA	NA	NA	NA	NA	NA	NA	NA	NA	NA	NA	NA	NA
CL1015.Contig4_All	NA	NA	NA	NA	NA	NA	NA	NA	NA	NA	NA	NA	NA
CL1015.Contig5_All	NA	NA	NA	NA	NA	NA	NA	1.28333	0.928149	1.22239	NA	NA	NA
CL1015.Contig6_All	17.5467	12.4733	0.983941	-0.49235	13.93	0.952702	-0.333002	12.08	0.984064	-0.538577	15.2767	0.927888	-0.199867
CL1016.Contig1_All	NA	NA	NA	NA	2.05667	0.975457	2.04031	NA	NA	NA	NA	NA	NA
CL1016.Contig2_All	1.12667	1.22667	0.130993	0.122683	0.95	0.26797	-0.246061	0.426667	0.965944	-1.40088	0.633333	0.910368	-0.831024
CL1016.Contig3_All	0.476667	1.04667	0.962138	1.13475	NA	NA	NA	NA	NA	NA	1.14667	0.970849	1.26639
CL1016.Contig4_All	NA	NA	NA	NA	NA	NA	NA	NA	NA	NA	1.06667	0.970268	1.074
CL1016.Contig5_All	1.53667	7.81667	0.985143	2.34675	4.35333	0.972906	1.50232	2.87	0.90036	0.901246	4.04333	0.982445	1.39574
CL1016.Contig6_All	NA	NA	NA	NA	NA	NA	NA	NA	NA	NA	NA	NA	NA
CL1016.Contig8_All	0.91	1.66667	0.92803	0.873027	NA	NA	NA	3.13	0.966828	1.78222	NA	NA	NA
CL1016.Contig9_All	1.29667	0.443333	0.981787	-1.54834	0.493333	0.964195	-1.39417	1.26667	0.0319839	-0.0337707	0.553333	0.974207	-1.22859
CL1017.Contig10_All	NA	NA	NA	NA	NA	NA	NA	NA	NA	NA	NA	NA	NA
CL1017.Contig11_All	1.60333	0.783333	0.961583	-1.03338	0.72	0.948071	-1.15501	0.503333	0.986454	-1.67149	0.96	0.929099	-0.739968
CL1017.Contig13_All	NA	NA	NA	NA	NA	NA	NA	1.04667	0.90787	1.0658	NA	NA	NA
CL1017.Contig14_All	NA	NA	NA	NA	NA	NA	NA	NA	NA	NA	NA	NA	NA
CL1017.Contig15_All	1.88667	1.01	0.947213	-0.901484	2.48333	0.750558	0.396438	1.62333	0.387433	-0.21688	1.02333	0.948962	-0.882563
CL1017.Contig16_All	NA	NA	NA	NA	NA	NA	NA	NA	NA	NA	NA	NA	NA
CL1017.Contig17_All	NA	NA	NA	NA	1.43	0.924448	0.996641	NA	NA	NA	NA	NA	NA
CL1017.Contig18_All	0.38	1.62333	0.970705	2.09489	NA	NA	NA	NA	NA	NA	NA	NA	NA
CL1017.Contig19_All	NA	NA	NA	NA	NA	NA	NA	NA	NA	NA	NA	NA	NA
CL1017.Contig2_All	9.61667	21.8367	0.990754	1.18314	13.1433	0.938045	0.450722	26.0433	0.999838	1.43731	19.25	0.996645	1.00125
CL1017.Contig20_All	NA	NA	NA	NA	NA	NA	NA	NA	NA	NA	NA	NA	NA
CL1017.Contig21_All	NA	NA	NA	NA	NA	NA	NA	NA	NA	NA	NA	NA	NA
CL1017.Contig22_All	0.726667	1.95	0.962601	1.42411	1.83667	0.948839	1.33772	1.38333	0.848364	0.928783	NA	NA	NA
CL1017.Contig23_All	NA	NA	NA	NA	NA	NA	NA	NA	NA	NA	NA	NA	NA
CL1017.Contig25_All	NA	NA	NA	NA	NA	NA	NA	NA	NA	NA	NA	NA	NA
CL1017.Contig26_All	11.8633	9.08	0.914674	-0.385745	4.3	0.977698	-1.4641	4.81	0.992414	-1.3024	4.53667	0.99619	-1.3868
CL1017.Contig27_All	0.5	1.50333	0.963308	1.58816	2.78667	0.976969	2.47854	NA	NA	NA	1.32333	0.975439	1.40418
CL1017.Contig3_All	1.32	3.9	0.978604	1.56294	3.21333	0.963743	1.28353	8.50333	0.995151	2.68749	3.99667	0.988526	1.59826
CL1017.Contig5_All	NA	NA	NA	NA	NA	NA	NA	NA	NA	NA	1.45667	0.984051	1.61162
CL1017.Contig6_All	NA	NA	NA	NA	NA	NA	NA	NA	NA	NA	NA	NA	NA
CL1017.Contig7_All	NA	NA	NA	NA	NA	NA	NA	NA	NA	NA	NA	NA	NA
CL1017.Contig8_All	NA	NA	NA	NA	NA	NA	NA	NA	NA	NA	NA	NA	NA
CL1017.Contig9_All	2.22	1.33667	0.903206	-0.73192	2.07	0.093456	-0.100929	0.68	0.989459	-1.70695	1.60667	0.847827	-0.466489
CL1018.Contig1_All	NA	NA	NA	NA	NA	NA	NA	NA	NA	NA	NA	NA	NA
CL1018.Contig10_All	NA	NA	NA	NA	NA	NA	NA	NA	NA	NA	NA	NA	NA
CL1018.Contig11_All	NA	NA	NA	NA	NA	NA	NA	NA	NA	NA	NA	NA	NA
CL1018.Contig12_All	NA	NA	NA	NA	NA	NA	NA	NA	NA	NA	NA	NA	NA
CL1018.Contig15_All	NA	NA	NA	NA	NA	NA	NA	NA	NA	NA	NA	NA	NA
CL1018.Contig16_All	NA	NA	NA	NA	NA	NA	NA	NA	NA	NA	NA	NA	NA
CL1018.Contig17_All	NA	NA	NA	NA	NA	NA	NA	NA	NA	NA	NA	NA	NA
CL1018.Contig19_All	NA	NA	NA	NA	NA	NA	NA	NA	NA	NA	NA	NA	NA
CL1018.Contig2_All	NA	NA	NA	NA	NA	NA	NA	NA	NA	NA	NA	NA	NA
CL1018.Contig21_All	NA	NA	NA	NA	NA	NA	NA	NA	NA	NA	NA	NA	NA
CL1018.Contig22_All	NA	NA	NA	NA	NA	NA	NA	NA	NA	NA	NA	NA	NA
CL1018.Contig24_All	NA	NA	NA	NA	NA	NA	NA	NA	NA	NA	NA	NA	NA
CL1018.Contig25_All	NA	NA	NA	NA	NA	NA	NA	NA	NA	NA	NA	NA	NA
CL1018.Contig28_All	NA	NA	NA	NA	1.03667	0.910057	0.862918	NA	NA	NA	1.06333	0.935148	0.89956
CL1018.Contig29_All	NA	NA	NA	NA	NA	NA	NA	NA	NA	NA	NA	NA	NA
CL1018.Contig3_All	NA	NA	NA	NA	NA	NA	NA	NA	NA	NA	NA	NA	NA
CL1018.Contig31_All	NA	NA	NA	NA	NA	NA	NA	NA	NA	NA	NA	NA	NA
CL1018.Contig32_All	NA	NA	NA	NA	NA	NA	NA	NA	NA	NA	NA	NA	NA
CL1018.Contig33_All	NA	NA	NA	NA	NA	NA	NA	NA	NA	NA	NA	NA	NA
CL1018.Contig35_All	NA	NA	NA	NA	1.02333	0.919122	0.746395	NA	NA	NA	NA	NA	NA
CL1018.Contig36_All	1.05667	2.79333	0.96712	1.40247	1.81	0.888773	0.776469	2.41333	0.941539	1.19151	1.82	0.936029	0.784418
CL1018.Contig37_All	NA	NA	NA	NA	NA	NA	NA	NA	NA	NA	NA	NA	NA
CL1018.Contig38_All	4.67667	8.49667	0.963029	0.861416	9.25	0.968888	0.983973	5.25667	0.271773	0.168668	8.40667	0.978809	0.846053
CL1018.Contig39_All	3.85333	8.24	0.977434	1.09654	5.72333	0.935593	0.570749	4.36333	0.350727	0.179324	3.92333	0.0340824	0.0259729
CL1018.Contig4_All	NA	NA	NA	NA	NA	NA	NA	NA	NA	NA	NA	NA	NA
CL1018.Contig40_All	NA	NA	NA	NA	NA	NA	NA	NA	NA	NA	1.21667	0.973987	1.28293
CL1018.Contig41_All	NA	NA	NA	NA	NA	NA	NA	NA	NA	NA	NA	NA	NA
CL1018.Contig42_All	NA	NA	NA	NA	NA	NA	NA	NA	NA	NA	NA	NA	NA
CL1018.Contig43_All	NA	NA	NA	NA	NA	NA	NA	NA	NA	NA	NA	NA	NA
CL1018.Contig44_All	NA	NA	NA	NA	NA	NA	NA	NA	NA	NA	NA	NA	NA
CL1018.Contig45_All	NA	NA	NA	NA	NA	NA	NA	NA	NA	NA	NA	NA	NA
CL1018.Contig46_All	0.373333	1.33333	0.970103	1.8365	NA	NA	NA	NA	NA	NA	NA	NA	NA
CL1018.Contig5_All	NA	NA	NA	NA	NA	NA	NA	NA	NA	NA	NA	NA	NA
CL1018.Contig6_All	0.286667	1.07667	0.971824	1.90913	NA	NA	NA	NA	NA	NA	NA	NA	NA
CL1019.Contig1_All	NA	NA	NA	NA	1.17333	0.966616	1.17403	NA	NA	NA	NA	NA	NA
CL1019.Contig2_All	NA	NA	NA	NA	NA	NA	NA	NA	NA	NA	NA	NA	NA
CL1019.Contig3_All	1.69	2.05	0.67208	0.278601	1.05667	0.893272	-0.677503	0.366667	0.994649	-2.20448	1.11667	0.906008	-0.597825
CL1019.Contig4_All	0.686667	1.05333	0.850289	0.61728	2.88667	0.984137	2.07172	1.5	0.937432	1.12728	1.59	0.975648	1.21134
CL1019.Contig5_All	0.733333	1.62333	0.962197	1.14642	NA	NA	NA	NA	NA	NA	1.39667	0.951461	0.929447
CL1019.Contig6_All	88.0667	88.6733	0.0399075	0.00990425	61.91	0.977659	-0.508424	97.6667	0.874716	0.14927	61.25	0.992042	-0.523886
CL1019.Contig7_All	9.59333	7.59333	0.806141	-0.337299	4.82	0.955106	-0.992999	7.28333	0.803815	-0.397433	3.74	0.984503	-1.35899
CL102.Contig1_All	NA	NA	NA	NA	NA	NA	NA	NA	NA	NA	NA	NA	NA
CL102.Contig10_All	NA	NA	NA	NA	NA	NA	NA	NA	NA	NA	NA	NA	NA
CL102.Contig2_All	4.27667	4.21	0.00822668	-0.0226665	1.11333	0.976452	-1.9416	8.53333	0.926355	0.996623	3.29	0.793521	-0.378399
CL102.Contig3_All	NA	NA	NA	NA	NA	NA	NA	NA	NA	NA	NA	NA	NA
CL102.Contig4_All	NA	NA	NA	NA	NA	NA	NA	1.61333	0.966596	1.98813	NA	NA	NA
CL102.Contig5_All	NA	NA	NA	NA	NA	NA	NA	NA	NA	NA	NA	NA	NA
CL102.Contig6_All	NA	NA	NA	NA	1.42	0.918028	0.946807	NA	NA	NA	NA	NA	NA
CL102.Contig7_All	NA	NA	NA	NA	NA	NA	NA	NA	NA	NA	NA	NA	NA
CL102.Contig8_All	24.5133	21.5733	0.893809	-0.184318	25.19	0.25821	0.0392844	17.54	0.964841	-0.482918	25.61	0.533739	0.0631406
CL102.Contig9_All	2.11	0.853333	0.975743	-1.30606	0.5	0.978314	-2.07724	0.26	0.99479	-3.02066	0.46	0.992043	-2.19754
CL1020.Contig1_All	0.413333	1.00333	0.96239	1.27942	1.23333	0.959174	1.57719	NA	NA	NA	1.49	0.987777	1.84993
CL1020.Contig10_All	0.436667	1.46	0.965588	1.74136	1.97667	0.981767	2.17847	NA	NA	NA	NA	NA	NA
CL1020.Contig11_All	NA	NA	NA	NA	NA	NA	NA	NA	NA	NA	NA	NA	NA
CL1020.Contig12_All	75.05	48.2833	0.992005	-0.636327	60.5633	0.977189	-0.309407	67.8033	0.881174	-0.146496	55.1367	0.992566	-0.44484
CL1020.Contig13_All	2.22333	1.02333	0.953243	-1.11945	1.3	0.871181	-0.774213	0.72	0.983888	-1.62666	2.65667	0.555432	0.256893
CL1020.Contig14_All	8.44667	8.24667	0.0522856	-0.034571	8.39333	0.000643429	-0.00913824	2.67667	0.99483	-1.65794	6.40667	0.92203	-0.398808
CL1020.Contig2_All	1.44333	0.426667	0.983074	-1.75822	1.2	0.452302	-0.26637	0.49	0.98577	-1.55855	0.82	0.943322	-0.815709
CL1020.Contig4_All	NA	NA	NA	NA	NA	NA	NA	NA	NA	NA	NA	NA	NA
CL1020.Contig5_All	2.29667	4.18	0.947237	0.863961	5.59333	0.973501	1.28417	1.22667	0.928447	-0.904798	4.77	0.981454	1.05445
CL1020.Contig7_All	0.76	2.3	0.971482	1.59756	1.03667	0.726326	0.447881	NA	NA	NA	1.94333	0.982744	1.35446
CL1020.Contig8_All	1.33667	0.47	0.975126	-1.50791	1.78667	0.702363	0.418631	0.49	0.97696	-1.44779	1.54333	0.380118	0.20741
CL1021.Contig1_All	1.02333	0.683333	0.835922	-0.582615	0.5	0.924535	-1.03328	0.906667	0.240818	-0.174632	1.63333	0.893044	0.674543
CL1021.Contig11_All	NA	NA	NA	NA	NA	NA	NA	NA	NA	NA	NA	NA	NA
CL1021.Contig12_All	1.11667	0.626667	0.918511	-0.833428	0.72	0.795011	-0.63313	0.5	0.96018	-1.1592	0.363333	0.977875	-1.61983
CL1021.Contig14_All	NA	NA	NA	NA	NA	NA	NA	NA	NA	NA	NA	NA	NA
CL1021.Contig16_All	NA	NA	NA	NA	1.79	0.963081	1.37529	NA	NA	NA	NA	NA	NA
CL1021.Contig17_All	NA	NA	NA	NA	NA	NA	NA	NA	NA	NA	NA	NA	NA
CL1021.Contig18_All	0.84	1.53333	0.924334	0.86821	1.15333	0.696811	0.457348	NA	NA	NA	NA	NA	NA
CL1021.Contig19_All	NA	NA	NA	NA	NA	NA	NA	NA	NA	NA	NA	NA	NA
CL1021.Contig2_All	NA	NA	NA	NA	NA	NA	NA	NA	NA	NA	NA	NA	NA
CL1021.Contig20_All	NA	NA	NA	NA	NA	NA	NA	NA	NA	NA	NA	NA	NA
CL1021.Contig21_All	NA	NA	NA	NA	NA	NA	NA	NA	NA	NA	NA	NA	NA
CL1021.Contig22_All	9.43667	11.4	0.811873	0.272685	17.52	0.972727	0.892654	10.96	0.528685	0.215899	8.93667	0.234352	-0.0785405
CL1021.Contig23_All	27.1267	23.7467	0.828698	-0.191987	17.15	0.968632	-0.661503	23.01	0.899553	-0.237451	19.1933	0.981988	-0.499106
CL1021.Contig4_All	NA	NA	NA	NA	NA	NA	NA	NA	NA	NA	NA	NA	NA
CL1021.Contig5_All	NA	NA	NA	NA	NA	NA	NA	NA	NA	NA	NA	NA	NA
CL1021.Contig6_All	NA	NA	NA	NA	NA	NA	NA	NA	NA	NA	NA	NA	NA
CL1021.Contig7_All	NA	NA	NA	NA	NA	NA	NA	NA	NA	NA	NA	NA	NA
CL1021.Contig8_All	2.78	0.5	0.987618	-2.47508	0.496667	0.979031	-2.48474	0.336667	0.993936	-3.04569	0.5	0.990034	-2.47508
CL1021.Contig9_All	NA	NA	NA	NA	NA	NA	NA	NA	NA	NA	NA	NA	NA
CL1022.Contig10_All	2.24667	3.62	0.850166	0.688204	3.63333	0.836156	0.693508	4.52333	0.886416	1.0096	7.95667	0.98778	1.82438
CL1022.Contig11_All	0.5	1.07	0.936495	1.09761	2.00333	0.984165	2.0024	NA	NA	NA	NA	NA	NA
CL1022.Contig12_All	1.99333	0.733333	0.97843	-1.44264	0.58	0.976432	-1.78106	0.493333	0.992335	-2.01455	3.13333	0.932743	0.652515
CL1022.Contig13_All	NA	NA	NA	NA	NA	NA	NA	NA	NA	NA	NA	NA	NA
CL1022.Contig2_All	NA	NA	NA	NA	NA	NA	NA	NA	NA	NA	NA	NA	NA
CL1022.Contig3_All	1.01333	0.82	0.553688	-0.305413	0.926667	0.163496	-0.128986	0.316667	0.984522	-1.67807	1.94333	0.970772	0.939425
CL1022.Contig4_All	1.59333	0.293333	0.990315	-2.44144	0.49	0.968401	-1.70119	0.27	0.993498	-2.56102	1.30333	0.642751	-0.289842
CL1022.Contig5_All	364.643	201.23	1	-0.857641	242.97	0.990198	-0.585708	224.57	0.999967	-0.699321	276.873	0.993982	-0.39726
CL1022.Contig6_All	2.65	0.633333	0.987371	-2.06496	1.51333	0.885362	-0.808263	0.296667	0.996117	-3.15908	2.08667	0.717055	-0.344792
CL1022.Contig7_All	20.02	11.7367	0.980737	-0.770419	11.48	0.977963	-0.802319	11.3933	0.982234	-0.813252	22.8	0.816868	0.187592
CL1022.Contig8_All	1.4	0.523333	0.977315	-1.41962	0.456667	0.972827	-1.61621	0.396667	0.989097	-1.81943	0.746667	0.954339	-0.906891
CL1022.Contig9_All	1.47667	1.53667	0.0574179	0.0574601	1.36667	0.0879693	-0.111683	0.383333	0.992215	-1.94567	4.42	0.989293	1.5817
CL1023.Contig11_All	NA	NA	NA	NA	NA	NA	NA	NA	NA	NA	NA	NA	NA
CL1023.Contig12_All	NA	NA	NA	NA	NA	NA	NA	NA	NA	NA	NA	NA	NA
CL1023.Contig13_All	2.19	0.5	0.983149	-2.13093	0.5	0.97793	-2.13093	0.5	0.988975	-2.13093	0.47	0.989706	-2.2202
CL1023.Contig14_All	NA	NA	NA	NA	NA	NA	NA	NA	NA	NA	NA	NA	NA
CL1023.Contig15_All	NA	NA	NA	NA	NA	NA	NA	NA	NA	NA	NA	NA	NA
CL1023.Contig16_All	NA	NA	NA	NA	NA	NA	NA	NA	NA	NA	NA	NA	NA
CL1023.Contig17_All	NA	NA	NA	NA	NA	NA	NA	NA	NA	NA	NA	NA	NA
CL1023.Contig18_All	NA	NA	NA	NA	NA	NA	NA	NA	NA	NA	NA	NA	NA
CL1023.Contig19_All	NA	NA	NA	NA	NA	NA	NA	NA	NA	NA	NA	NA	NA
CL1023.Contig2_All	NA	NA	NA	NA	NA	NA	NA	NA	NA	NA	NA	NA	NA
CL1023.Contig20_All	NA	NA	NA	NA	NA	NA	NA	NA	NA	NA	NA	NA	NA
CL1023.Contig22_All	NA	NA	NA	NA	NA	NA	NA	NA	NA	NA	NA	NA	NA
CL1023.Contig23_All	NA	NA	NA	NA	NA	NA	NA	NA	NA	NA	NA	NA	NA
CL1023.Contig24_All	8.74667	7.69	0.751826	-0.18575	8.96667	0.0838931	0.0358385	5.41333	0.983968	-0.692216	4.07667	0.994157	-1.10134
CL1023.Contig25_All	NA	NA	NA	NA	NA	NA	NA	NA	NA	NA	NA	NA	NA
CL1023.Contig26_All	NA	NA	NA	NA	1.20333	0.762982	0.49023	NA	NA	NA	NA	NA	NA
CL1023.Contig27_All	NA	NA	NA	NA	NA	NA	NA	NA	NA	NA	NA	NA	NA
CL1023.Contig29_All	NA	NA	NA	NA	1.08333	0.94956	1.11548	NA	NA	NA	NA	NA	NA
CL1023.Contig31_All	NA	NA	NA	NA	NA	NA	NA	NA	NA	NA	NA	NA	NA
CL1023.Contig32_All	1.83667	0.823333	0.96413	-1.15754	1.29	0.762693	-0.509719	0.616667	0.984683	-1.57453	1.19	0.89293	-0.626128
CL1023.Contig33_All	NA	NA	NA	NA	NA	NA	NA	NA	NA	NA	NA	NA	NA
CL1023.Contig4_All	NA	NA	NA	NA	NA	NA	NA	NA	NA	NA	NA	NA	NA
CL1023.Contig7_All	NA	NA	NA	NA	NA	NA	NA	NA	NA	NA	NA	NA	NA
CL1023.Contig9_All	NA	NA	NA	NA	NA	NA	NA	NA	NA	NA	NA	NA	NA
CL1024.Contig1_All	8.02333	5.53667	0.9567	-0.535184	6.6	0.818496	-0.281736	5.9	0.943152	-0.443487	4.51	0.984617	-0.831074
CL1024.Contig2_All	3.78333	4.76667	0.786652	0.333323	5.44	0.902244	0.523949	3.34667	0.388957	-0.176933	4.74333	0.83102	0.326243
CL1024.Contig3_All	NA	NA	NA	NA	NA	NA	NA	NA	NA	NA	NA	NA	NA
CL1024.Contig5_All	NA	NA	NA	NA	NA	NA	NA	NA	NA	NA	NA	NA	NA
CL1024.Contig6_All	1.10667	0.393333	0.96981	-1.4924	0.5	0.926501	-1.14622	0.346667	0.979133	-1.6746	0.343333	0.976751	-1.68854
CL1024.Contig7_All	NA	NA	NA	NA	NA	NA	NA	NA	NA	NA	NA	NA	NA
CL1024.Contig8_All	NA	NA	NA	NA	NA	NA	NA	NA	NA	NA	NA	NA	NA
CL1024.Contig9_All	NA	NA	NA	NA	NA	NA	NA	NA	NA	NA	NA	NA	NA
CL1025.Contig1_All	NA	NA	NA	NA	NA	NA	NA	NA	NA	NA	NA	NA	NA
CL1025.Contig2_All	NA	NA	NA	NA	NA	NA	NA	NA	NA	NA	NA	NA	NA
CL1025.Contig3_All	9.52333	18.9067	0.961629	0.989356	18.2567	0.932913	0.938885	15.6433	0.869878	0.716009	38.21	0.99605	2.00441
CL1026.Contig1_All	4.88667	0.626667	0.990764	-2.96308	2.83333	0.943949	-0.78635	2.40667	0.963705	-1.02181	0.413333	0.999582	-3.56347
CL1026.Contig2_All	NA	NA	NA	NA	NA	NA	NA	NA	NA	NA	1.02333	0.983835	1.23973
CL1026.Contig3_All	12.6267	14.86	0.912872	0.23496	13.5133	0.602776	0.0979098	13.4967	0.427684	0.0961293	15.66	0.975042	0.31061
CL1026.Contig4_All	1.23333	0.326667	0.9808	-1.91667	0.756667	0.82458	-0.704833	0.296667	0.985079	-2.05565	1.16667	0.0640323	-0.0801703
CL1027.Contig1_All	NA	NA	NA	NA	NA	NA	NA	NA	NA	NA	NA	NA	NA
CL1027.Contig3_All	1.08667	0.353333	0.974506	-1.62081	0.5	0.926175	-1.11991	0.386667	0.973901	-1.49075	0.5	0.957449	-1.11991
CL1027.Contig4_All	2.1	2.06333	0.00545191	-0.0254124	3.08	0.766172	0.552541	2.01333	0.0443594	-0.0608033	4.93667	0.975846	1.23315
CL1027.Contig5_All	3.78	15.7833	0.992224	2.06194	10.3	0.982584	1.44619	23.21	1	2.61829	13.5567	0.996155	1.84254
CL1027.Contig6_All	NA	NA	NA	NA	2.20667	0.96873	1.69826	NA	NA	NA	2.09333	0.981725	1.6222
CL1028.Contig1_All	8.82	8.03	0.672251	-0.135379	9.66333	0.614146	0.131742	7.13333	0.894968	-0.306202	8.31333	0.437476	-0.0853516
CL1028.Contig11_All	NA	NA	NA	NA	NA	NA	NA	NA	NA	NA	NA	NA	NA
CL1028.Contig14_All	NA	NA	NA	NA	NA	NA	NA	NA	NA	NA	NA	NA	NA
CL1028.Contig15_All	NA	NA	NA	NA	NA	NA	NA	NA	NA	NA	NA	NA	NA
CL1028.Contig16_All	1.21	0.633333	0.951196	-0.93397	2.08	0.911983	0.781576	0.383333	0.987796	-1.65834	0.746667	0.903154	-0.696471
CL1028.Contig17_All	NA	NA	NA	NA	NA	NA	NA	NA	NA	NA	NA	NA	NA
CL1028.Contig3_All	1.12333	0.53	0.968717	-1.08372	1.28667	0.283877	0.195852	0.65	0.909256	-0.789274	0.88	0.692947	-0.352211
CL1028.Contig4_All	NA	NA	NA	NA	NA	NA	NA	NA	NA	NA	NA	NA	NA
CL1028.Contig5_All	NA	NA	NA	NA	NA	NA	NA	NA	NA	NA	NA	NA	NA
CL1028.Contig6_All	1.08333	0.5	0.954023	-1.11548	0.5	0.931854	-1.11548	0.5	0.957206	-1.11548	0.5	0.96333	-1.11548
CL1028.Contig7_All	NA	NA	NA	NA	NA	NA	NA	NA	NA	NA	NA	NA	NA
CL1028.Contig8_All	1.03	0.59	0.915641	-0.803857	0.5	0.945971	-1.04264	0.78	0.653671	-0.401098	0.34	0.979182	-1.59904
CL1028.Contig9_All	NA	NA	NA	NA	NA	NA	NA	NA	NA	NA	NA	NA	NA
CL1029.Contig1_All	5.47	2.53333	0.976916	-1.1105	2.05	0.974817	-1.41592	1.43333	0.993097	-1.93217	1.96	0.989178	-1.48069
CL1029.Contig10_All	NA	NA	NA	NA	NA	NA	NA	NA	NA	NA	NA	NA	NA
CL1029.Contig11_All	1.25667	1.71667	0.743552	0.450008	1.81667	0.789039	0.531692	1.24	0.0156943	-0.0192619	1.08	0.392012	-0.218571
CL1029.Contig12_All	1.37	0.84	0.879027	-0.705715	0.5	0.956762	-1.45418	2.59	0.868854	0.918776	0.736667	0.929272	-0.895092
CL1029.Contig13_All	18.0333	34.34	0.987299	0.929224	22.36	0.906845	0.310254	40.5	0.993628	1.16726	29.09	0.98914	0.689857
CL1029.Contig2_All	13.5567	9.06	0.981627	-0.58142	12.4733	0.601569	-0.120155	10.9	0.914762	-0.314674	10.6533	0.959512	-0.347698
CL1029.Contig3_All	NA	NA	NA	NA	NA	NA	NA	NA	NA	NA	NA	NA	NA
CL1029.Contig4_All	2.18333	1.80333	0.597336	-0.275866	1.63	0.718508	-0.42166	1.42333	0.854033	-0.617259	2.26333	0.0593244	0.0519167
CL1029.Contig5_All	NA	NA	NA	NA	NA	NA	NA	NA	NA	NA	NA	NA	NA
CL1029.Contig6_All	NA	NA	NA	NA	NA	NA	NA	NA	NA	NA	NA	NA	NA
CL1029.Contig7_All	NA	NA	NA	NA	NA	NA	NA	NA	NA	NA	NA	NA	NA
CL1029.Contig9_All	0.753333	1.47333	0.938196	0.967724	1.40667	0.916236	0.90092	NA	NA	NA	1.43	0.969602	0.924655
CL103.Contig10_All	NA	NA	NA	NA	NA	NA	NA	NA	NA	NA	NA	NA	NA
CL103.Contig11_All	2.57667	0.423333	0.990578	-2.60564	5.41	0.974361	1.07012	0.316667	0.996651	-3.02447	1.81	0.914831	-0.509516
CL103.Contig12_All	NA	NA	NA	NA	NA	NA	NA	NA	NA	NA	NA	NA	NA
CL103.Contig13_All	216.883	153.857	0.990517	-0.495332	193.943	0.924628	-0.161284	169.38	0.992721	-0.356656	149.263	0.993959	-0.539059
CL103.Contig14_All	1.05333	0.5	0.950638	-1.07496	3.05333	0.96694	1.53542	0.446667	0.964914	-1.23769	2.22667	0.969877	1.07992
CL103.Contig2_All	5.11333	1.04667	0.991791	-2.28846	3.59	0.924063	-0.51028	1.21	0.994287	-2.07926	3.23667	0.974074	-0.659755
CL103.Contig3_All	188.077	148.037	0.990419	-0.345366	180.34	0.658785	-0.0606014	54.1533	1	-1.7962	52.4433	1	-1.84249
CL103.Contig4_All	929.497	728.333	0.98594	-0.351851	897.403	0.780628	-0.0506931	988.497	0.920405	0.0887864	894.583	0.533042	-0.0552338
CL103.Contig5_All	312.56	254.883	0.983147	-0.294296	289.293	0.895637	-0.1116	219.193	0.996358	-0.511929	210.93	0.993267	-0.567369
CL103.Contig6_All	NA	NA	NA	NA	1.64	0.94061	1.24903	NA	NA	NA	1.64667	0.975847	1.25488
CL103.Contig7_All	9.52667	6.48	0.972511	-0.555978	4.70667	0.972238	-1.01727	5.74	0.983948	-0.730921	4.37667	0.993352	-1.12214
CL103.Contig8_All	1.26333	2.93333	0.957569	1.21531	2.22333	0.910808	0.815489	0.5	0.968737	-1.33724	0.743333	0.897697	-0.765154
CL103.Contig9_All	NA	NA	NA	NA	1.14667	0.936572	0.942449	NA	NA	NA	NA	NA	NA
CL1030.Contig10_All	55.14	40.18	0.99356	-0.456622	54.1333	0.276974	-0.026582	48.8033	0.961491	-0.17612	62.3533	0.972389	0.177367
CL1030.Contig11_All	0.56	1.69	0.969399	1.59352	1.07667	0.894661	0.943073	NA	NA	NA	2.14667	0.988967	1.9386
CL1030.Contig2_All	1.39667	0.603333	0.966057	-1.21096	1.68	0.473092	0.266473	0.436667	0.984059	-1.67738	1.16667	0.550767	-0.259595
CL1030.Contig3_All	NA	NA	NA	NA	NA	NA	NA	1.05333	0.909859	1.07496	NA	NA	NA
CL1030.Contig4_All	NA	NA	NA	NA	NA	NA	NA	NA	NA	NA	NA	NA	NA
CL1030.Contig5_All	1.13333	1.02	0.26232	-0.152003	0.886667	0.553803	-0.354109	0.436667	0.975993	-1.37597	1.13333	0.000323494	0
CL1030.Contig6_All	0.923333	1.03333	0.199167	0.162382	1.08	0.328918	0.226108	NA	NA	NA	1.21333	0.76681	0.394052
CL1030.Contig7_All	1.41667	0.84	0.882995	-0.754039	0.9	0.784116	-0.654503	0.52	0.973563	-1.44592	0.856667	0.88124	-0.725694
CL1030.Contig8_All	NA	NA	NA	NA	NA	NA	NA	NA	NA	NA	NA	NA	NA
CL1030.Contig9_All	NA	NA	NA	NA	NA	NA	NA	NA	NA	NA	NA	NA	NA
CL1031.Contig1_All	NA	NA	NA	NA	NA	NA	NA	NA	NA	NA	NA	NA	NA
CL1031.Contig10_All	NA	NA	NA	NA	NA	NA	NA	NA	NA	NA	NA	NA	NA
CL1031.Contig11_All	1.00333	0.5	0.943399	-1.0048	0.573333	0.872534	-0.807355	0.5	0.940137	-1.0048	0.466667	0.960094	-1.10434
CL1031.Contig12_All	NA	NA	NA	NA	NA	NA	NA	NA	NA	NA	NA	NA	NA
CL1031.Contig13_All	NA	NA	NA	NA	NA	NA	NA	3.05667	0.992681	2.61196	1.28	0.978377	1.35614
CL1031.Contig14_All	2.8	2.22	0.705162	-0.334867	6.01667	0.968358	1.10354	2.76667	0.0172646	-0.017278	4.03667	0.912605	0.527738
CL1031.Contig15_All	2.02667	2.41333	0.489964	0.251918	0.93	0.92126	-1.12381	0.626667	0.983941	-1.69334	0.253333	0.993445	-3
CL1031.Contig16_All	NA	NA	NA	NA	NA	NA	NA	NA	NA	NA	NA	NA	NA
CL1031.Contig2_All	NA	NA	NA	NA	NA	NA	NA	NA	NA	NA	NA	NA	NA
CL1031.Contig3_All	NA	NA	NA	NA	NA	NA	NA	NA	NA	NA	NA	NA	NA
CL1031.Contig4_All	NA	NA	NA	NA	NA	NA	NA	NA	NA	NA	NA	NA	NA
CL1031.Contig5_All	NA	NA	NA	NA	NA	NA	NA	NA	NA	NA	NA	NA	NA
CL1031.Contig6_All	NA	NA	NA	NA	NA	NA	NA	NA	NA	NA	NA	NA	NA
CL1031.Contig7_All	NA	NA	NA	NA	NA	NA	NA	NA	NA	NA	NA	NA	NA
CL1032.Contig1_All	NA	NA	NA	NA	NA	NA	NA	NA	NA	NA	NA	NA	NA
CL1032.Contig10_All	2.08333	1.04	0.952816	-1.00231	1.63333	0.645781	-0.351074	3.99	0.90042	0.937495	2.93333	0.879928	0.493647
CL1032.Contig11_All	1.01333	0.4	0.978361	-1.34104	2.69667	0.967451	1.41207	3.24667	0.97277	1.67985	1.20667	0.625188	0.251918
CL1032.Contig12_All	NA	NA	NA	NA	NA	NA	NA	1.06333	0.920698	1.1375	NA	NA	NA
CL1032.Contig13_All	NA	NA	NA	NA	NA	NA	NA	NA	NA	NA	NA	NA	NA
CL1032.Contig14_All	NA	NA	NA	NA	NA	NA	NA	NA	NA	NA	NA	NA	NA
CL1032.Contig15_All	NA	NA	NA	NA	NA	NA	NA	NA	NA	NA	1.31	0.954336	0.960174
CL1032.Contig16_All	NA	NA	NA	NA	NA	NA	NA	NA	NA	NA	NA	NA	NA
CL1032.Contig17_All	34.7067	23.3	0.991552	-0.574883	30.6033	0.931889	-0.181524	42.8933	0.943466	0.305541	34.6767	0.000231618	-0.00124759
CL1032.Contig18_All	NA	NA	NA	NA	NA	NA	NA	NA	NA	NA	NA	NA	NA
CL1032.Contig19_All	NA	NA	NA	NA	NA	NA	NA	NA	NA	NA	NA	NA	NA
CL1032.Contig2_All	NA	NA	NA	NA	NA	NA	NA	NA	NA	NA	1.44	0.989282	1.74366
CL1032.Contig21_All	NA	NA	NA	NA	NA	NA	NA	NA	NA	NA	NA	NA	NA
CL1032.Contig23_All	4.74	0.423333	0.991687	-3.48502	1.5	0.970671	-1.65992	2.19667	0.970611	-1.10957	0.743333	0.996047	-2.67281
CL1032.Contig3_All	NA	NA	NA	NA	NA	NA	NA	NA	NA	NA	NA	NA	NA
CL1032.Contig4_All	NA	NA	NA	NA	NA	NA	NA	NA	NA	NA	NA	NA	NA
CL1032.Contig6_All	NA	NA	NA	NA	NA	NA	NA	NA	NA	NA	NA	NA	NA
CL1032.Contig7_All	2.26667	0.913333	0.974971	-1.31136	1.92333	0.467617	-0.236963	0.856667	0.984043	-1.40377	1.85667	0.650394	-0.287857
CL1032.Contig8_All	NA	NA	NA	NA	NA	NA	NA	NA	NA	NA	NA	NA	NA
CL1032.Contig9_All	NA	NA	NA	NA	NA	NA	NA	NA	NA	NA	NA	NA	NA
CL1033.Contig10_All	NA	NA	NA	NA	NA	NA	NA	NA	NA	NA	NA	NA	NA
CL1033.Contig11_All	NA	NA	NA	NA	NA	NA	NA	NA	NA	NA	NA	NA	NA
CL1033.Contig13_All	0.983333	1.42667	0.872378	0.536896	1.12667	0.402595	0.196308	NA	NA	NA	2.4	0.981706	1.28728
CL1033.Contig2_All	1.95667	9.36333	0.985945	2.25862	12.7167	0.989665	2.70025	6.36333	0.96583	1.70138	15.45	0.998785	2.98114
CL1033.Contig4_All	NA	NA	NA	NA	NA	NA	NA	NA	NA	NA	NA	NA	NA
CL1033.Contig5_All	NA	NA	NA	NA	NA	NA	NA	NA	NA	NA	NA	NA	NA
CL1033.Contig6_All	NA	NA	NA	NA	NA	NA	NA	NA	NA	NA	NA	NA	NA
CL1033.Contig7_All	NA	NA	NA	NA	NA	NA	NA	NA	NA	NA	NA	NA	NA
CL1033.Contig8_All	NA	NA	NA	NA	NA	NA	NA	NA	NA	NA	NA	NA	NA
CL1033.Contig9_All	NA	NA	NA	NA	2.10333	0.983187	1.98861	NA	NA	NA	NA	NA	NA
CL1034.Contig1_All	0.526667	1.43333	0.968764	1.44441	NA	NA	NA	NA	NA	NA	NA	NA	NA
CL1034.Contig2_All	0.653333	1.16	0.918185	0.828234	1.11	0.907963	0.764669	NA	NA	NA	1.22	0.95977	0.90099
CL1034.Contig3_All	1.49667	1.99667	0.747365	0.415841	1.94	0.593898	0.374304	0.793333	0.933335	-0.915754	2.23667	0.885993	0.579597
CL1034.Contig4_All	23.7433	37.5533	0.990744	0.661418	31.3733	0.976321	0.402016	29.8267	0.941246	0.32908	31.22	0.98816	0.394948
CL1035.Contig1_All	NA	NA	NA	NA	NA	NA	NA	NA	NA	NA	1.84	0.989286	1.87971
CL1035.Contig11_All	NA	NA	NA	NA	1.04333	0.479269	0.262113	NA	NA	NA	NA	NA	NA
CL1035.Contig12_All	1.03333	0.4	0.977382	-1.36923	1.47333	0.810649	0.511778	0.426667	0.983085	-1.27612	0.93	0.269188	-0.152003
CL1035.Contig13_All	NA	NA	NA	NA	NA	NA	NA	NA	NA	NA	NA	NA	NA
CL1035.Contig14_All	NA	NA	NA	NA	NA	NA	NA	NA	NA	NA	NA	NA	NA
CL1035.Contig16_All	NA	NA	NA	NA	NA	NA	NA	NA	NA	NA	NA	NA	NA
CL1035.Contig17_All	NA	NA	NA	NA	NA	NA	NA	NA	NA	NA	NA	NA	NA
CL1035.Contig2_All	1.25667	1.18667	0.0757989	-0.0826873	3	0.958987	1.25536	1.18333	0.0847756	-0.0867455	2.98333	0.976166	1.24732
CL1035.Contig20_All	6.23	4.8	0.849091	-0.376198	3.21333	0.961019	-0.955162	5.55667	0.508011	-0.165012	6.91667	0.634503	0.150845
CL1035.Contig25_All	1.15333	0.546667	0.9548	-1.07708	3.66667	0.974354	1.66866	0.516667	0.967339	-1.1585	2.01667	0.943203	0.806163
CL1035.Contig26_All	NA	NA	NA	NA	NA	NA	NA	NA	NA	NA	NA	NA	NA
CL1035.Contig27_All	3.04667	9.52	0.986055	1.64373	7.28333	0.972054	1.25737	5.71667	0.93841	0.907943	2.94333	0.0505463	-0.0497807
CL1035.Contig28_All	NA	NA	NA	NA	NA	NA	NA	NA	NA	NA	NA	NA	NA
CL1035.Contig29_All	795.893	598.867	0.985921	-0.41034	574.803	0.991117	-0.469507	654.72	0.991849	-0.281697	520.51	0.995525	-0.612649
CL1035.Contig30_All	14.5	13.8067	0.367085	-0.0706878	12.6067	0.73771	-0.201866	12.51	0.8231	-0.212971	18.8167	0.968987	0.375958
CL1035.Contig31_All	1.38667	0.49	0.975018	-1.50077	0.5	0.957496	-1.47162	0.5	0.978142	-1.47162	0.366667	0.982218	-1.91908
CL1035.Contig32_All	NA	NA	NA	NA	NA	NA	NA	NA	NA	NA	NA	NA	NA
CL1035.Contig33_All	0.5	2.78333	0.978537	2.47681	2.04	0.972128	2.02857	NA	NA	NA	NA	NA	NA
CL1035.Contig35_All	NA	NA	NA	NA	NA	NA	NA	NA	NA	NA	NA	NA	NA
CL1035.Contig6_All	NA	NA	NA	NA	NA	NA	NA	NA	NA	NA	NA	NA	NA
CL1035.Contig7_All	2.74667	1.17333	0.975892	-1.22707	6.36667	0.974314	1.21286	0.65	0.992516	-2.07917	3.44333	0.786762	0.326124
CL1035.Contig9_All	1.31	1.88667	0.798735	0.526273	0.5	0.953561	-1.38957	2.16333	0.75594	0.723689	1.38667	0.0841189	0.0820542
CL1036.Contig10_All	NA	NA	NA	NA	NA	NA	NA	NA	NA	NA	NA	NA	NA
CL1036.Contig11_All	14.0267	0.933333	0.992231	-3.90964	6.70333	0.969303	-1.06522	0.976667	0.999886	-3.84416	5.51667	0.991451	-1.3463
CL1036.Contig12_All	1.26	1.28333	0.013626	0.0264722	1.20667	0.0279157	-0.0623965	0.593333	0.960196	-1.08651	1.49667	0.521129	0.248329
CL1036.Contig2_All	NA	NA	NA	NA	NA	NA	NA	NA	NA	NA	NA	NA	NA
CL1036.Contig3_All	31.26	34.9	0.88718	0.158909	58.7267	0.999965	0.909698	36.39	0.905745	0.219224	46.6633	0.993854	0.577972
CL1036.Contig4_All	0.56	1.32333	0.9634	1.24068	1.97667	0.971965	1.81957	NA	NA	NA	1.1	0.972397	0.974005
CL1036.Contig5_All	NA	NA	NA	NA	NA	NA	NA	NA	NA	NA	NA	NA	NA
CL1036.Contig6_All	NA	NA	NA	NA	NA	NA	NA	NA	NA	NA	NA	NA	NA
CL1036.Contig7_All	1.13667	0.37	0.983096	-1.61921	0.62	0.913907	-0.874469	0.506667	0.950701	-1.1657	1.17333	0.0452732	0.0458037
CL1036.Contig8_All	NA	NA	NA	NA	NA	NA	NA	NA	NA	NA	1.49	0.976378	1.30429
CL1036.Contig9_All	NA	NA	NA	NA	NA	NA	NA	NA	NA	NA	NA	NA	NA
CL1037.Contig1_All	1.55333	0.68	0.961231	-1.19176	0.8	0.913439	-0.957296	0.5	0.984273	-1.63537	0.406667	0.987078	-1.93345
CL1037.Contig10_All	NA	NA	NA	NA	1.12333	0.282344	0.211729	1.03	0.0155367	0.0865877	NA	NA	NA
CL1037.Contig11_All	NA	NA	NA	NA	NA	NA	NA	NA	NA	NA	NA	NA	NA
CL1037.Contig15_All	NA	NA	NA	NA	NA	NA	NA	NA	NA	NA	NA	NA	NA
CL1037.Contig3_All	2.13	4.66667	0.966903	1.13154	3.02667	0.861426	0.506876	1.95	0.209269	-0.127379	1.74667	0.628632	-0.286249
CL1037.Contig5_All	NA	NA	NA	NA	NA	NA	NA	NA	NA	NA	NA	NA	NA
CL1037.Contig6_All	NA	NA	NA	NA	NA	NA	NA	NA	NA	NA	NA	NA	NA
CL1037.Contig7_All	NA	NA	NA	NA	NA	NA	NA	NA	NA	NA	NA	NA	NA
CL1037.Contig8_All	NA	NA	NA	NA	NA	NA	NA	NA	NA	NA	1.08	0.757743	0.415037
CL1037.Contig9_All	1.23667	0.296667	0.987618	-2.05954	0.783333	0.872036	-0.658758	0.34	0.992436	-1.86285	0.38	0.990163	-1.70239
CL1038.Contig1_All	NA	NA	NA	NA	NA	NA	NA	NA	NA	NA	1.01	0.946556	1.03372
CL1038.Contig2_All	63.87	50.21	0.98954	-0.347164	45.8333	0.982683	-0.478741	51.2133	0.994379	-0.318619	47.57	0.997233	-0.425086
CL1039.Contig1_All	2.26667	24.6667	1	3.44392	7.84	0.988016	1.79028	12.8	0.996166	2.4975	6.74667	0.987352	1.5736
CL1039.Contig10_All	NA	NA	NA	NA	1.66	0.974244	1.50879	NA	NA	NA	1.06667	0.949198	0.870717
CL1039.Contig11_All	5.75667	8.71667	0.934471	0.598543	1.46	0.977657	-1.97927	6.11	0.0795279	0.0859387	2.31	0.979125	-1.31734
CL1039.Contig12_All	NA	NA	NA	NA	NA	NA	NA	NA	NA	NA	NA	NA	NA
CL1039.Contig13_All	3.19	4.55	0.920536	0.51231	3.69667	0.594112	0.212669	4.13333	0.715156	0.373749	4.61333	0.933347	0.532253
CL1039.Contig14_All	2.27	5.80667	0.978603	1.35502	7.62667	0.983577	1.74836	0.406667	0.994705	-2.48077	5.36333	0.983162	1.24044
CL1039.Contig15_All	NA	NA	NA	NA	NA	NA	NA	NA	NA	NA	NA	NA	NA
CL1039.Contig16_All	NA	NA	NA	NA	NA	NA	NA	NA	NA	NA	NA	NA	NA
CL1039.Contig17_All	NA	NA	NA	NA	NA	NA	NA	NA	NA	NA	NA	NA	NA
CL1039.Contig18_All	NA	NA	NA	NA	NA	NA	NA	1.24333	0.937775	1.31421	NA	NA	NA
CL1039.Contig19_All	NA	NA	NA	NA	NA	NA	NA	NA	NA	NA	NA	NA	NA
CL1039.Contig2_All	1.33333	0.276667	0.985429	-2.26882	0.646667	0.933233	-1.04394	0.853333	0.848454	-0.643856	0.416667	0.983122	-1.67807
CL1039.Contig21_All	NA	NA	NA	NA	NA	NA	NA	NA	NA	NA	NA	NA	NA
CL1039.Contig22_All	NA	NA	NA	NA	NA	NA	NA	NA	NA	NA	NA	NA	NA
CL1039.Contig3_All	NA	NA	NA	NA	NA	NA	NA	1.06	0.961379	1.43024	NA	NA	NA
CL1039.Contig4_All	NA	NA	NA	NA	NA	NA	NA	NA	NA	NA	NA	NA	NA
CL1039.Contig6_All	0.963333	1.13	0.433833	0.230216	1.32667	0.757344	0.461699	NA	NA	NA	1.57333	0.918202	0.707717
CL1039.Contig7_All	NA	NA	NA	NA	NA	NA	NA	NA	NA	NA	NA	NA	NA
CL1039.Contig8_All	NA	NA	NA	NA	NA	NA	NA	NA	NA	NA	1.08	0.977963	1.29546
CL104.Contig1_All	0.816667	1.27333	0.868337	0.640791	1.03333	0.628741	0.339486	NA	NA	NA	2.59333	0.987938	1.66699
CL104.Contig11_All	3.88667	3.88333	0.000378944	-0.00123783	4.52333	0.606267	0.218853	3.55667	0.259011	-0.128008	7.75	0.985818	0.995663
CL104.Contig12_All	NA	NA	NA	NA	NA	NA	NA	NA	NA	NA	NA	NA	NA
CL104.Contig13_All	NA	NA	NA	NA	1.15667	0.785679	0.502154	NA	NA	NA	NA	NA	NA
CL104.Contig16_All	NA	NA	NA	NA	NA	NA	NA	NA	NA	NA	NA	NA	NA
CL104.Contig18_All	NA	NA	NA	NA	NA	NA	NA	NA	NA	NA	NA	NA	NA
CL104.Contig19_All	NA	NA	NA	NA	NA	NA	NA	NA	NA	NA	NA	NA	NA
CL104.Contig20_All	0.5	1.16333	0.949162	1.21826	1.53667	0.962209	1.6198	2.14333	0.974742	2.09986	NA	NA	NA
CL104.Contig21_All	NA	NA	NA	NA	2.16667	0.976708	1.97797	1.13333	0.887199	1.04307	1.61333	0.983506	1.55254
CL104.Contig24_All	25.4133	28.8333	0.910838	0.182152	36.28	0.984197	0.513589	24.5867	0.340543	-0.0477095	32.1733	0.984046	0.34028
CL104.Contig25_All	NA	NA	NA	NA	NA	NA	NA	NA	NA	NA	NA	NA	NA
CL104.Contig26_All	NA	NA	NA	NA	NA	NA	NA	NA	NA	NA	NA	NA	NA
CL104.Contig27_All	NA	NA	NA	NA	NA	NA	NA	NA	NA	NA	NA	NA	NA
CL104.Contig28_All	NA	NA	NA	NA	NA	NA	NA	NA	NA	NA	NA	NA	NA
CL104.Contig29_All	NA	NA	NA	NA	NA	NA	NA	NA	NA	NA	NA	NA	NA
CL104.Contig31_All	NA	NA	NA	NA	NA	NA	NA	NA	NA	NA	NA	NA	NA
CL104.Contig32_All	NA	NA	NA	NA	NA	NA	NA	NA	NA	NA	NA	NA	NA
CL104.Contig33_All	NA	NA	NA	NA	NA	NA	NA	NA	NA	NA	NA	NA	NA
CL104.Contig6_All	NA	NA	NA	NA	NA	NA	NA	NA	NA	NA	NA	NA	NA
CL104.Contig8_All	0.72	1.37	0.931584	0.928107	1.35	0.925251	0.906891	NA	NA	NA	1.43667	0.957652	0.996657
CL1040.Contig1_All	NA	NA	NA	NA	NA	NA	NA	NA	NA	NA	NA	NA	NA
CL1040.Contig10_All	NA	NA	NA	NA	NA	NA	NA	NA	NA	NA	NA	NA	NA
CL1040.Contig11_All	NA	NA	NA	NA	NA	NA	NA	NA	NA	NA	NA	NA	NA
CL1040.Contig12_All	NA	NA	NA	NA	NA	NA	NA	NA	NA	NA	NA	NA	NA
CL1040.Contig13_All	NA	NA	NA	NA	NA	NA	NA	NA	NA	NA	NA	NA	NA
CL1040.Contig14_All	NA	NA	NA	NA	NA	NA	NA	NA	NA	NA	NA	NA	NA
CL1040.Contig16_All	NA	NA	NA	NA	NA	NA	NA	NA	NA	NA	NA	NA	NA
CL1040.Contig17_All	NA	NA	NA	NA	NA	NA	NA	NA	NA	NA	NA	NA	NA
CL1040.Contig18_All	NA	NA	NA	NA	NA	NA	NA	NA	NA	NA	NA	NA	NA
CL1040.Contig19_All	NA	NA	NA	NA	NA	NA	NA	NA	NA	NA	NA	NA	NA
CL1040.Contig2_All	NA	NA	NA	NA	NA	NA	NA	NA	NA	NA	NA	NA	NA
CL1040.Contig20_All	NA	NA	NA	NA	NA	NA	NA	NA	NA	NA	NA	NA	NA
CL1040.Contig21_All	NA	NA	NA	NA	NA	NA	NA	NA	NA	NA	NA	NA	NA
CL1040.Contig22_All	NA	NA	NA	NA	NA	NA	NA	NA	NA	NA	NA	NA	NA
CL1040.Contig23_All	NA	NA	NA	NA	1.26667	0.929592	0.962525	NA	NA	NA	1.30333	0.969257	1.00369
CL1040.Contig24_All	1.44667	0.5	0.982438	-1.53273	0.67	0.929969	-1.1105	1.1	0.642029	-0.395229	0.35	0.989196	-2.04731
CL1040.Contig25_All	32.55	23.53	0.984412	-0.468156	25.6333	0.960763	-0.344636	24.2067	0.984706	-0.427253	31.57	0.361887	-0.0441033
CL1040.Contig26_All	2.08667	0.5	0.991474	-2.0612	0.77	0.964721	-1.43827	1.96667	0.0977018	-0.0854477	0.293333	0.996133	-2.83059
CL1040.Contig3_All	NA	NA	NA	NA	NA	NA	NA	NA	NA	NA	NA	NA	NA
CL1040.Contig4_All	NA	NA	NA	NA	NA	NA	NA	NA	NA	NA	NA	NA	NA
CL1040.Contig5_All	NA	NA	NA	NA	NA	NA	NA	NA	NA	NA	NA	NA	NA
CL1040.Contig6_All	NA	NA	NA	NA	NA	NA	NA	NA	NA	NA	NA	NA	NA
CL1040.Contig7_All	NA	NA	NA	NA	NA	NA	NA	NA	NA	NA	NA	NA	NA
CL1040.Contig8_All	NA	NA	NA	NA	NA	NA	NA	NA	NA	NA	NA	NA	NA
CL1040.Contig9_All	NA	NA	NA	NA	NA	NA	NA	NA	NA	NA	NA	NA	NA
CL1041.Contig1_All	NA	NA	NA	NA	NA	NA	NA	NA	NA	NA	NA	NA	NA
CL1041.Contig10_All	6.84333	11.3267	0.966945	0.726952	9.75	0.9543	0.510703	4.64333	0.959181	-0.559538	4.91	0.949546	-0.478976
CL1041.Contig11_All	NA	NA	NA	NA	NA	NA	NA	NA	NA	NA	NA	NA	NA
CL1041.Contig12_All	NA	NA	NA	NA	NA	NA	NA	NA	NA	NA	NA	NA	NA
CL1041.Contig13_All	NA	NA	NA	NA	NA	NA	NA	NA	NA	NA	NA	NA	NA
CL1041.Contig14_All	3.97333	2.25	0.947398	-0.820425	2.82333	0.837721	-0.49295	1.52	0.984506	-1.38628	4.32667	0.346878	0.122906
CL1041.Contig15_All	1.16333	2.24	0.954879	0.945234	1.97	0.906321	0.759931	2.38667	0.91256	1.03673	0.51	0.977637	-1.1897
CL1041.Contig16_All	NA	NA	NA	NA	NA	NA	NA	NA	NA	NA	NA	NA	NA
CL1041.Contig2_All	NA	NA	NA	NA	NA	NA	NA	NA	NA	NA	NA	NA	NA
CL1041.Contig3_All	NA	NA	NA	NA	NA	NA	NA	NA	NA	NA	NA	NA	NA
CL1041.Contig4_All	NA	NA	NA	NA	NA	NA	NA	NA	NA	NA	NA	NA	NA
CL1041.Contig5_All	2.16333	3.87333	0.930435	0.84032	4.31333	0.957382	0.995547	1.30667	0.897488	-0.727365	3.13667	0.906758	0.535976
CL1041.Contig6_All	1.52667	0.376667	0.986501	-2.01902	1.32667	0.356925	-0.202579	0.38	0.992087	-2.00631	0.896667	0.927874	-0.767741
CL1041.Contig7_All	NA	NA	NA	NA	NA	NA	NA	NA	NA	NA	NA	NA	NA
CL1041.Contig8_All	11.2967	11.21	0.0111761	-0.0111109	14.6233	0.947763	0.372375	4.10667	0.994895	-1.45986	7.16667	0.982147	-0.656523
CL1041.Contig9_All	1.22333	1.54	0.719647	0.332113	1.45333	0.475987	0.248548	1.55	0.423296	0.341451	1.20333	0.00824987	-0.0237812
CL1042.Contig1_All	9.18	44.72	1	2.28435	27.7933	0.999986	1.59817	25.03	0.995568	1.44709	26.0367	0.998761	1.50398
CL1042.Contig10_All	13.7233	16.22	0.854522	0.241143	17.2233	0.908276	0.327733	11.6367	0.792128	-0.237953	16.5833	0.906482	0.273103
CL1042.Contig12_All	NA	NA	NA	NA	NA	NA	NA	NA	NA	NA	NA	NA	NA
CL1042.Contig13_All	9.40667	6.36667	0.94834	-0.563145	8.31333	0.591349	-0.178257	6.38667	0.947153	-0.55862	3.52333	0.994132	-1.41674
CL1042.Contig14_All	NA	NA	NA	NA	NA	NA	NA	NA	NA	NA	NA	NA	NA
CL1042.Contig16_All	NA	NA	NA	NA	NA	NA	NA	NA	NA	NA	NA	NA	NA
CL1042.Contig2_All	2.45	2.35667	0.0537874	-0.056034	2.00333	0.492358	-0.290379	2.77333	0.175843	0.178839	1.81333	0.80451	-0.434138
CL1042.Contig3_All	NA	NA	NA	NA	NA	NA	NA	NA	NA	NA	NA	NA	NA
CL1042.Contig4_All	1.55667	4.45667	0.970649	1.51751	1.04	0.791449	-0.581877	0.913333	0.911086	-0.769247	3.51333	0.982384	1.17438
CL1042.Contig5_All	2.24	0.806667	0.968627	-1.47345	0.586667	0.968964	-1.93289	1.38667	0.817585	-0.691878	0.5	0.98909	-2.1635
CL1042.Contig6_All	1.31	1.38667	0.0646932	0.0820542	4.54333	0.983346	1.79418	0.74	0.919486	-0.82397	2.87	0.975649	1.13148
CL1042.Contig7_All	NA	NA	NA	NA	1.14	0.684556	0.395485	NA	NA	NA	NA	NA	NA
CL1042.Contig9_All	NA	NA	NA	NA	NA	NA	NA	NA	NA	NA	NA	NA	NA
CL1043.Contig1_All	3.51667	5.06667	0.900617	0.526828	6.88333	0.966388	0.968899	1.83667	0.955931	-0.937119	6.02	0.971339	0.775555
CL1043.Contig10_All	1.82	2.94	0.871545	0.691878	1.25	0.696105	-0.54201	0.76	0.956556	-1.25987	1.17667	0.827833	-0.629233
CL1043.Contig11_All	NA	NA	NA	NA	1.43333	0.907578	0.853375	2.02667	0.92421	1.35311	NA	NA	NA
CL1043.Contig12_All	NA	NA	NA	NA	NA	NA	NA	NA	NA	NA	NA	NA	NA
CL1043.Contig14_All	NA	NA	NA	NA	NA	NA	NA	NA	NA	NA	1.27667	0.975587	1.35238
CL1043.Contig15_All	NA	NA	NA	NA	NA	NA	NA	NA	NA	NA	NA	NA	NA
CL1043.Contig16_All	NA	NA	NA	NA	NA	NA	NA	NA	NA	NA	NA	NA	NA
CL1043.Contig18_All	NA	NA	NA	NA	NA	NA	NA	NA	NA	NA	NA	NA	NA
CL1043.Contig2_All	3.23667	0.38	0.985996	-3.09044	0.5	0.978191	-2.69451	0.423333	0.994325	-2.93464	0.393333	0.994175	-3.04068
CL1043.Contig3_All	0.5	1.10667	0.941127	1.14622	NA	NA	NA	NA	NA	NA	NA	NA	NA
CL1043.Contig4_All	1.49333	1.17	0.62511	-0.352028	1.01	0.739573	-0.564181	0.466667	0.983789	-1.67807	2.77	0.937756	0.89135
CL1043.Contig6_All	0.5	1.69333	0.966475	1.75987	1.34333	0.96785	1.42582	NA	NA	NA	NA	NA	NA
CL1043.Contig7_All	NA	NA	NA	NA	NA	NA	NA	NA	NA	NA	NA	NA	NA
CL1043.Contig8_All	NA	NA	NA	NA	NA	NA	NA	NA	NA	NA	1.48333	0.925363	0.780853
CL1043.Contig9_All	7.78667	2.52	0.991739	-1.62758	7.53667	0.077371	-0.0470793	5.29667	0.94019	-0.555921	8.64	0.611538	0.150025
CL1044.Contig1_All	NA	NA	NA	NA	NA	NA	NA	NA	NA	NA	NA	NA	NA
CL1044.Contig2_All	NA	NA	NA	NA	1.25	0.778137	0.411195	NA	NA	NA	1.02333	0.244557	0.122543
CL1044.Contig3_All	1.25667	1.22667	0.0146726	-0.0348588	0.883333	0.764229	-0.508572	3.12333	0.950606	1.31348	2.13333	0.941741	0.763507
CL1044.Contig4_All	6.21333	1.28	0.989144	-2.27922	1.71667	0.977549	-1.85576	0.363333	0.996627	-4.096	1.14333	0.994134	-2.44212
CL1044.Contig5_All	14.9033	20.9667	0.936434	0.492462	25.9067	0.974175	0.797688	16.1933	0.244186	0.119765	23.1167	0.975686	0.633298
CL1044.Contig6_All	NA	NA	NA	NA	NA	NA	NA	NA	NA	NA	NA	NA	NA
CL1045.Contig1_All	NA	NA	NA	NA	NA	NA	NA	NA	NA	NA	NA	NA	NA
CL1045.Contig10_All	38.6567	18.9333	0.993867	-1.02979	28.42	0.989077	-0.443811	14.3	1	-1.4347	23.09	0.999998	-0.743449
CL1045.Contig11_All	19.36	21.2567	0.767883	0.134836	32.89	0.983925	0.76457	10.4267	0.992039	-0.892801	25.4133	0.980807	0.392507
CL1045.Contig2_All	NA	NA	NA	NA	NA	NA	NA	NA	NA	NA	NA	NA	NA
CL1045.Contig3_All	1.68667	0.5	0.983126	-1.75417	0.596667	0.958579	-1.49918	2.53333	0.677258	0.586862	0.973333	0.916885	-0.793169
CL1045.Contig4_All	1.07333	0.453333	0.961165	-1.24345	1.14	0.072144	0.0869356	0.513333	0.957836	-1.06413	0.18	0.988346	-2.57603
CL1045.Contig5_All	NA	NA	NA	NA	NA	NA	NA	NA	NA	NA	NA	NA	NA
CL1045.Contig7_All	9.76	10.4167	0.42567	0.0939406	7.79333	0.895747	-0.324641	6.50667	0.976234	-0.584963	6.16667	0.983267	-0.66239
CL1045.Contig8_All	0.836667	1.31333	0.867197	0.650508	2.69	0.971902	1.68488	NA	NA	NA	1.20667	0.785226	0.528302
CL1045.Contig9_All	1.93667	0.796667	0.975766	-1.28153	1.68333	0.365312	-0.202255	0.423333	0.993663	-2.19371	2.55	0.838648	0.396922
CL1046.Contig1_All	NA	NA	NA	NA	NA	NA	NA	NA	NA	NA	NA	NA	NA
CL1046.Contig11_All	NA	NA	NA	NA	NA	NA	NA	NA	NA	NA	NA	NA	NA
CL1046.Contig12_All	NA	NA	NA	NA	NA	NA	NA	NA	NA	NA	1.70333	0.959363	1.06644
CL1046.Contig13_All	0.793333	2.81667	0.979886	1.82799	3.54	0.982985	2.15775	NA	NA	NA	1.25667	0.900154	0.663603
CL1046.Contig14_All	NA	NA	NA	NA	NA	NA	NA	NA	NA	NA	NA	NA	NA
CL1046.Contig15_All	6.33333	7.23667	0.576396	0.19236	7.65667	0.731581	0.273751	5.46	0.50232	-0.214064	5.83333	0.358654	-0.118644
CL1046.Contig17_All	5.4	2.27	0.980823	-1.25027	4.68	0.511382	-0.206451	1.72333	0.991411	-1.64776	3.66	0.924527	-0.561116
CL1046.Contig20_All	1.01333	0.5	0.946575	-1.01911	0.5	0.922801	-1.01911	0.71	0.728176	-0.513218	0.5	0.953325	-1.01911
CL1046.Contig21_All	0.363333	1.24	0.9633	1.77097	NA	NA	NA	NA	NA	NA	NA	NA	NA
CL1046.Contig22_All	1.08667	0.343333	0.975492	-1.66223	3.75	0.97219	1.78698	0.4	0.975999	-1.44184	0.63	0.914495	-0.786486
CL1046.Contig3_All	0.5	1.35333	0.962109	1.43652	NA	NA	NA	NA	NA	NA	NA	NA	NA
CL1046.Contig6_All	25.3267	23.51	0.561095	-0.107383	18.5667	0.949012	-0.447942	27.8033	0.541382	0.134601	22.88	0.770618	-0.14657
CL1046.Contig7_All	1.64333	1.19	0.781846	-0.465664	1.66	0.00676509	0.0145581	0.83	0.953047	-0.985442	2.46667	0.904042	0.585938
CL1046.Contig9_All	NA	NA	NA	NA	NA	NA	NA	NA	NA	NA	NA	NA	NA
CL1047.Contig1_All	1.52	4.78667	0.978601	1.65495	2.32667	0.885677	0.614193	2.6	0.893056	0.77444	0.776667	0.956441	-0.968704
CL1047.Contig12_All	NA	NA	NA	NA	NA	NA	NA	NA	NA	NA	NA	NA	NA
CL1047.Contig15_All	15.8367	13.4833	0.824298	-0.232092	17.0567	0.434125	0.107067	12.09	0.897577	-0.389454	19.2167	0.917594	0.279089
CL1047.Contig16_All	2.98333	3.59667	0.528377	0.269735	2.24667	0.711659	-0.409139	2.76667	0.139712	-0.108776	4.21	0.877982	0.496895
CL1047.Contig18_All	23.0233	36.3433	0.9722	0.658594	28.24	0.873421	0.294643	39.8033	0.975356	0.789793	35.17	0.986143	0.611249
CL1047.Contig19_All	2.75667	2.12	0.760021	-0.378861	1.87	0.840458	-0.559887	3.19	0.295858	0.210632	2.44	0.439291	-0.176044
CL1047.Contig2_All	19.1033	17.0433	0.742944	-0.164617	17.24	0.669288	-0.148065	17.28	0.64388	-0.144721	15.5667	0.926712	-0.295364
CL1047.Contig20_All	458.723	310.053	0.989098	-0.565108	324.7	0.981524	-0.498517	487.953	0.581929	0.0891189	336.553	0.990183	-0.446789
CL1047.Contig21_All	3.39667	6.47	0.949172	0.929646	0.5	0.987575	-2.76412	2.33333	0.828181	-0.541727	3.53667	0.0775218	0.0582706
CL1047.Contig23_All	NA	NA	NA	NA	NA	NA	NA	NA	NA	NA	NA	NA	NA
CL1047.Contig24_All	0.8	1.03	0.640686	0.364572	1.27	0.827767	0.666757	1.60333	0.883121	1.003	NA	NA	NA
CL1047.Contig26_All	NA	NA	NA	NA	NA	NA	NA	NA	NA	NA	NA	NA	NA
CL1047.Contig27_All	NA	NA	NA	NA	NA	NA	NA	NA	NA	NA	NA	NA	NA
CL1047.Contig28_All	2.57333	2.18667	0.489841	-0.234905	1.77	0.8282	-0.539889	1.20333	0.967827	-1.0966	3.25667	0.808792	0.339758
CL1047.Contig29_All	NA	NA	NA	NA	NA	NA	NA	NA	NA	NA	NA	NA	NA
CL1047.Contig3_All	NA	NA	NA	NA	NA	NA	NA	NA	NA	NA	NA	NA	NA
CL1047.Contig31_All	NA	NA	NA	NA	NA	NA	NA	NA	NA	NA	NA	NA	NA
CL1047.Contig5_All	1.32	0.5	0.964216	-1.40054	2.65333	0.922196	1.00727	0.5	0.967762	-1.40054	0.5	0.966516	-1.40054
CL1047.Contig6_All	2.62667	3.53	0.75374	0.426435	0.806667	0.96345	-1.70319	1.85333	0.728494	-0.503111	1.10333	0.964648	-1.25136
CL1047.Contig8_All	NA	NA	NA	NA	NA	NA	NA	NA	NA	NA	NA	NA	NA
CL1047.Contig9_All	0.5	2.18	0.966544	2.12433	1.49667	0.95618	1.58175	NA	NA	NA	2.4	0.992897	2.26303
CL1048.Contig1_All	1.41667	0.38	0.986707	-1.89843	0.86	0.887294	-0.720092	0.283333	0.992042	-2.32193	0.406667	0.98882	-1.80058
CL1048.Contig11_All	1.59667	2.95	0.9587	0.885652	2.31667	0.892622	0.536987	0.756667	0.969868	-1.07733	0.55	0.989567	-1.53756
CL1048.Contig12_All	20.34	35.5033	0.985487	0.803635	18.0867	0.689025	-0.169393	29.6933	0.954684	0.545819	35.7333	0.98754	0.812951
CL1048.Contig14_All	NA	NA	NA	NA	NA	NA	NA	NA	NA	NA	1.43667	0.99121	1.91865
CL1048.Contig16_All	0.833333	2.03333	0.963433	1.28688	NA	NA	NA	1.78333	0.926433	1.09761	2.42	0.983942	1.53804
CL1048.Contig17_All	11.4633	97.6167	1	3.0901	29.0167	0.985844	1.33986	105.747	1	3.20551	70.2267	1	2.61499
CL1048.Contig18_All	2.80667	13.7667	0.995237	2.29425	8.07333	0.98445	1.52431	8.26	0.973775	1.55728	16.97	1	2.59606
CL1048.Contig19_All	NA	NA	NA	NA	NA	NA	NA	NA	NA	NA	NA	NA	NA
CL1048.Contig2_All	1.27667	1.24667	0.0194871	-0.0343061	1.60333	0.651473	0.328693	0.44	0.983932	-1.53681	0.366667	0.989669	-1.79984
CL1048.Contig3_All	1.15667	6.45333	0.983325	2.48007	3.76	0.973501	1.70076	7.02667	0.995102	2.60287	5.46667	0.995751	2.24069
CL1048.Contig4_All	NA	NA	NA	NA	NA	NA	NA	NA	NA	NA	NA	NA	NA
CL1048.Contig6_All	18.8167	13.6	0.979489	-0.468404	24.04	0.95003	0.353426	23.6233	0.938255	0.328201	18.8767	0.00484695	0.00459295
CL1048.Contig7_All	NA	NA	NA	NA	NA	NA	NA	NA	NA	NA	NA	NA	NA
CL1048.Contig9_All	NA	NA	NA	NA	NA	NA	NA	NA	NA	NA	NA	NA	NA
CL1049.Contig1_All	NA	NA	NA	NA	NA	NA	NA	NA	NA	NA	1.06333	0.94192	0.793851
CL1049.Contig2_All	NA	NA	NA	NA	NA	NA	NA	NA	NA	NA	1.35	0.975804	1.43296
CL1049.Contig3_All	NA	NA	NA	NA	NA	NA	NA	NA	NA	NA	NA	NA	NA
CL1049.Contig4_All	0.656667	1.32	0.92617	1.0073	1.35	0.929568	1.03973	NA	NA	NA	1.64333	0.980587	1.32339
CL1049.Contig5_All	8.97333	45.12	1	2.33005	26.6	0.992707	1.56771	28.6033	0.994445	1.67247	36.8867	0.99996	2.03938
CL1049.Contig6_All	0.776667	1.27333	0.895067	0.713243	NA	NA	NA	NA	NA	NA	NA	NA	NA
CL1049.Contig7_All	NA	NA	NA	NA	NA	NA	NA	NA	NA	NA	NA	NA	NA
CL1049.Contig8_All	26.54	3.42	0.993129	-2.9561	10.5667	0.987792	-1.32865	10.75	0.994782	-1.30383	4.38667	0.998207	-2.59697
CL1049.Contig9_All	NA	NA	NA	NA	NA	NA	NA	NA	NA	NA	NA	NA	NA
CL105.Contig1_All	NA	NA	NA	NA	NA	NA	NA	NA	NA	NA	NA	NA	NA
CL105.Contig11_All	1.59	0.98	0.850943	-0.698173	0.893333	0.873259	-0.831756	3.20333	0.884664	1.01055	0.766667	0.944808	-1.05236
CL105.Contig12_All	NA	NA	NA	NA	NA	NA	NA	NA	NA	NA	NA	NA	NA
CL105.Contig13_All	NA	NA	NA	NA	NA	NA	NA	NA	NA	NA	NA	NA	NA
CL105.Contig14_All	NA	NA	NA	NA	NA	NA	NA	NA	NA	NA	NA	NA	NA
CL105.Contig15_All	NA	NA	NA	NA	NA	NA	NA	NA	NA	NA	NA	NA	NA
CL105.Contig18_All	NA	NA	NA	NA	NA	NA	NA	NA	NA	NA	NA	NA	NA
CL105.Contig19_All	NA	NA	NA	NA	NA	NA	NA	NA	NA	NA	NA	NA	NA
CL105.Contig2_All	4.29	3.14667	0.794702	-0.447153	5.73333	0.776567	0.418397	0.6	0.994273	-2.83794	1.27	0.98265	-1.75615
CL105.Contig21_All	NA	NA	NA	NA	NA	NA	NA	NA	NA	NA	NA	NA	NA
CL105.Contig23_All	1.41333	1.07333	0.650015	-0.397004	1.26	0.139113	-0.165678	1.03	0.631674	-0.456457	1.31	0.113788	-0.109535
CL105.Contig25_All	NA	NA	NA	NA	NA	NA	NA	NA	NA	NA	NA	NA	NA
CL105.Contig26_All	1.30333	0.5	0.969888	-1.38221	0.81	0.80809	-0.686212	0.5	0.972767	-1.38221	0.513333	0.96595	-1.34424
CL105.Contig27_All	NA	NA	NA	NA	NA	NA	NA	NA	NA	NA	NA	NA	NA
CL105.Contig28_All	NA	NA	NA	NA	NA	NA	NA	NA	NA	NA	NA	NA	NA
CL105.Contig29_All	NA	NA	NA	NA	NA	NA	NA	NA	NA	NA	NA	NA	NA
CL105.Contig3_All	NA	NA	NA	NA	NA	NA	NA	NA	NA	NA	NA	NA	NA
CL105.Contig30_All	0.343333	1.04	0.962521	1.5989	NA	NA	NA	1.26	0.964529	1.87574	NA	NA	NA
CL105.Contig31_All	NA	NA	NA	NA	NA	NA	NA	NA	NA	NA	NA	NA	NA
CL105.Contig32_All	NA	NA	NA	NA	NA	NA	NA	NA	NA	NA	NA	NA	NA
CL105.Contig35_All	NA	NA	NA	NA	NA	NA	NA	NA	NA	NA	NA	NA	NA
CL105.Contig39_All	NA	NA	NA	NA	NA	NA	NA	NA	NA	NA	NA	NA	NA
CL105.Contig4_All	1.12667	0.5	0.9582	-1.17206	0.5	0.936922	-1.17206	0.5	0.960887	-1.17206	0.5	0.964898	-1.17206
CL105.Contig41_All	1.14333	1.67333	0.821326	0.549479	1.1	0.0264137	-0.0557426	1.48	0.557298	0.372351	1.28667	0.357038	0.170392
CL105.Contig42_All	NA	NA	NA	NA	NA	NA	NA	NA	NA	NA	NA	NA	NA
CL105.Contig43_All	0.583333	5.24667	0.997863	3.16901	1.34667	0.955676	1.207	2.75	0.986375	2.23704	1.66667	0.983708	1.51457
CL105.Contig44_All	0.48	1.36667	0.97212	1.50956	NA	NA	NA	NA	NA	NA	NA	NA	NA
CL105.Contig46_All	NA	NA	NA	NA	NA	NA	NA	NA	NA	NA	NA	NA	NA
CL105.Contig47_All	NA	NA	NA	NA	NA	NA	NA	NA	NA	NA	NA	NA	NA
CL105.Contig5_All	NA	NA	NA	NA	NA	NA	NA	NA	NA	NA	NA	NA	NA
CL105.Contig51_All	0.5	1.46	0.966685	1.54597	NA	NA	NA	NA	NA	NA	NA	NA	NA
CL105.Contig52_All	NA	NA	NA	NA	NA	NA	NA	NA	NA	NA	NA	NA	NA
CL105.Contig53_All	NA	NA	NA	NA	NA	NA	NA	NA	NA	NA	NA	NA	NA
CL105.Contig54_All	NA	NA	NA	NA	NA	NA	NA	NA	NA	NA	NA	NA	NA
CL105.Contig55_All	NA	NA	NA	NA	NA	NA	NA	NA	NA	NA	NA	NA	NA
CL105.Contig56_All	NA	NA	NA	NA	NA	NA	NA	NA	NA	NA	NA	NA	NA
CL105.Contig57_All	1.1	1.42667	0.725584	0.375145	1.86667	0.90589	0.762961	0.356667	0.984644	-1.62486	2.35	0.975842	1.09516
CL105.Contig59_All	NA	NA	NA	NA	NA	NA	NA	NA	NA	NA	NA	NA	NA
CL105.Contig60_All	3.96667	1.20667	0.984363	-1.7169	1.86	0.935574	-1.09262	0.49	0.995497	-3.01707	1.34333	0.981859	-1.56211
CL105.Contig61_All	0.606667	1.90667	0.963312	1.65208	NA	NA	NA	NA	NA	NA	NA	NA	NA
CL105.Contig62_All	11.4433	30.28	0.990695	1.40386	18.0633	0.977195	0.658557	23.5233	0.996239	1.03959	14.17	0.945581	0.308332
CL105.Contig63_All	NA	NA	NA	NA	NA	NA	NA	1.35333	0.945455	1.43652	NA	NA	NA
CL105.Contig64_All	0.51	2.38	0.979518	2.22239	NA	NA	NA	1.99	0.975658	1.9642	1.41667	0.978037	1.47393
CL105.Contig65_All	1.37	0.61	0.96314	-1.16729	0.776667	0.84786	-0.818808	0.433333	0.986463	-1.66063	0.336667	0.988021	-2.02478
CL105.Contig67_All	NA	NA	NA	NA	NA	NA	NA	NA	NA	NA	NA	NA	NA
CL105.Contig7_All	NA	NA	NA	NA	NA	NA	NA	NA	NA	NA	NA	NA	NA
CL105.Contig71_All	6.02	31.2533	1	2.37617	12.0633	0.976939	1.00279	18.5733	0.995234	1.6254	15.8367	0.997401	1.39543
CL105.Contig72_All	NA	NA	NA	NA	NA	NA	NA	NA	NA	NA	NA	NA	NA
CL105.Contig74_All	5.69667	21.3833	0.985581	1.9083	6.39	0.334019	0.165698	7.37	0.534588	0.371547	0.446667	0.994903	-3.67285
CL105.Contig9_All	NA	NA	NA	NA	NA	NA	NA	NA	NA	NA	NA	NA	NA
CL1050.Contig1_All	9.07333	18.31	0.971419	1.01293	4.12	0.972455	-1.13899	12.4933	0.872098	0.461454	2.51667	0.996982	-1.85012
CL1050.Contig10_All	7.62333	2.62	0.99053	-1.54086	2.08	0.994147	-1.87384	3.2	0.992421	-1.25235	6.73	0.657439	-0.179815
CL1050.Contig11_All	0.696667	2.17333	0.972322	1.64137	2.55667	0.981553	1.87572	1.51	0.949813	1.11601	3.37667	0.998831	2.27706
CL1050.Contig12_All	25.11	6.79	1	-1.88678	17.25	0.984466	-0.541666	13.58	0.995448	-0.886779	15.6667	0.995312	-0.680564
CL1050.Contig13_All	29.6633	45.8933	0.97831	0.629604	32.7167	0.702793	0.141345	54.6467	0.99564	0.881453	44.3133	0.988627	0.57906
CL1050.Contig14_All	NA	NA	NA	NA	NA	NA	NA	1.03	0.649863	0.543543	NA	NA	NA
CL1050.Contig15_All	NA	NA	NA	NA	NA	NA	NA	NA	NA	NA	NA	NA	NA
CL1050.Contig17_All	NA	NA	NA	NA	NA	NA	NA	NA	NA	NA	NA	NA	NA
CL1050.Contig18_All	NA	NA	NA	NA	NA	NA	NA	NA	NA	NA	NA	NA	NA
CL1050.Contig2_All	241.45	280.83	0.953729	0.217973	202.933	0.951709	-0.250719	253.747	0.601494	0.0716644	232.713	0.646308	-0.0531706
CL1050.Contig20_All	NA	NA	NA	NA	NA	NA	NA	NA	NA	NA	NA	NA	NA
CL1050.Contig22_All	NA	NA	NA	NA	NA	NA	NA	NA	NA	NA	NA	NA	NA
CL1050.Contig23_All	NA	NA	NA	NA	NA	NA	NA	NA	NA	NA	NA	NA	NA
CL1050.Contig24_All	NA	NA	NA	NA	NA	NA	NA	NA	NA	NA	NA	NA	NA
CL1050.Contig25_All	NA	NA	NA	NA	NA	NA	NA	NA	NA	NA	NA	NA	NA
CL1050.Contig26_All	2.85	0.643333	0.990532	-2.14732	2.22667	0.637272	-0.356076	0.516667	0.994348	-2.46366	2.59667	0.280399	-0.134301
CL1050.Contig27_All	NA	NA	NA	NA	NA	NA	NA	NA	NA	NA	NA	NA	NA
CL1050.Contig3_All	6.02667	6.40333	0.155274	0.0874628	5.91667	0.00810444	-0.0265757	3.41	0.953642	-0.821589	6.30333	0.134564	0.0647547
CL1050.Contig4_All	NA	NA	NA	NA	NA	NA	NA	NA	NA	NA	NA	NA	NA
CL1050.Contig6_All	NA	NA	NA	NA	NA	NA	NA	NA	NA	NA	NA	NA	NA
CL1050.Contig7_All	NA	NA	NA	NA	NA	NA	NA	NA	NA	NA	NA	NA	NA
CL1050.Contig8_All	13.3633	14.72	0.726625	0.139498	19.2833	0.97407	0.529075	14.17	0.282166	0.0845598	12.79	0.35883	-0.0632637
CL1050.Contig9_All	NA	NA	NA	NA	NA	NA	NA	NA	NA	NA	NA	NA	NA
CL1051.Contig1_All	3.51667	2.63	0.869021	-0.419146	5.36	0.930936	0.608024	2.24667	0.933083	-0.646423	2.33667	0.955833	-0.589757
CL1051.Contig3_All	4.05667	6.24	0.936151	0.621251	6.15667	0.931446	0.601855	2.91667	0.836962	-0.475974	7.86	0.981706	0.954235
CL1052.Contig1_All	NA	NA	NA	NA	NA	NA	NA	2.51333	0.980143	2.3296	1.53333	0.987734	1.61667
CL1052.Contig2_All	2.45667	9.72	0.984744	1.98425	5.03333	0.95888	1.03481	5.33	0.949865	1.11743	9	0.997248	1.87322
CL1052.Contig3_All	1.53667	0.463333	0.976724	-1.72968	0.5	0.960211	-1.6198	3.87333	0.937497	1.33377	0.443333	0.979906	-1.79334
CL1053.Contig1_All	NA	NA	NA	NA	NA	NA	NA	NA	NA	NA	NA	NA	NA
CL1053.Contig10_All	NA	NA	NA	NA	NA	NA	NA	NA	NA	NA	NA	NA	NA
CL1053.Contig2_All	1.54667	1.25667	0.448709	-0.29956	1.64333	0.0622717	0.0874628	0.7	0.915486	-1.14374	1.83	0.422119	0.242681
CL1053.Contig3_All	NA	NA	NA	NA	NA	NA	NA	NA	NA	NA	NA	NA	NA
CL1053.Contig4_All	NA	NA	NA	NA	NA	NA	NA	NA	NA	NA	NA	NA	NA
CL1053.Contig5_All	NA	NA	NA	NA	NA	NA	NA	NA	NA	NA	NA	NA	NA
CL1053.Contig6_All	NA	NA	NA	NA	NA	NA	NA	NA	NA	NA	NA	NA	NA
CL1053.Contig7_All	NA	NA	NA	NA	NA	NA	NA	NA	NA	NA	NA	NA	NA
CL1053.Contig8_All	NA	NA	NA	NA	NA	NA	NA	NA	NA	NA	NA	NA	NA
CL1053.Contig9_All	NA	NA	NA	NA	NA	NA	NA	NA	NA	NA	NA	NA	NA
CL1054.Contig1_All	1.36667	0.63	0.9487	-1.11724	0.84	0.814218	-0.7022	0.316667	0.98757	-2.10962	0.386667	0.982136	-1.8215
CL1054.Contig10_All	0.46	2.34667	0.986723	2.35091	1.16	0.965142	1.33442	1.16333	0.943584	1.33856	NA	NA	NA
CL1054.Contig11_All	0.443333	1.48667	0.979972	1.74562	NA	NA	NA	1.00333	0.938789	1.17834	NA	NA	NA
CL1054.Contig12_All	NA	NA	NA	NA	1.15667	0.861954	0.731433	NA	NA	NA	NA	NA	NA
CL1054.Contig14_All	NA	NA	NA	NA	NA	NA	NA	NA	NA	NA	NA	NA	NA
CL1054.Contig15_All	NA	NA	NA	NA	NA	NA	NA	NA	NA	NA	NA	NA	NA
CL1054.Contig16_All	1.47333	2.85	0.922634	0.951878	0.683333	0.917302	-1.10842	4.67333	0.967558	1.66537	1.48667	0.00312111	0.0129973
CL1054.Contig17_All	NA	NA	NA	NA	1.18667	0.950767	1.24691	NA	NA	NA	1.01667	0.975673	1.02385
CL1054.Contig18_All	NA	NA	NA	NA	NA	NA	NA	NA	NA	NA	NA	NA	NA
CL1054.Contig2_All	NA	NA	NA	NA	NA	NA	NA	NA	NA	NA	NA	NA	NA
CL1054.Contig3_All	1.34667	3.29	0.968092	1.28869	3.65333	0.971939	1.43982	1.29	0.0669076	-0.0620217	1.79333	0.852974	0.413251
CL1054.Contig5_All	NA	NA	NA	NA	NA	NA	NA	NA	NA	NA	NA	NA	NA
CL1054.Contig6_All	NA	NA	NA	NA	NA	NA	NA	NA	NA	NA	NA	NA	NA
CL1054.Contig7_All	NA	NA	NA	NA	NA	NA	NA	NA	NA	NA	NA	NA	NA
CL1054.Contig8_All	0.5	1.41333	0.962895	1.4991	NA	NA	NA	NA	NA	NA	NA	NA	NA
CL1054.Contig9_All	7.55667	15.18	0.984608	1.00635	12.26	0.973477	0.698137	7.82667	0.0321856	0.050648	8.72	0.851537	0.206578
CL1055.Contig1_All	NA	NA	NA	NA	NA	NA	NA	NA	NA	NA	NA	NA	NA
CL1055.Contig12_All	0.5	3.64667	0.981946	2.86658	4.29333	0.990557	3.1021	6.8	0.994493	3.76553	4.32	0.99992	3.11103
CL1055.Contig13_All	NA	NA	NA	NA	NA	NA	NA	NA	NA	NA	NA	NA	NA
CL1055.Contig14_All	NA	NA	NA	NA	NA	NA	NA	NA	NA	NA	NA	NA	NA
CL1055.Contig15_All	18.5533	13.7167	0.970288	-0.435748	10.19	0.977738	-0.864524	12.58	0.984528	-0.560546	2.74	0.9965	-2.75943
CL1055.Contig16_All	4.91333	7.08	0.919995	0.527047	4.96333	0.0115679	0.0146072	1.78	0.989277	-1.46482	11.9833	0.987828	1.28626
CL1055.Contig17_All	NA	NA	NA	NA	NA	NA	NA	NA	NA	NA	NA	NA	NA
CL1055.Contig2_All	0.996667	2.00333	0.941523	1.00722	4.22333	0.988003	2.0832	1.08333	0.0552625	0.120294	1.93667	0.961471	0.958393
CL1055.Contig20_All	1.65667	0.45	0.984407	-1.88029	0.99	0.852431	-0.742783	0.29	0.992398	-2.51416	0.84	0.946987	-0.979822
CL1055.Contig22_All	1.32333	4.38	0.971244	1.72675	1.96333	0.783456	0.569129	0.62	0.963087	-1.09384	1.99333	0.848083	0.591006
CL1055.Contig23_All	NA	NA	NA	NA	NA	NA	NA	NA	NA	NA	NA	NA	NA
CL1055.Contig26_All	1.37667	6.94333	0.97704	2.33445	2.83667	0.914886	1.04302	0.52	0.979657	-1.4046	1.21333	0.316145	-0.182203
CL1055.Contig27_All	0.96	3.91	0.977907	2.02606	2.52	0.965962	1.39232	NA	NA	NA	2.43333	0.982489	1.34183
CL1055.Contig29_All	NA	NA	NA	NA	NA	NA	NA	NA	NA	NA	NA	NA	NA
CL1055.Contig3_All	NA	NA	NA	NA	NA	NA	NA	NA	NA	NA	NA	NA	NA
CL1055.Contig30_All	NA	NA	NA	NA	NA	NA	NA	NA	NA	NA	NA	NA	NA
CL1055.Contig31_All	NA	NA	NA	NA	NA	NA	NA	NA	NA	NA	NA	NA	NA
CL1055.Contig32_All	NA	NA	NA	NA	NA	NA	NA	NA	NA	NA	NA	NA	NA
CL1055.Contig34_All	2.38667	1.48	0.898504	-0.6894	0.953333	0.951936	-1.32394	3.05333	0.511507	0.355388	3.36667	0.860892	0.496324
CL1055.Contig35_All	NA	NA	NA	NA	NA	NA	NA	NA	NA	NA	NA	NA	NA
CL1055.Contig36_All	8.95333	33.5533	0.983282	1.90596	12.4967	0.843576	0.481047	35.7	0.993455	1.99543	23.31	0.988425	1.38045
CL1055.Contig37_All	NA	NA	NA	NA	NA	NA	NA	NA	NA	NA	NA	NA	NA
CL1055.Contig41_All	NA	NA	NA	NA	NA	NA	NA	NA	NA	NA	1.37	0.989216	1.90163
CL1055.Contig42_All	1.84667	1.88	0.0118354	0.0258092	2.17667	0.432609	0.237197	1.59	0.384485	-0.215897	2.39667	0.778492	0.376106
CL1055.Contig44_All	NA	NA	NA	NA	NA	NA	NA	NA	NA	NA	NA	NA	NA
CL1055.Contig45_All	NA	NA	NA	NA	NA	NA	NA	NA	NA	NA	NA	NA	NA
CL1055.Contig46_All	NA	NA	NA	NA	NA	NA	NA	NA	NA	NA	NA	NA	NA
CL1055.Contig47_All	2.09	0.5	0.984092	-2.0635	0.5	0.969527	-2.0635	0.5	0.98547	-2.0635	0.5	0.984417	-2.0635
CL1055.Contig48_All	NA	NA	NA	NA	NA	NA	NA	NA	NA	NA	NA	NA	NA
CL1055.Contig50_All	NA	NA	NA	NA	NA	NA	NA	NA	NA	NA	NA	NA	NA
CL1055.Contig51_All	4.14333	1.65	0.98437	-1.32833	1.05	0.988478	-1.9804	2.18	0.967197	-0.926464	3.73333	0.584143	-0.150328
CL1055.Contig52_All	NA	NA	NA	NA	NA	NA	NA	NA	NA	NA	NA	NA	NA
CL1055.Contig53_All	NA	NA	NA	NA	NA	NA	NA	NA	NA	NA	NA	NA	NA
CL1055.Contig54_All	NA	NA	NA	NA	NA	NA	NA	NA	NA	NA	NA	NA	NA
CL1055.Contig7_All	NA	NA	NA	NA	1.59	0.964861	1.66903	NA	NA	NA	NA	NA	NA
CL1055.Contig8_All	3.28	3.00333	0.295126	-0.127131	3.03667	0.20849	-0.111207	1.44667	0.983969	-1.18096	4.74	0.938063	0.531191
CL1055.Contig9_All	28.71	21.3833	0.963901	-0.425067	32.32	0.798293	0.170874	26.72	0.49724	-0.103633	39.9433	0.983752	0.476401
CL1056.Contig1_All	NA	NA	NA	NA	NA	NA	NA	1.40333	0.948539	1.48886	NA	NA	NA
CL1056.Contig10_All	6.49667	7.63	0.741532	0.231983	9.47333	0.935922	0.544172	4.27333	0.934257	-0.604338	9.35	0.949238	0.525267
CL1056.Contig2_All	NA	NA	NA	NA	NA	NA	NA	1.06333	0.911961	1.08859	NA	NA	NA
CL1056.Contig3_All	NA	NA	NA	NA	NA	NA	NA	NA	NA	NA	NA	NA	NA
CL1056.Contig5_All	1.05667	1.35	0.641639	0.353439	1.13667	0.106792	0.105289	0.593333	0.897386	-0.832606	1.7	0.896826	0.686014
CL1056.Contig6_All	1.12667	0.406667	0.984055	-1.47014	0.946667	0.427697	-0.251132	0.266667	0.991449	-2.07895	0.84	0.793949	-0.4236
CL1056.Contig7_All	NA	NA	NA	NA	NA	NA	NA	NA	NA	NA	NA	NA	NA
CL1056.Contig8_All	9.91333	8.96333	0.652556	-0.145335	11.0433	0.713294	0.155734	7.90667	0.893057	-0.326301	8.68333	0.760838	-0.191121
CL1056.Contig9_All	9.21	9.68	0.260539	0.0718059	14.93	0.969783	0.696941	8.88667	0.126887	-0.0515588	8.40333	0.497319	-0.132239
CL1057.Contig1_All	28.2167	23.3767	0.968496	-0.271478	27.86	0.0524522	-0.0183523	21.68	0.978557	-0.380183	25.4867	0.903978	-0.146805
CL1057.Contig2_All	2.61667	3.55333	0.82852	0.441443	5.07333	0.959115	0.955204	2.07667	0.647811	-0.33346	3.85333	0.924841	0.558377
CL1057.Contig3_All	0.816667	1.73	0.944401	1.08295	NA	NA	NA	1.66	0.90856	1.02336	3.01667	0.989145	1.88514
CL1057.Contig4_All	NA	NA	NA	NA	1.92	0.957703	1.29341	1.81667	0.942118	1.2136	2.56	0.988004	1.70845
CL1057.Contig5_All	NA	NA	NA	NA	NA	NA	NA	NA	NA	NA	NA	NA	NA
CL1058.Contig10_All	1.44	3.65333	0.963405	1.34314	0.5	0.968983	-1.52607	0.566667	0.97234	-1.3455	1.94333	0.797032	0.432465
CL1058.Contig11_All	NA	NA	NA	NA	NA	NA	NA	NA	NA	NA	NA	NA	NA
CL1058.Contig13_All	2.54	2.07333	0.630222	-0.292876	3.36667	0.799386	0.406492	1.24667	0.964513	-1.02675	3.93667	0.943238	0.632146
CL1058.Contig14_All	NA	NA	NA	NA	NA	NA	NA	NA	NA	NA	NA	NA	NA
CL1058.Contig17_All	1.13667	1.16667	0.0206585	0.0375832	1.12	0.000695257	-0.0213105	0.663333	0.851296	-0.777003	0.783333	0.817552	-0.537111
CL1058.Contig2_All	NA	NA	NA	NA	NA	NA	NA	NA	NA	NA	NA	NA	NA
CL1058.Contig22_All	25.2767	16.6667	0.987063	-0.600841	26.6967	0.615026	0.0788534	33.1333	0.976563	0.390477	21.71	0.952502	-0.219446
CL1058.Contig23_All	14.3633	10.0833	0.969079	-0.510418	14.2833	0.00206148	-0.00805789	10.9067	0.952905	-0.39718	14.9133	0.326633	0.0542122
CL1058.Contig29_All	NA	NA	NA	NA	NA	NA	NA	NA	NA	NA	3.65667	0.99369	2.9598
CL1058.Contig3_All	NA	NA	NA	NA	NA	NA	NA	NA	NA	NA	NA	NA	NA
CL1058.Contig33_All	NA	NA	NA	NA	NA	NA	NA	NA	NA	NA	NA	NA	NA
CL1058.Contig4_All	NA	NA	NA	NA	NA	NA	NA	NA	NA	NA	NA	NA	NA
CL1058.Contig6_All	NA	NA	NA	NA	NA	NA	NA	NA	NA	NA	NA	NA	NA
CL1058.Contig8_All	NA	NA	NA	NA	NA	NA	NA	NA	NA	NA	NA	NA	NA
CL1059.Contig1_All	3.10333	9.98	0.985712	1.68522	0.753333	0.977824	-2.04246	9.64333	0.983727	1.63571	2.85333	0.266797	-0.12117
CL1059.Contig10_All	NA	NA	NA	NA	NA	NA	NA	NA	NA	NA	NA	NA	NA
CL1059.Contig11_All	NA	NA	NA	NA	NA	NA	NA	NA	NA	NA	NA	NA	NA
CL1059.Contig13_All	1.07	0.953333	0.23814	-0.166558	0.5	0.930219	-1.09761	0.34	0.981367	-1.654	2.84333	0.977333	1.40997
CL1059.Contig14_All	NA	NA	NA	NA	NA	NA	NA	NA	NA	NA	NA	NA	NA
CL1059.Contig16_All	3.34	2.78333	0.640164	-0.263034	7.89	0.974383	1.24018	2.56667	0.747692	-0.379952	6.45333	0.980391	0.950196
CL1059.Contig17_All	NA	NA	NA	NA	NA	NA	NA	NA	NA	NA	NA	NA	NA
CL1059.Contig18_All	2.66	0.303333	0.9873	-3.13245	1.08333	0.93845	-1.29595	0.716667	0.984716	-1.89205	0.34	0.994069	-2.96782
CL1059.Contig2_All	1.77333	1.25	0.775934	-0.504536	0.976667	0.911348	-0.860526	0.543333	0.985856	-1.70655	1.09	0.892834	-0.702136
CL1059.Contig20_All	9.76333	5.97333	0.965118	-0.708838	12.96	0.917483	0.40862	3.58	0.993362	-1.44741	11.6067	0.883283	0.249508
CL1059.Contig21_All	NA	NA	NA	NA	NA	NA	NA	NA	NA	NA	NA	NA	NA
CL1059.Contig22_All	NA	NA	NA	NA	NA	NA	NA	NA	NA	NA	NA	NA	NA
CL1059.Contig23_All	NA	NA	NA	NA	NA	NA	NA	NA	NA	NA	1.67333	0.979221	1.74272
CL1059.Contig25_All	NA	NA	NA	NA	NA	NA	NA	NA	NA	NA	NA	NA	NA
CL1059.Contig26_All	NA	NA	NA	NA	NA	NA	NA	NA	NA	NA	NA	NA	NA
CL1059.Contig28_All	NA	NA	NA	NA	NA	NA	NA	NA	NA	NA	NA	NA	NA
CL1059.Contig3_All	NA	NA	NA	NA	1.19333	0.957988	1.38578	NA	NA	NA	NA	NA	NA
CL1059.Contig4_All	NA	NA	NA	NA	NA	NA	NA	NA	NA	NA	NA	NA	NA
CL1059.Contig5_All	3.25333	6.93333	0.972252	1.09163	4.01	0.680263	0.301684	10.48	0.983116	1.68765	2.98333	0.239555	-0.124993
CL1059.Contig6_All	NA	NA	NA	NA	NA	NA	NA	1.81667	0.967735	1.86129	NA	NA	NA
CL1059.Contig7_All	NA	NA	NA	NA	NA	NA	NA	NA	NA	NA	NA	NA	NA
CL1059.Contig8_All	2.88333	2.07333	0.822665	-0.475786	1.34333	0.942501	-1.10192	1.45667	0.955578	-0.985067	3.75667	0.806648	0.381715
CL1059.Contig9_All	NA	NA	NA	NA	NA	NA	NA	NA	NA	NA	NA	NA	NA
CL106.Contig1_All	NA	NA	NA	NA	NA	NA	NA	NA	NA	NA	NA	NA	NA
CL106.Contig2_All	NA	NA	NA	NA	NA	NA	NA	NA	NA	NA	NA	NA	NA
CL1060.Contig1_All	1.18	0.443333	0.980161	-1.41232	0.563333	0.948572	-1.06673	0.313333	0.990402	-1.91302	0.683333	0.932307	-0.788125
CL1060.Contig2_All	0.733333	1.03333	0.769936	0.494765	NA	NA	NA	NA	NA	NA	NA	NA	NA
CL1060.Contig3_All	23.15	14.0733	0.991494	-0.718048	20.2433	0.898722	-0.193565	8.76333	0.999899	-1.40146	13.88	0.993166	-0.738005
CL1060.Contig4_All	1.13	1.61667	0.819536	0.516699	1.38	0.552843	0.288345	0.316667	0.98939	-1.83529	1.32	0.549502	0.224215
CL1061.Contig1_All	NA	NA	NA	NA	NA	NA	NA	NA	NA	NA	NA	NA	NA
CL1061.Contig2_All	NA	NA	NA	NA	NA	NA	NA	NA	NA	NA	NA	NA	NA
CL1061.Contig3_All	NA	NA	NA	NA	NA	NA	NA	NA	NA	NA	NA	NA	NA
CL1061.Contig4_All	11.2	11.47	0.099393	0.0343667	19.98	0.983157	0.835058	11.7267	0.152103	0.0662942	11.9967	0.591281	0.0991349
CL1061.Contig5_All	NA	NA	NA	NA	NA	NA	NA	NA	NA	NA	NA	NA	NA
CL1062.Contig1_All	0.54	1.83333	0.966472	1.76344	NA	NA	NA	NA	NA	NA	1.70333	0.989114	1.65733
CL1062.Contig10_All	2.08333	4.15667	0.927356	0.996533	5.66	0.956955	1.44191	4.04667	0.87719	0.95784	6.74333	0.984937	1.69457
CL1062.Contig11_All	1.92667	4.96667	0.963121	1.36617	1.54667	0.442985	-0.316945	6.34	0.967666	1.71838	11.4433	0.9937	2.57033
CL1062.Contig12_All	NA	NA	NA	NA	NA	NA	NA	NA	NA	NA	NA	NA	NA
CL1062.Contig2_All	2.54667	2.69	0.124661	0.078996	1.02	0.968316	-1.32004	1.33333	0.964914	-0.933573	0.793333	0.988545	-1.68261
CL1062.Contig3_All	NA	NA	NA	NA	NA	NA	NA	NA	NA	NA	NA	NA	NA
CL1062.Contig5_All	40.29	105.677	0.999908	1.39116	72.29	0.992714	0.843374	94.76	0.995581	1.23386	65.28	0.988655	0.696219
CL1062.Contig6_All	NA	NA	NA	NA	NA	NA	NA	NA	NA	NA	NA	NA	NA
CL1062.Contig7_All	4.92667	0.846667	0.991486	-2.54075	8.57	0.958584	0.798683	0.45	0.996274	-3.45261	1.57	0.990332	-1.64985
CL1062.Contig8_All	1223.7	1109.16	0.908999	-0.141791	1199.33	0.239358	-0.0290292	1172.02	0.648098	-0.0622567	885.983	0.987446	-0.465902
CL1062.Contig9_All	7.93	3.84	0.988034	-1.04621	9.86	0.890068	0.314267	7.55667	0.190143	-0.0695709	10.3633	0.93258	0.386095
CL1063.Contig10_All	207.433	518.143	1	1.3207	375.03	1	0.854358	403.497	1	0.959909	374.38	1	0.851856
CL1063.Contig11_All	4.08667	3.34	0.55724	-0.291076	4.95333	0.482039	0.277475	3.07333	0.6359	-0.41112	7.75	0.968842	0.923272
CL1063.Contig2_All	1.18	0.5	0.961463	-1.23879	1.46	0.519934	0.307182	0.356667	0.983976	-1.72614	0.776667	0.845861	-0.603419
CL1063.Contig3_All	0.7	3.47	0.975568	2.30951	3.40667	0.983627	2.28293	NA	NA	NA	3.19	0.988475	2.18813
CL1063.Contig5_All	0.836667	1.15333	0.774652	0.463085	2.11333	0.966579	1.3368	NA	NA	NA	1.24	0.878465	0.567615
CL1063.Contig6_All	NA	NA	NA	NA	NA	NA	NA	1.29	0.936345	1.36737	NA	NA	NA
CL1063.Contig7_All	5.62333	1.55667	0.990279	-1.85297	0.946667	0.989578	-2.5705	0.64	0.996352	-3.13528	6.20333	0.489064	0.141618
CL1063.Contig8_All	1.05	1.17	0.308044	0.156119	0.79	0.669723	-0.410465	0.23	0.988426	-2.19068	0.726667	0.840585	-0.531024
CL1063.Contig9_All	2.69667	5.12	0.963365	0.924967	6.19333	0.974372	1.19954	3.09	0.271075	0.19643	4.12333	0.93803	0.612634
CL1064.Contig1_All	8.97667	0.5	0.996726	-4.16618	0.686667	0.993484	-3.7085	18.0267	0.974194	1.00588	19.9333	0.990374	1.15093
CL1064.Contig2_All	NA	NA	NA	NA	1.00333	0.594244	0.332753	NA	NA	NA	NA	NA	NA
CL1064.Contig3_All	NA	NA	NA	NA	NA	NA	NA	NA	NA	NA	NA	NA	NA
CL1064.Contig4_All	NA	NA	NA	NA	NA	NA	NA	NA	NA	NA	NA	NA	NA
CL1064.Contig5_All	NA	NA	NA	NA	NA	NA	NA	NA	NA	NA	1.06667	0.651194	0.321928
CL1064.Contig6_All	1.74667	0.706667	0.970714	-1.3055	0.5	0.976122	-1.8046	0.903333	0.955076	-0.951274	2.29667	0.829544	0.394937
CL1064.Contig7_All	50.35	60.6033	0.964766	0.267405	56.0733	0.940404	0.155323	38.9767	0.990961	-0.369381	41.0867	0.987016	-0.293321
CL1065.Contig1_All	NA	NA	NA	NA	NA	NA	NA	NA	NA	NA	NA	NA	NA
CL1065.Contig2_All	NA	NA	NA	NA	NA	NA	NA	NA	NA	NA	NA	NA	NA
CL1065.Contig3_All	10.6933	15.8333	0.970678	0.566253	12.92	0.874987	0.272894	12.7033	0.824813	0.248495	10.2367	0.344205	-0.0629656
CL1066.Contig1_All	NA	NA	NA	NA	NA	NA	NA	NA	NA	NA	NA	NA	NA
CL1066.Contig2_All	0.97	1.07333	0.22865	0.146042	1.11	0.306784	0.194503	NA	NA	NA	1.56333	0.918506	0.688569
CL1066.Contig3_All	0.823333	1.68	0.925595	1.02891	NA	NA	NA	NA	NA	NA	NA	NA	NA
CL1066.Contig6_All	NA	NA	NA	NA	1.87667	0.974198	1.49313	2.88333	0.982489	2.1127	2.15	0.98791	1.6893
CL1067.Contig1_All	0.5	5.73	0.999565	3.51854	1.46	0.958849	1.54597	6.46	0.999999	3.69153	2.82667	0.9902	2.4991
CL1067.Contig2_All	0.72	1.4	0.928132	0.959358	NA	NA	NA	NA	NA	NA	1.53	0.970907	1.08746
CL1067.Contig4_All	NA	NA	NA	NA	1.34333	0.968978	1.39725	2.02667	0.96916	1.99054	NA	NA	NA
CL1067.Contig5_All	0.72	1.89	0.963205	1.39232	NA	NA	NA	NA	NA	NA	NA	NA	NA
CL1067.Contig6_All	NA	NA	NA	NA	NA	NA	NA	NA	NA	NA	NA	NA	NA
CL1067.Contig7_All	0.426667	1.19	0.96292	1.47978	NA	NA	NA	2.53333	0.980098	2.56986	NA	NA	NA
CL1067.Contig8_All	0.813333	3.73667	0.987307	2.19983	2.1	0.967207	1.36847	NA	NA	NA	1.92	0.982774	1.23919
CL1067.Contig9_All	23.8567	29.6033	0.964246	0.311367	25.9333	0.791199	0.120415	24.0933	0.00559467	0.0142415	27.35	0.943237	0.197148
CL1068.Contig1_All	NA	NA	NA	NA	1.16333	0.958801	1.21826	1.60667	0.967348	1.68407	NA	NA	NA
CL1068.Contig10_All	NA	NA	NA	NA	NA	NA	NA	NA	NA	NA	NA	NA	NA
CL1068.Contig11_All	NA	NA	NA	NA	NA	NA	NA	NA	NA	NA	NA	NA	NA
CL1068.Contig13_All	NA	NA	NA	NA	NA	NA	NA	NA	NA	NA	NA	NA	NA
CL1068.Contig14_All	NA	NA	NA	NA	NA	NA	NA	2.28333	0.966119	1.50707	NA	NA	NA
CL1068.Contig15_All	NA	NA	NA	NA	NA	NA	NA	NA	NA	NA	NA	NA	NA
CL1068.Contig16_All	2.69	0.883333	0.983132	-1.60658	1.27333	0.965693	-1.079	1.09667	0.984876	-1.29448	1.14333	0.986125	-1.23436
CL1068.Contig17_All	NA	NA	NA	NA	NA	NA	NA	NA	NA	NA	NA	NA	NA
CL1068.Contig2_All	7.18	8.34	0.747871	0.216064	6.18667	0.672905	-0.214822	6.57	0.407895	-0.12809	9.04	0.901773	0.332339
CL1068.Contig3_All	NA	NA	NA	NA	NA	NA	NA	NA	NA	NA	NA	NA	NA
CL1068.Contig4_All	7.61	10.0633	0.913501	0.40314	12.1367	0.960498	0.673404	5.59	0.900932	-0.445048	10.1133	0.934776	0.41029
CL1068.Contig5_All	NA	NA	NA	NA	NA	NA	NA	NA	NA	NA	NA	NA	NA
CL1068.Contig6_All	2.97333	0.5	0.988622	-2.57208	0.5	0.980094	-2.57208	0.506667	0.992172	-2.55297	0.383333	0.99206	-2.95541
CL1068.Contig7_All	NA	NA	NA	NA	NA	NA	NA	NA	NA	NA	NA	NA	NA
CL1068.Contig8_All	NA	NA	NA	NA	NA	NA	NA	NA	NA	NA	NA	NA	NA
CL1068.Contig9_All	1.89667	0.49	0.9869	-1.95261	0.62	0.971622	-1.61313	1.22333	0.858113	-0.632649	0.556667	0.989517	-1.76858
CL1069.Contig1_All	0.853333	1.07333	0.63658	0.330917	1.03333	0.45991	0.276124	NA	NA	NA	2.25667	0.983765	1.40301
CL1069.Contig2_All	1.2	0.393333	0.975222	-1.60921	0.533333	0.935282	-1.16993	0.36	0.984056	-1.73697	0.993333	0.521945	-0.272685
CL1069.Contig3_All	45.8067	47.1733	0.527589	0.042414	51.3433	0.964087	0.164619	28.83	0.996251	-0.667987	38.6967	0.988732	-0.243348
CL1069.Contig4_All	1.15667	0.686667	0.89168	-0.752291	0.676667	0.900006	-0.773456	0.696667	0.862692	-0.731433	1.35	0.478159	0.222986
CL1069.Contig5_All	NA	NA	NA	NA	2.07	0.984461	2.53698	NA	NA	NA	NA	NA	NA
CL107.Contig1_All	NA	NA	NA	NA	NA	NA	NA	NA	NA	NA	NA	NA	NA
CL107.Contig10_All	NA	NA	NA	NA	NA	NA	NA	NA	NA	NA	1.02	0.358828	0.212994
CL107.Contig11_All	NA	NA	NA	NA	NA	NA	NA	NA	NA	NA	NA	NA	NA
CL107.Contig13_All	NA	NA	NA	NA	NA	NA	NA	NA	NA	NA	NA	NA	NA
CL107.Contig14_All	9.98667	12.44	0.852233	0.316911	10.62	0.251929	0.0887086	10.8867	0.212552	0.124487	14.34	0.964068	0.52197
CL107.Contig15_All	NA	NA	NA	NA	NA	NA	NA	NA	NA	NA	NA	NA	NA
CL107.Contig16_All	1.40667	0.91	0.823496	-0.628342	0.78	0.893839	-0.850734	0.38	0.985147	-1.88821	1.64	0.448126	0.221415
CL107.Contig17_All	NA	NA	NA	NA	NA	NA	NA	NA	NA	NA	NA	NA	NA
CL107.Contig18_All	NA	NA	NA	NA	NA	NA	NA	NA	NA	NA	NA	NA	NA
CL107.Contig19_All	NA	NA	NA	NA	NA	NA	NA	NA	NA	NA	NA	NA	NA
CL107.Contig20_All	NA	NA	NA	NA	NA	NA	NA	NA	NA	NA	NA	NA	NA
CL107.Contig21_All	NA	NA	NA	NA	NA	NA	NA	NA	NA	NA	NA	NA	NA
CL107.Contig22_All	NA	NA	NA	NA	NA	NA	NA	1.18333	0.687544	0.626185	NA	NA	NA
CL107.Contig23_All	NA	NA	NA	NA	NA	NA	NA	NA	NA	NA	NA	NA	NA
CL107.Contig24_All	NA	NA	NA	NA	NA	NA	NA	NA	NA	NA	1.39	0.982416	1.47508
CL107.Contig25_All	NA	NA	NA	NA	NA	NA	NA	NA	NA	NA	NA	NA	NA
CL107.Contig26_All	NA	NA	NA	NA	NA	NA	NA	NA	NA	NA	NA	NA	NA
CL107.Contig27_All	NA	NA	NA	NA	NA	NA	NA	NA	NA	NA	NA	NA	NA
CL107.Contig28_All	1.13	0.636667	0.909904	-0.827713	0.493333	0.939331	-1.19569	1.31	0.153683	0.213244	1.64667	0.864441	0.543226
CL107.Contig3_All	NA	NA	NA	NA	NA	NA	NA	NA	NA	NA	NA	NA	NA
CL107.Contig31_All	1.09333	0.3	0.982563	-1.8657	0.536667	0.946261	-1.02664	0.396667	0.983859	-1.46273	0.873333	0.619501	-0.324129
CL107.Contig32_All	2.11667	1.52	0.730236	-0.477723	0.726667	0.965782	-1.54243	0.573333	0.98846	-1.88435	4.30333	0.975426	1.02366
CL107.Contig33_All	3.34667	2.18667	0.914934	-0.613992	3.48	0.0682716	0.0563624	7.48667	0.96381	1.1616	5.62	0.966577	0.747845
CL107.Contig34_All	NA	NA	NA	NA	NA	NA	NA	NA	NA	NA	NA	NA	NA
CL107.Contig4_All	NA	NA	NA	NA	NA	NA	NA	NA	NA	NA	NA	NA	NA
CL107.Contig6_All	NA	NA	NA	NA	NA	NA	NA	NA	NA	NA	NA	NA	NA
CL107.Contig7_All	NA	NA	NA	NA	NA	NA	NA	NA	NA	NA	NA	NA	NA
CL107.Contig8_All	NA	NA	NA	NA	1.23667	0.906225	0.877064	NA	NA	NA	NA	NA	NA
CL107.Contig9_All	NA	NA	NA	NA	NA	NA	NA	NA	NA	NA	NA	NA	NA
CL1070.Contig1_All	NA	NA	NA	NA	1.04	0.929262	1.05658	NA	NA	NA	NA	NA	NA
CL1070.Contig2_All	NA	NA	NA	NA	NA	NA	NA	NA	NA	NA	NA	NA	NA
CL1070.Contig3_All	NA	NA	NA	NA	NA	NA	NA	NA	NA	NA	NA	NA	NA
CL1070.Contig4_All	1.33333	1.01667	0.787806	-0.391191	1.08667	0.547394	-0.295128	0.5	0.984166	-1.41504	0.546667	0.978603	-1.2863
CL1070.Contig5_All	NA	NA	NA	NA	NA	NA	NA	NA	NA	NA	NA	NA	NA
CL1070.Contig7_All	26.02	18.14	0.987199	-0.520447	17.68	0.977931	-0.557503	14.04	0.995281	-0.890078	18.7467	0.989177	-0.472987
CL1070.Contig8_All	1.45333	0.503333	0.97464	-1.52978	1.13333	0.561711	-0.358793	0.913333	0.809604	-0.670152	1.07	0.744095	-0.441755
CL1070.Contig9_All	3.66667	0.5	0.98689	-2.87447	0.59	0.978749	-2.63568	0.23	0.994779	-3.99476	0.36	0.995802	-3.3484
CL1071.Contig1_All	NA	NA	NA	NA	NA	NA	NA	2.46333	0.976256	2.30061	NA	NA	NA
CL1071.Contig2_All	24.0867	34.9967	0.97885	0.538983	27.03	0.868642	0.166327	27.0033	0.796112	0.164903	24.8333	0.354015	0.0440432
CL1071.Contig3_All	12.5633	13.5033	0.616431	0.104096	14.6933	0.871343	0.225942	11.3033	0.680801	-0.152471	12.66	0.0230746	0.0110581
CL1072.Contig2_All	1.62333	2.86333	0.933118	0.818736	2.64	0.89954	0.701579	1.50333	0.167684	-0.110794	1.09667	0.876402	-0.565834
CL1072.Contig3_All	NA	NA	NA	NA	NA	NA	NA	NA	NA	NA	NA	NA	NA
CL1072.Contig4_All	6.68	3.01	0.984399	-1.15008	4.84333	0.891139	-0.463848	3.21667	0.984625	-1.05428	1.64667	0.996089	-2.0203
CL1072.Contig5_All	5.51667	2.93667	0.972742	-0.909617	2.35667	0.968888	-1.22705	2.98333	0.960303	-0.886872	2.64667	0.978125	-1.05962
CL1072.Contig6_All	NA	NA	NA	NA	NA	NA	NA	NA	NA	NA	NA	NA	NA
CL1072.Contig7_All	20.7533	12.8333	0.984739	-0.693447	17.0067	0.924083	-0.287243	15.49	0.981453	-0.422006	10.55	0.994624	-0.9761
CL1072.Contig8_All	1.13333	1.57	0.728087	0.470192	1.88	0.843396	0.73016	0.393333	0.98	-1.52675	1.01667	0.255132	-0.156726
CL1073.Contig1_All	1.02333	0.53	0.9409	-0.949212	0.563333	0.895436	-0.861215	0.73	0.713553	-0.487308	0.56	0.931997	-0.869777
CL1073.Contig10_All	NA	NA	NA	NA	NA	NA	NA	NA	NA	NA	NA	NA	NA
CL1073.Contig11_All	NA	NA	NA	NA	NA	NA	NA	NA	NA	NA	NA	NA	NA
CL1073.Contig12_All	0.753333	1.12333	0.792716	0.576426	1.70333	0.931043	1.177	NA	NA	NA	NA	NA	NA
CL1073.Contig13_All	NA	NA	NA	NA	NA	NA	NA	NA	NA	NA	NA	NA	NA
CL1073.Contig14_All	NA	NA	NA	NA	NA	NA	NA	NA	NA	NA	NA	NA	NA
CL1073.Contig15_All	NA	NA	NA	NA	NA	NA	NA	NA	NA	NA	NA	NA	NA
CL1073.Contig16_All	NA	NA	NA	NA	NA	NA	NA	NA	NA	NA	NA	NA	NA
CL1073.Contig2_All	NA	NA	NA	NA	1.28	0.943141	1.33703	NA	NA	NA	NA	NA	NA
CL1073.Contig3_All	NA	NA	NA	NA	NA	NA	NA	NA	NA	NA	NA	NA	NA
CL1073.Contig4_All	NA	NA	NA	NA	NA	NA	NA	NA	NA	NA	NA	NA	NA
CL1073.Contig5_All	0.61	1.35667	0.957528	1.15319	1.85	0.973545	1.60064	1.39333	0.942564	1.19166	NA	NA	NA
CL1073.Contig6_All	NA	NA	NA	NA	NA	NA	NA	NA	NA	NA	NA	NA	NA
CL1073.Contig7_All	1.53	1.19667	0.731291	-0.35451	1.94667	0.657612	0.347474	0.68	0.975341	-1.16993	2.55333	0.948173	0.73885
CL1073.Contig8_All	NA	NA	NA	NA	NA	NA	NA	NA	NA	NA	1.09333	0.9662	1.12873
CL1073.Contig9_All	5.69	5.49667	0.112162	-0.0498717	5.48667	0.0751354	-0.0524987	5.03	0.541098	-0.17787	4.01333	0.929136	-0.503628
CL1074.Contig1_All	NA	NA	NA	NA	NA	NA	NA	NA	NA	NA	NA	NA	NA
CL1074.Contig2_All	NA	NA	NA	NA	NA	NA	NA	2.29667	0.943244	1.3569	NA	NA	NA
CL1074.Contig3_All	NA	NA	NA	NA	NA	NA	NA	NA	NA	NA	NA	NA	NA
CL1074.Contig4_All	1.74333	0.37	0.989757	-2.23625	0.37	0.977783	-2.23625	1.20333	0.772386	-0.534812	0.426667	0.992326	-2.03067
CL1074.Contig5_All	NA	NA	NA	NA	NA	NA	NA	NA	NA	NA	NA	NA	NA
CL1074.Contig6_All	NA	NA	NA	NA	NA	NA	NA	NA	NA	NA	NA	NA	NA
CL1074.Contig7_All	NA	NA	NA	NA	NA	NA	NA	NA	NA	NA	NA	NA	NA
CL1074.Contig8_All	9.07	3.96	0.991301	-1.1956	7.77667	0.771864	-0.221951	4.31333	0.990016	-1.0723	4.02333	0.992914	-1.17271
CL1075.Contig1_All	NA	NA	NA	NA	NA	NA	NA	NA	NA	NA	NA	NA	NA
CL1075.Contig10_All	NA	NA	NA	NA	NA	NA	NA	NA	NA	NA	NA	NA	NA
CL1075.Contig11_All	0.686667	1.68	0.956884	1.29078	1.39667	0.929244	1.02431	3.56	0.976884	2.3742	NA	NA	NA
CL1075.Contig12_All	NA	NA	NA	NA	NA	NA	NA	NA	NA	NA	NA	NA	NA
CL1075.Contig13_All	NA	NA	NA	NA	1.07333	0.957502	1.40018	2.19667	0.973288	2.4334	NA	NA	NA
CL1075.Contig14_All	NA	NA	NA	NA	NA	NA	NA	NA	NA	NA	NA	NA	NA
CL1075.Contig15_All	9.56	35.9167	1	1.90957	16.1333	0.97723	0.754962	28.12	0.999999	1.55651	16.85	0.991161	0.817666
CL1075.Contig16_All	NA	NA	NA	NA	NA	NA	NA	NA	NA	NA	NA	NA	NA
CL1075.Contig17_All	NA	NA	NA	NA	NA	NA	NA	NA	NA	NA	NA	NA	NA
CL1075.Contig18_All	13.5433	13.45	0.00482507	-0.00997669	17.5267	0.938137	0.371969	27.1233	0.979091	1.00195	24.65	0.994368	0.864005
CL1075.Contig19_All	NA	NA	NA	NA	NA	NA	NA	NA	NA	NA	NA	NA	NA
CL1075.Contig20_All	NA	NA	NA	NA	NA	NA	NA	NA	NA	NA	NA	NA	NA
CL1075.Contig22_All	NA	NA	NA	NA	NA	NA	NA	NA	NA	NA	NA	NA	NA
CL1075.Contig23_All	NA	NA	NA	NA	NA	NA	NA	NA	NA	NA	NA	NA	NA
CL1075.Contig24_All	NA	NA	NA	NA	NA	NA	NA	NA	NA	NA	NA	NA	NA
CL1075.Contig25_All	9	16.7433	0.978602	0.89559	8.09333	0.597353	-0.153191	6.02333	0.950862	-0.579363	13.36	0.975651	0.569923
CL1075.Contig26_All	8.18333	4.98	0.93598	-0.716543	1.35333	0.98748	-2.59617	0.936667	0.995993	-3.12708	1.56	0.997116	-2.39114
CL1075.Contig27_All	0.526667	1.85	0.977254	1.81256	NA	NA	NA	1.31667	0.945498	1.32193	3.44	0.99801	2.70745
CL1075.Contig28_All	NA	NA	NA	NA	NA	NA	NA	NA	NA	NA	NA	NA	NA
CL1075.Contig29_All	NA	NA	NA	NA	NA	NA	NA	NA	NA	NA	NA	NA	NA
CL1075.Contig30_All	NA	NA	NA	NA	NA	NA	NA	NA	NA	NA	NA	NA	NA
CL1075.Contig31_All	NA	NA	NA	NA	NA	NA	NA	NA	NA	NA	NA	NA	NA
CL1075.Contig4_All	NA	NA	NA	NA	1.44667	0.936486	1.1917	NA	NA	NA	1.09667	0.915632	0.792088
CL1075.Contig5_All	NA	NA	NA	NA	NA	NA	NA	NA	NA	NA	NA	NA	NA
CL1075.Contig6_All	0.366667	1.58667	0.978041	2.11346	NA	NA	NA	NA	NA	NA	NA	NA	NA
CL1075.Contig7_All	0.556667	1.27	0.96088	1.18994	NA	NA	NA	NA	NA	NA	NA	NA	NA
CL1075.Contig8_All	NA	NA	NA	NA	NA	NA	NA	NA	NA	NA	NA	NA	NA
CL1076.Contig1_All	1.66667	2.87	0.924456	0.784085	1.75333	0.0672104	0.0731347	1.42	0.38884	-0.231075	0.983333	0.924698	-0.761213
CL1076.Contig2_All	2.21333	1.78	0.692476	-0.314343	3.09	0.839616	0.481386	0.326667	0.994743	-2.76033	1.86333	0.615153	-0.248335
CL1076.Contig3_All	3.67667	3.87333	0.226701	0.0751773	7.77667	0.985594	1.08075	1.4	0.992043	-1.39297	2.05667	0.964476	-0.83809
CL1076.Contig4_All	20.4	25.0533	0.926457	0.296433	27.4667	0.965181	0.429113	18.6933	0.613333	-0.126045	13.7867	0.978133	-0.565295
CL1077.Contig1_All	NA	NA	NA	NA	NA	NA	NA	1.05667	0.91056	1.07952	NA	NA	NA
CL1077.Contig10_All	NA	NA	NA	NA	NA	NA	NA	NA	NA	NA	NA	NA	NA
CL1077.Contig12_All	NA	NA	NA	NA	NA	NA	NA	NA	NA	NA	NA	NA	NA
CL1077.Contig13_All	NA	NA	NA	NA	NA	NA	NA	NA	NA	NA	NA	NA	NA
CL1077.Contig14_All	NA	NA	NA	NA	NA	NA	NA	NA	NA	NA	NA	NA	NA
CL1077.Contig16_All	NA	NA	NA	NA	NA	NA	NA	NA	NA	NA	NA	NA	NA
CL1077.Contig17_All	NA	NA	NA	NA	NA	NA	NA	NA	NA	NA	NA	NA	NA
CL1077.Contig18_All	NA	NA	NA	NA	NA	NA	NA	NA	NA	NA	NA	NA	NA
CL1077.Contig2_All	NA	NA	NA	NA	NA	NA	NA	NA	NA	NA	1.14	0.876833	0.623437
CL1077.Contig20_All	1.12	1.87333	0.865395	0.742109	1.50667	0.681356	0.427862	3.46333	0.958305	1.62866	0.5	0.964696	-1.1635
CL1077.Contig22_All	1.37667	7.71	0.98872	2.48555	7.56	0.992398	2.45721	5.08667	0.976179	1.88554	10.6567	0.999938	2.95251
CL1077.Contig26_All	NA	NA	NA	NA	NA	NA	NA	NA	NA	NA	NA	NA	NA
CL1077.Contig27_All	NA	NA	NA	NA	NA	NA	NA	NA	NA	NA	NA	NA	NA
CL1077.Contig28_All	NA	NA	NA	NA	NA	NA	NA	NA	NA	NA	NA	NA	NA
CL1077.Contig3_All	NA	NA	NA	NA	NA	NA	NA	NA	NA	NA	NA	NA	NA
CL1077.Contig31_All	0.903333	5.48	0.986164	2.60085	6.12	0.990118	2.7602	2.1	0.928705	1.21706	7.72	0.999801	3.09527
CL1077.Contig34_All	NA	NA	NA	NA	NA	NA	NA	NA	NA	NA	NA	NA	NA
CL1077.Contig35_All	NA	NA	NA	NA	NA	NA	NA	NA	NA	NA	NA	NA	NA
CL1077.Contig38_All	NA	NA	NA	NA	NA	NA	NA	NA	NA	NA	2.98667	0.989713	2.36441
CL1077.Contig39_All	NA	NA	NA	NA	NA	NA	NA	NA	NA	NA	NA	NA	NA
CL1077.Contig40_All	NA	NA	NA	NA	NA	NA	NA	NA	NA	NA	2.56333	0.99029	2.35802
CL1077.Contig42_All	NA	NA	NA	NA	NA	NA	NA	NA	NA	NA	NA	NA	NA
CL1077.Contig43_All	NA	NA	NA	NA	NA	NA	NA	NA	NA	NA	NA	NA	NA
CL1077.Contig45_All	1.54667	0.5	0.97659	-1.62916	0.5	0.965379	-1.62916	0.5	0.983859	-1.62916	0.5	0.978519	-1.62916
CL1077.Contig47_All	1.61667	0.263333	0.986165	-2.61806	0.5	0.965708	-1.69302	0.5	0.983998	-1.69302	0.5	0.980477	-1.69302
CL1077.Contig48_All	NA	NA	NA	NA	NA	NA	NA	NA	NA	NA	NA	NA	NA
CL1077.Contig49_All	3.75333	5.11	0.871424	0.445151	2.59667	0.845864	-0.531512	2.36667	0.937468	-0.665316	5.61333	0.930175	0.580685
CL1077.Contig50_All	0.5	4.47667	0.989379	3.16242	3.9	0.991714	2.96347	3.89	0.994827	2.95977	4.90333	0.999518	3.29376
CL1077.Contig51_All	1.55333	2.12	0.775537	0.448697	2.93	0.94629	0.915533	0.836667	0.941563	-0.892643	4.9	0.988976	1.65741
CL1077.Contig52_All	1.36333	1.01333	0.701508	-0.42803	1.38	0.00596099	0.0175299	0.353333	0.984679	-1.94804	2.77	0.956705	1.02275
CL1077.Contig53_All	NA	NA	NA	NA	NA	NA	NA	NA	NA	NA	NA	NA	NA
CL1077.Contig54_All	NA	NA	NA	NA	NA	NA	NA	NA	NA	NA	NA	NA	NA
CL1077.Contig57_All	NA	NA	NA	NA	NA	NA	NA	NA	NA	NA	NA	NA	NA
CL1077.Contig6_All	NA	NA	NA	NA	NA	NA	NA	NA	NA	NA	NA	NA	NA
CL1077.Contig60_All	0.5	1.25333	0.959672	1.32577	1.20333	0.949304	1.26704	NA	NA	NA	2.01	0.981823	2.0072
CL1077.Contig61_All	NA	NA	NA	NA	NA	NA	NA	NA	NA	NA	NA	NA	NA
CL1077.Contig63_All	NA	NA	NA	NA	1.05667	0.931658	1.07952	NA	NA	NA	NA	NA	NA
CL1077.Contig65_All	NA	NA	NA	NA	1.35667	0.958435	1.44007	1.33667	0.96471	1.41864	1.06	0.948806	1.08406
CL1077.Contig67_All	41.68	60.3167	0.971397	0.533201	59.41	0.974164	0.511351	55.3667	0.970375	0.409662	113.62	0.999429	1.44679
CL1077.Contig68_All	2.95	0.5	0.991765	-2.56071	0.5	0.992041	-2.56071	0.356667	0.996402	-3.04807	0.353333	0.997499	-3.06161
CL1077.Contig7_All	NA	NA	NA	NA	NA	NA	NA	1.14	0.926823	1.18903	NA	NA	NA
CL1077.Contig70_All	NA	NA	NA	NA	NA	NA	NA	NA	NA	NA	NA	NA	NA
CL1077.Contig71_All	NA	NA	NA	NA	NA	NA	NA	NA	NA	NA	NA	NA	NA
CL1077.Contig72_All	2.46667	3.31667	0.880425	0.427171	1.33667	0.944184	-0.883923	2.60667	0.0284407	0.0796433	3.63	0.939269	0.557407
CL1077.Contig73_All	1.10333	0.5	0.956111	-1.14187	0.5	0.934219	-1.14187	0.5	0.959116	-1.14187	0.5	0.964528	-1.14187
CL1077.Contig74_All	1.44333	0.603333	0.960292	-1.25838	0.983333	0.733486	-0.553652	0.423333	0.983857	-1.76954	0.5	0.977663	-1.5294
CL1077.Contig75_All	NA	NA	NA	NA	NA	NA	NA	NA	NA	NA	NA	NA	NA
CL1077.Contig76_All	3.06	3.40333	0.399663	0.153417	1.88667	0.882981	-0.697692	1.89667	0.912053	-0.690066	1.62	0.954596	-0.917538
CL1077.Contig77_All	186.63	219.54	0.963017	0.234303	263.993	0.98593	0.500321	306.697	0.99533	0.716632	341.38	0.991623	0.871198
CL1077.Contig78_All	NA	NA	NA	NA	NA	NA	NA	NA	NA	NA	NA	NA	NA
CL1077.Contig79_All	NA	NA	NA	NA	NA	NA	NA	NA	NA	NA	NA	NA	NA
CL1077.Contig8_All	1.02667	0.5	0.947836	-1.03797	0.5	0.924574	-1.03797	0.5	0.949203	-1.03797	0.5	0.955604	-1.03797
CL1077.Contig80_All	NA	NA	NA	NA	NA	NA	NA	NA	NA	NA	NA	NA	NA
CL1077.Contig81_All	NA	NA	NA	NA	NA	NA	NA	NA	NA	NA	NA	NA	NA
CL1078.Contig1_All	NA	NA	NA	NA	NA	NA	NA	NA	NA	NA	NA	NA	NA
CL1078.Contig2_All	NA	NA	NA	NA	NA	NA	NA	NA	NA	NA	NA	NA	NA
CL1079.Contig1_All	NA	NA	NA	NA	NA	NA	NA	NA	NA	NA	NA	NA	NA
CL1079.Contig10_All	6.18	4.09667	0.948257	-0.593156	6.84333	0.519575	0.147092	6.92	0.401705	0.163165	6.02333	0.0613842	-0.0370447
CL1079.Contig12_All	NA	NA	NA	NA	NA	NA	NA	NA	NA	NA	NA	NA	NA
CL1079.Contig13_All	0.97	2.85667	0.972257	1.55828	3.16667	0.973946	1.70691	2.38667	0.940374	1.29894	2.75	0.984052	1.50337
CL1079.Contig14_All	NA	NA	NA	NA	NA	NA	NA	NA	NA	NA	NA	NA	NA
CL1079.Contig15_All	NA	NA	NA	NA	NA	NA	NA	NA	NA	NA	NA	NA	NA
CL1079.Contig16_All	NA	NA	NA	NA	NA	NA	NA	NA	NA	NA	NA	NA	NA
CL1079.Contig17_All	NA	NA	NA	NA	NA	NA	NA	NA	NA	NA	NA	NA	NA
CL1079.Contig18_All	NA	NA	NA	NA	NA	NA	NA	NA	NA	NA	NA	NA	NA
CL1079.Contig19_All	NA	NA	NA	NA	NA	NA	NA	NA	NA	NA	NA	NA	NA
CL1079.Contig2_All	3.79	12.56	0.983821	1.72857	15.2767	0.986164	2.01106	6.76667	0.944319	0.836247	10.9867	0.991264	1.53548
CL1079.Contig21_All	2.02667	0.5	0.984411	-2.01911	0.5	0.972509	-2.01911	0.5	0.986632	-2.01911	0.5	0.985638	-2.01911
CL1079.Contig22_All	0.5	1.01667	0.951692	1.02385	NA	NA	NA	1.12333	0.924031	1.16779	1.53	0.987564	1.61353
CL1079.Contig25_All	3.51333	2.77667	0.819672	-0.339486	2.97	0.605053	-0.242378	1.98667	0.954206	-0.822491	3.8	0.343212	0.113159
CL1079.Contig26_All	2.19667	0.5	0.98879	-2.13532	0.5	0.979945	-2.13532	0.5	0.992121	-2.13532	0.5	0.991204	-2.13532
CL1079.Contig27_All	1.09333	0.62	0.92145	-0.818393	1.02333	0.0553562	-0.0954572	0.62	0.905376	-0.818393	0.5	0.964877	-1.12873
CL1079.Contig28_All	NA	NA	NA	NA	NA	NA	NA	NA	NA	NA	NA	NA	NA
CL1079.Contig30_All	NA	NA	NA	NA	NA	NA	NA	NA	NA	NA	NA	NA	NA
CL1079.Contig31_All	NA	NA	NA	NA	NA	NA	NA	NA	NA	NA	NA	NA	NA
CL1079.Contig33_All	6.75667	8.73333	0.83692	0.370221	3.49667	0.927629	-0.950331	10.47	0.91587	0.631878	6.99667	0.0856294	0.0503561
CL1079.Contig34_All	89.93	187.09	1	1.05686	135.41	0.996628	0.59046	224.177	1	1.31776	166.277	1	0.886711
CL1079.Contig35_All	1.26333	1.40333	0.167755	0.151622	2.22333	0.863089	0.815489	1.03667	0.334266	-0.285283	3.07667	0.975605	1.28413
CL1079.Contig4_All	NA	NA	NA	NA	NA	NA	NA	NA	NA	NA	NA	NA	NA
CL1079.Contig5_All	NA	NA	NA	NA	NA	NA	NA	NA	NA	NA	1.02667	0.964276	0.909235
CL1079.Contig7_All	14.54	12.73	0.788511	-0.191795	17.6067	0.844439	0.276095	6.44	0.99409	-1.17489	16.2133	0.743116	0.157153
CL1079.Contig8_All	96.28	143.497	0.995832	0.575709	138.383	0.993758	0.523362	118.75	0.95837	0.302619	115.78	0.987768	0.266078
CL108.Contig1_All	NA	NA	NA	NA	NA	NA	NA	NA	NA	NA	NA	NA	NA
CL108.Contig2_All	NA	NA	NA	NA	NA	NA	NA	NA	NA	NA	NA	NA	NA
CL108.Contig3_All	NA	NA	NA	NA	1.04333	0.956285	1.10019	NA	NA	NA	1.06667	0.981811	1.1321
CL108.Contig4_All	NA	NA	NA	NA	NA	NA	NA	NA	NA	NA	NA	NA	NA
CL108.Contig5_All	20.1933	20.42	0.0552867	0.0161038	18.9867	0.6154	-0.0888924	19.24	0.428974	-0.0697703	20.11	0.00765419	-0.005966
CL1080.Contig1_All	NA	NA	NA	NA	NA	NA	NA	NA	NA	NA	NA	NA	NA
CL1080.Contig10_All	NA	NA	NA	NA	NA	NA	NA	NA	NA	NA	NA	NA	NA
CL1080.Contig12_All	NA	NA	NA	NA	2.33333	0.952731	1.30146	NA	NA	NA	NA	NA	NA
CL1080.Contig13_All	NA	NA	NA	NA	NA	NA	NA	NA	NA	NA	NA	NA	NA
CL1080.Contig14_All	NA	NA	NA	NA	NA	NA	NA	NA	NA	NA	NA	NA	NA
CL1080.Contig15_All	NA	NA	NA	NA	NA	NA	NA	NA	NA	NA	NA	NA	NA
CL1080.Contig16_All	0.46	1.06333	0.939644	1.20889	NA	NA	NA	NA	NA	NA	NA	NA	NA
CL1080.Contig17_All	0.53	1.31333	0.961736	1.30917	NA	NA	NA	1.68	0.959857	1.6644	NA	NA	NA
CL1080.Contig19_All	1.05667	1.73	0.861679	0.711252	3.97667	0.975638	1.91204	0.506667	0.943439	-1.06041	1.3	0.578553	0.298991
CL1080.Contig2_All	NA	NA	NA	NA	NA	NA	NA	NA	NA	NA	NA	NA	NA
CL1080.Contig20_All	10.96	12.3567	0.713148	0.173042	6.07333	0.976515	-0.851687	9.49	0.737517	-0.207768	6.45667	0.984841	-0.763386
CL1080.Contig21_All	NA	NA	NA	NA	NA	NA	NA	1.01	0.901102	1.01436	NA	NA	NA
CL1080.Contig22_All	1.06	1.13	0.090565	0.0922585	3.21667	0.973494	1.6015	1.02667	0.0374883	-0.0460964	1.32333	0.638876	0.320112
CL1080.Contig23_All	NA	NA	NA	NA	NA	NA	NA	1.06	0.911259	1.08406	NA	NA	NA
CL1080.Contig25_All	NA	NA	NA	NA	NA	NA	NA	NA	NA	NA	NA	NA	NA
CL1080.Contig3_All	0.693333	1.20667	0.878795	0.799406	NA	NA	NA	NA	NA	NA	NA	NA	NA
CL1080.Contig4_All	1.17333	1.27	0.178301	0.114216	0.993333	0.402873	-0.240263	0.463333	0.983723	-1.34049	0.813333	0.828929	-0.528694
CL1080.Contig5_All	NA	NA	NA	NA	NA	NA	NA	NA	NA	NA	NA	NA	NA
CL1080.Contig6_All	NA	NA	NA	NA	NA	NA	NA	NA	NA	NA	NA	NA	NA
CL1080.Contig7_All	NA	NA	NA	NA	NA	NA	NA	NA	NA	NA	NA	NA	NA
CL1080.Contig8_All	0.853333	1.95333	0.959925	1.19476	1.85	0.959101	1.11634	NA	NA	NA	NA	NA	NA
CL1080.Contig9_All	1.55	3.1	0.943558	1	2.98667	0.945519	0.946268	1.06	0.791342	-0.548204	2.08333	0.840198	0.426625
CL1081.Contig1_All	NA	NA	NA	NA	NA	NA	NA	NA	NA	NA	NA	NA	NA
CL1081.Contig10_All	1.5	1.81667	0.515768	0.276331	0.983333	0.784628	-0.60921	5.62667	0.964572	1.90732	1.57	0.0620012	0.0658021
CL1081.Contig11_All	1.73333	0.716667	0.967289	-1.27417	0.71	0.952796	-1.28766	0.566667	0.983907	-1.61298	1.50667	0.407017	-0.202189
CL1081.Contig12_All	NA	NA	NA	NA	NA	NA	NA	NA	NA	NA	NA	NA	NA
CL1081.Contig13_All	NA	NA	NA	NA	2.74333	0.98232	2.17695	NA	NA	NA	1.28333	0.963641	1.08092
CL1081.Contig14_All	5.99	1.70333	0.983151	-1.8142	1.46667	0.976408	-2.03001	4.32	0.799154	-0.471525	0.826667	0.992841	-2.85718
CL1081.Contig15_All	380.907	298.31	1	-0.352625	306.957	0.997824	-0.311403	277.157	1	-0.458736	297.177	1	-0.358117
CL1081.Contig2_All	3.25333	0.48	0.98983	-2.76081	0.343333	0.990171	-3.24424	1.14667	0.983927	-1.50447	1.24333	0.98178	-1.38771
CL1081.Contig3_All	1.81333	0.386667	0.986631	-2.22948	0.83	0.931464	-1.12746	0.556667	0.984858	-1.70376	0.67	0.978048	-1.43641
CL1081.Contig4_All	2.43	1.36667	0.942237	-0.830295	1.32	0.89319	-0.880418	0.316667	0.994694	-2.93992	0.683333	0.989075	-1.83029
CL1081.Contig5_All	NA	NA	NA	NA	NA	NA	NA	NA	NA	NA	1.02333	0.975648	1.31958
CL1081.Contig6_All	NA	NA	NA	NA	NA	NA	NA	NA	NA	NA	NA	NA	NA
CL1081.Contig7_All	2.41667	1.35667	0.900559	-0.832952	2	0.382197	-0.273018	6.32667	0.957291	1.38843	2.04333	0.466746	-0.242094
CL1081.Contig8_All	NA	NA	NA	NA	NA	NA	NA	NA	NA	NA	NA	NA	NA
CL1081.Contig9_All	NA	NA	NA	NA	1.20333	0.778768	0.547488	1.28	0.773311	0.636595	1.08667	0.760707	0.400361
CL1082.Contig1_All	11.06	10.3633	0.469064	-0.0938633	18.1367	0.981799	0.713558	6.10667	0.991701	-0.856894	8.32333	0.964639	-0.410118
CL1082.Contig2_All	3.22667	0.763333	0.988599	-2.07966	0.633333	0.978071	-2.34901	1.18667	0.983866	-1.44313	2.07333	0.918879	-0.638092
CL1083.Contig1_All	19.5267	11.2167	0.986147	-0.799802	16.15	0.920466	-0.273912	11.37	0.993869	-0.780213	10.0967	0.99438	-0.951567
CL1083.Contig2_All	2.79667	0.796667	0.983041	-1.81166	0.67	0.977552	-2.06148	2.12333	0.661618	-0.397377	3.08667	0.327105	0.142341
CL1083.Contig3_All	NA	NA	NA	NA	NA	NA	NA	NA	NA	NA	NA	NA	NA
CL1083.Contig4_All	10.3767	11.2833	0.619997	0.12085	8.58	0.875947	-0.274294	10.5333	0.00455526	0.021619	8.2	0.949322	-0.339647
CL1084.Contig1_All	NA	NA	NA	NA	NA	NA	NA	NA	NA	NA	NA	NA	NA
CL1084.Contig10_All	NA	NA	NA	NA	NA	NA	NA	NA	NA	NA	NA	NA	NA
CL1084.Contig11_All	NA	NA	NA	NA	NA	NA	NA	NA	NA	NA	NA	NA	NA
CL1084.Contig12_All	1.34	1.78	0.757978	0.409644	0.906667	0.784464	-0.563589	0.553333	0.982231	-1.27601	0.78	0.936408	-0.780687
CL1084.Contig3_All	0.526667	1.11667	0.942421	1.08424	NA	NA	NA	NA	NA	NA	NA	NA	NA
CL1084.Contig4_All	21.5567	20.7633	0.368407	-0.054096	31.09	0.986339	0.528317	10.9667	0.996658	-0.975009	10.35	0.998437	-1.0585
CL1084.Contig5_All	NA	NA	NA	NA	NA	NA	NA	NA	NA	NA	NA	NA	NA
CL1084.Contig7_All	NA	NA	NA	NA	NA	NA	NA	NA	NA	NA	NA	NA	NA
CL1084.Contig8_All	0.873333	1.96	0.953625	1.16625	NA	NA	NA	NA	NA	NA	NA	NA	NA
CL1084.Contig9_All	NA	NA	NA	NA	4.59	0.984419	2.29803	NA	NA	NA	3.2	0.988802	1.77761
CL1085.Contig10_All	NA	NA	NA	NA	NA	NA	NA	NA	NA	NA	NA	NA	NA
CL1085.Contig11_All	0.493333	1.07	0.954616	1.11698	2.65	0.981711	2.42536	NA	NA	NA	1.84667	0.989755	1.90429
CL1085.Contig13_All	NA	NA	NA	NA	NA	NA	NA	NA	NA	NA	NA	NA	NA
CL1085.Contig14_All	4.03	4.52	0.379678	0.165543	8.52333	0.968784	1.08064	0.83	0.992562	-2.2796	4.42667	0.307688	0.135441
CL1085.Contig15_All	2.01667	0.623333	0.982262	-1.6939	0.59	0.969039	-1.77319	0.36	0.992058	-2.4859	0.926667	0.9647	-1.12185
CL1085.Contig16_All	NA	NA	NA	NA	NA	NA	NA	NA	NA	NA	1.03667	0.877349	0.566525
CL1085.Contig18_All	NA	NA	NA	NA	NA	NA	NA	NA	NA	NA	NA	NA	NA
CL1085.Contig19_All	NA	NA	NA	NA	NA	NA	NA	NA	NA	NA	NA	NA	NA
CL1085.Contig20_All	1.79333	0.213333	0.989431	-3.07146	0.856667	0.918073	-1.06584	0.5	0.984492	-1.84264	0.403333	0.98715	-2.1526
CL1085.Contig23_All	NA	NA	NA	NA	NA	NA	NA	NA	NA	NA	NA	NA	NA
CL1085.Contig24_All	NA	NA	NA	NA	NA	NA	NA	NA	NA	NA	NA	NA	NA
CL1085.Contig25_All	NA	NA	NA	NA	NA	NA	NA	NA	NA	NA	NA	NA	NA
CL1085.Contig26_All	NA	NA	NA	NA	NA	NA	NA	NA	NA	NA	NA	NA	NA
CL1085.Contig28_All	NA	NA	NA	NA	1.77667	0.900287	0.878083	NA	NA	NA	1.39	0.820406	0.523994
CL1085.Contig29_All	NA	NA	NA	NA	NA	NA	NA	1.01333	0.694601	0.65547	NA	NA	NA
CL1085.Contig3_All	NA	NA	NA	NA	NA	NA	NA	NA	NA	NA	NA	NA	NA
CL1085.Contig30_All	16.1433	19.0933	0.92085	0.24213	15.5833	0.195954	-0.0509346	17.9967	0.645084	0.156791	18.81	0.918044	0.220561
CL1085.Contig31_All	NA	NA	NA	NA	NA	NA	NA	NA	NA	NA	NA	NA	NA
CL1085.Contig32_All	1.98333	0.52	0.987087	-1.93134	1.96667	0.000470175	-0.0121747	0.436667	0.994904	-2.18332	0.5	0.996092	-1.98793
CL1085.Contig34_All	NA	NA	NA	NA	NA	NA	NA	NA	NA	NA	NA	NA	NA
CL1085.Contig35_All	NA	NA	NA	NA	NA	NA	NA	NA	NA	NA	NA	NA	NA
CL1085.Contig36_All	NA	NA	NA	NA	NA	NA	NA	NA	NA	NA	NA	NA	NA
CL1085.Contig4_All	NA	NA	NA	NA	NA	NA	NA	NA	NA	NA	NA	NA	NA
CL1085.Contig5_All	NA	NA	NA	NA	NA	NA	NA	NA	NA	NA	NA	NA	NA
CL1085.Contig6_All	0.406667	1.23333	0.970178	1.60064	NA	NA	NA	NA	NA	NA	1.83333	0.989024	2.17255
CL1085.Contig7_All	1.13667	1.37667	0.521028	0.27637	2.70333	0.956703	1.24993	1.00333	0.246762	-0.180008	0.936667	0.499729	-0.279202
CL1085.Contig8_All	NA	NA	NA	NA	NA	NA	NA	NA	NA	NA	NA	NA	NA
CL1085.Contig9_All	NA	NA	NA	NA	NA	NA	NA	NA	NA	NA	NA	NA	NA
CL1086.Contig1_All	4.34667	3.93667	0.342297	-0.142935	5.26	0.639798	0.275153	4.32667	0.00981159	-0.00665349	1.63333	0.988454	-1.41209
CL1086.Contig2_All	11.5	20.66	0.975571	0.845206	42.3267	1	1.87993	6.65333	0.98496	-0.789485	26.85	0.995935	1.22329
CL1086.Contig3_All	NA	NA	NA	NA	NA	NA	NA	NA	NA	NA	NA	NA	NA
CL1086.Contig4_All	NA	NA	NA	NA	NA	NA	NA	NA	NA	NA	1.10667	0.89688	0.709704
CL1086.Contig5_All	1.05667	0.663333	0.854105	-0.671714	1.73333	0.878822	0.714029	1.03	0.0265846	-0.036876	1.59333	0.874323	0.592528
CL1087.Contig1_All	1.42667	0.903333	0.875078	-0.659318	1.89667	0.74988	0.410818	0.316667	0.992246	-2.17161	0.596667	0.977959	-1.25765
CL1087.Contig2_All	8.65667	5.01333	0.962089	-0.788041	5.19	0.940496	-0.738077	10.0833	0.487699	0.220089	7.25333	0.72676	-0.255167
CL1087.Contig3_All	NA	NA	NA	NA	NA	NA	NA	NA	NA	NA	NA	NA	NA
CL1087.Contig4_All	NA	NA	NA	NA	NA	NA	NA	NA	NA	NA	NA	NA	NA
CL1087.Contig5_All	NA	NA	NA	NA	NA	NA	NA	NA	NA	NA	1.28333	0.808429	0.444056
CL1087.Contig6_All	NA	NA	NA	NA	NA	NA	NA	NA	NA	NA	NA	NA	NA
CL1087.Contig7_All	3.56667	1.13667	0.975925	-1.64977	0.5	0.9777	-2.83458	3.38333	0.0810653	-0.0761311	2.95667	0.550652	-0.270605
CL1087.Contig8_All	17	17.64	0.19192	0.0533158	18.7067	0.619701	0.138018	9.36667	0.984428	-0.859927	9.34333	0.987426	-0.863526
CL1088.Contig1_All	NA	NA	NA	NA	NA	NA	NA	NA	NA	NA	1.28	0.830718	0.546044
CL1088.Contig2_All	1.04	0.666667	0.86786	-0.641546	0.513333	0.932836	-1.01862	0.776667	0.581098	-0.421216	0.916667	0.372235	-0.182114
CL1089.Contig1_All	NA	NA	NA	NA	NA	NA	NA	NA	NA	NA	NA	NA	NA
CL1089.Contig12_All	NA	NA	NA	NA	NA	NA	NA	NA	NA	NA	NA	NA	NA
CL1089.Contig13_All	NA	NA	NA	NA	NA	NA	NA	NA	NA	NA	NA	NA	NA
CL1089.Contig15_All	NA	NA	NA	NA	1.01333	0.844411	0.662965	NA	NA	NA	NA	NA	NA
CL1089.Contig16_All	NA	NA	NA	NA	NA	NA	NA	NA	NA	NA	NA	NA	NA
CL1089.Contig18_All	NA	NA	NA	NA	NA	NA	NA	1.13	0.925193	1.17632	NA	NA	NA
CL1089.Contig20_All	NA	NA	NA	NA	1.25333	0.920369	0.861102	NA	NA	NA	NA	NA	NA
CL1089.Contig21_All	NA	NA	NA	NA	NA	NA	NA	NA	NA	NA	1.44333	0.979583	1.36591
CL1089.Contig23_All	NA	NA	NA	NA	1.20667	0.68486	0.375725	NA	NA	NA	NA	NA	NA
CL1089.Contig25_All	NA	NA	NA	NA	NA	NA	NA	NA	NA	NA	NA	NA	NA
CL1089.Contig26_All	0.943333	1.26667	0.776732	0.425197	NA	NA	NA	NA	NA	NA	NA	NA	NA
CL1089.Contig28_All	NA	NA	NA	NA	NA	NA	NA	NA	NA	NA	NA	NA	NA
CL1089.Contig3_All	NA	NA	NA	NA	NA	NA	NA	NA	NA	NA	NA	NA	NA
CL1089.Contig4_All	NA	NA	NA	NA	NA	NA	NA	NA	NA	NA	NA	NA	NA
CL1089.Contig9_All	NA	NA	NA	NA	NA	NA	NA	NA	NA	NA	NA	NA	NA
CL109.Contig1_All	NA	NA	NA	NA	NA	NA	NA	NA	NA	NA	NA	NA	NA
CL109.Contig2_All	NA	NA	NA	NA	NA	NA	NA	NA	NA	NA	1.03667	0.93749	0.710915
CL109.Contig3_All	NA	NA	NA	NA	NA	NA	NA	NA	NA	NA	NA	NA	NA
CL109.Contig5_All	0.826667	1.15667	0.717976	0.484596	1.85667	0.91997	1.16734	NA	NA	NA	1.01333	0.521679	0.293731
CL109.Contig6_All	23.3433	18.3867	0.957499	-0.344351	17.9933	0.936517	-0.375548	27	0.828356	0.209949	30.5533	0.982966	0.388319
CL109.Contig7_All	4.7	2.55333	0.946265	-0.880279	8.68333	0.959842	0.885588	3.27333	0.83851	-0.5219	2.56333	0.951748	-0.87464
CL109.Contig8_All	NA	NA	NA	NA	NA	NA	NA	NA	NA	NA	NA	NA	NA
CL109.Contig9_All	NA	NA	NA	NA	NA	NA	NA	NA	NA	NA	NA	NA	NA
CL1090.Contig1_All	NA	NA	NA	NA	1.83	0.96797	1.87184	NA	NA	NA	NA	NA	NA
CL1090.Contig2_All	2.71667	2.24667	0.514392	-0.274051	11.2433	0.984208	2.04916	2.83333	0.00638072	0.0606628	4.16333	0.900304	0.615902
CL1090.Contig3_All	2.06667	2.91	0.865056	0.493713	2.21667	0.140602	0.101086	1.90333	0.175498	-0.118777	1.15667	0.956147	-0.837333
CL1090.Contig4_All	2.14333	3.38667	0.870183	0.66001	2.43333	0.236024	0.183078	1.56	0.664713	-0.45831	3.48	0.924367	0.699231
CL1090.Contig5_All	1.75	1.69333	0.0195578	-0.0474889	4.29667	0.958464	1.29586	1.64667	0.0765501	-0.0878064	0.423333	0.985675	-2.04749
CL1090.Contig6_All	17.14	18.0067	0.366925	0.071164	12.17	0.947588	-0.494038	13.65	0.911939	-0.328466	8.40667	0.98962	-1.02776
CL1090.Contig7_All	3.68667	1.30667	0.984055	-1.49643	2.04667	0.924324	-0.849041	0.88	0.993381	-2.06674	0.77	0.996884	-2.25939
CL1090.Contig8_All	NA	NA	NA	NA	NA	NA	NA	NA	NA	NA	NA	NA	NA
CL1091.Contig10_All	1.09	1.74	0.857689	0.674759	2.08333	0.914011	0.934566	0.473333	0.980192	-1.2034	2.85667	0.984023	1.39
CL1091.Contig11_All	0.883333	1.35333	0.819892	0.615487	NA	NA	NA	1.47667	0.777198	0.741314	1.51667	0.927056	0.779874
CL1091.Contig12_All	NA	NA	NA	NA	1.07	0.933379	1.09761	NA	NA	NA	NA	NA	NA
CL1091.Contig14_All	1.07	0.5	0.952525	-1.09761	0.5	0.930219	-1.09761	0.5	0.955663	-1.09761	0.88	0.512522	-0.282035
CL1091.Contig15_All	0.5	1.29	0.968402	1.36737	1.18333	0.956188	1.24286	NA	NA	NA	NA	NA	NA
CL1091.Contig16_All	NA	NA	NA	NA	NA	NA	NA	NA	NA	NA	NA	NA	NA
CL1091.Contig17_All	NA	NA	NA	NA	NA	NA	NA	NA	NA	NA	NA	NA	NA
CL1091.Contig19_All	NA	NA	NA	NA	NA	NA	NA	NA	NA	NA	NA	NA	NA
CL1091.Contig20_All	0.726667	1.13	0.877011	0.636957	NA	NA	NA	NA	NA	NA	1.35333	0.960107	0.897152
CL1091.Contig21_All	NA	NA	NA	NA	NA	NA	NA	NA	NA	NA	NA	NA	NA
CL1091.Contig22_All	1.41667	0.5	0.975008	-1.5025	0.5	0.958889	-1.5025	0.513333	0.977555	-1.46453	0.55	0.969699	-1.365
CL1091.Contig23_All	NA	NA	NA	NA	NA	NA	NA	NA	NA	NA	NA	NA	NA
CL1091.Contig24_All	NA	NA	NA	NA	NA	NA	NA	NA	NA	NA	NA	NA	NA
CL1091.Contig27_All	0.5	1.42667	0.963353	1.51265	NA	NA	NA	NA	NA	NA	NA	NA	NA
CL1091.Contig28_All	NA	NA	NA	NA	NA	NA	NA	NA	NA	NA	NA	NA	NA
CL1091.Contig3_All	16.1333	65.8133	0.999898	2.02834	28.6633	0.986768	0.829162	44.7533	0.999841	1.47195	26.0267	0.987513	0.689946
CL1091.Contig4_All	NA	NA	NA	NA	NA	NA	NA	NA	NA	NA	NA	NA	NA
CL1091.Contig5_All	1.09667	2.10333	0.935702	0.939552	2.04333	0.945733	0.897799	1.45	0.588444	0.402928	1.62	0.883563	0.562869
CL1091.Contig6_All	12.3	9.16	0.96287	-0.425239	11.4233	0.524155	-0.106675	6.99	0.992525	-0.815294	7.15333	0.989793	-0.781971
CL1091.Contig8_All	NA	NA	NA	NA	NA	NA	NA	NA	NA	NA	NA	NA	NA
CL1091.Contig9_All	NA	NA	NA	NA	NA	NA	NA	NA	NA	NA	NA	NA	NA
CL1092.Contig2_All	2.47667	0.9	0.983774	-1.4604	1.79	0.869307	-0.46844	1.82	0.757673	-0.444461	2.40333	0.059196	-0.043363
CL1092.Contig3_All	NA	NA	NA	NA	NA	NA	NA	NA	NA	NA	NA	NA	NA
CL1092.Contig4_All	2.65333	3.24333	0.655886	0.289671	2.75667	0.0506167	0.0551189	1.18	0.976012	-1.16902	4.82333	0.975544	0.862225
CL1092.Contig5_All	NA	NA	NA	NA	NA	NA	NA	NA	NA	NA	NA	NA	NA
CL1092.Contig6_All	NA	NA	NA	NA	1.07	0.90721	0.787271	1.00333	0.814364	0.694461	1.18333	0.954594	0.932516
CL1092.Contig8_All	61.4167	77.3867	0.977862	0.333455	58.1467	0.732606	-0.0789337	64.7367	0.638401	0.0759529	67.7	0.932211	0.140526
CL1093.Contig1_All	NA	NA	NA	NA	NA	NA	NA	NA	NA	NA	NA	NA	NA
CL1093.Contig10_All	1.74667	4.31667	0.967982	1.30531	3.11	0.931864	0.83231	3.01333	0.886117	0.786756	1.94	0.324195	0.151452
CL1093.Contig12_All	9.82667	3.76667	0.988969	-1.38341	3.30667	0.978161	-1.57132	1.72	0.995875	-2.51429	3.78333	0.993355	-1.37704
CL1093.Contig14_All	1.94667	2.48667	0.722511	0.353207	0.526667	0.977152	-1.88604	1.47667	0.686999	-0.398662	2.64	0.853781	0.439532
CL1093.Contig15_All	5.29	9.14333	0.963366	0.789452	14.28	0.98252	1.43266	7.63333	0.852893	0.529045	7.85333	0.954062	0.570037
CL1093.Contig16_All	5.2	4.49	0.729228	-0.211796	5.53667	0.228989	0.090506	0.936667	0.996109	-2.4729	6.18333	0.844223	0.249873
CL1093.Contig18_All	1.57333	5.25333	0.978604	1.73941	2.89333	0.914442	0.878908	7.26667	0.980377	2.20747	7.37333	0.987789	2.22849
CL1093.Contig2_All	NA	NA	NA	NA	NA	NA	NA	NA	NA	NA	NA	NA	NA
CL1093.Contig7_All	NA	NA	NA	NA	NA	NA	NA	NA	NA	NA	NA	NA	NA
CL1093.Contig8_All	NA	NA	NA	NA	NA	NA	NA	NA	NA	NA	NA	NA	NA
CL1093.Contig9_All	1.82667	0.6	0.975753	-1.60618	0.63	0.958626	-1.53579	0.38	0.988142	-2.26514	3.00667	0.888331	0.718952
CL1094.Contig1_All	NA	NA	NA	NA	NA	NA	NA	NA	NA	NA	NA	NA	NA
CL1094.Contig10_All	NA	NA	NA	NA	NA	NA	NA	NA	NA	NA	NA	NA	NA
CL1094.Contig11_All	NA	NA	NA	NA	NA	NA	NA	NA	NA	NA	NA	NA	NA
CL1094.Contig2_All	6.17	10.6533	0.971113	0.787963	5.49333	0.582683	-0.167589	3.86667	0.981556	-0.67418	4.50333	0.926053	-0.454277
CL1094.Contig3_All	708.92	518.773	0.994656	-0.450519	624.747	0.972551	-0.182352	517.933	0.999489	-0.452856	436.063	0.99915	-0.701085
CL1094.Contig5_All	1.86333	0.503333	0.983242	-1.8883	2.40333	0.725272	0.367151	0.48	0.992707	-1.95678	1.37667	0.801741	-0.436707
CL1094.Contig6_All	1.20333	7.95333	0.979517	2.72452	8.22333	0.985252	2.77269	0.373333	0.983943	-1.6885	2.23333	0.925573	0.892162
CL1094.Contig7_All	3.13	0.64	0.988551	-2.29002	4.43333	0.845804	0.502229	0.676667	0.992705	-2.20965	2.94	0.134849	-0.0903465
CL1094.Contig8_All	NA	NA	NA	NA	1.64	0.962721	1.6116	NA	NA	NA	1.39333	0.975847	1.37644
CL1094.Contig9_All	1.90333	2.03	0.135728	0.0929515	3.73667	0.952296	0.973224	0.626667	0.983969	-1.60276	3.16	0.94571	0.731396
CL1095.Contig1_All	NA	NA	NA	NA	NA	NA	NA	3	0.983528	2.60433	NA	NA	NA
CL1095.Contig10_All	4.66667	4.45	0.126815	-0.0685871	5.69667	0.732028	0.287726	2.92	0.924296	-0.676424	5.57	0.75291	0.255285
CL1095.Contig2_All	2.01333	1.56333	0.789762	-0.364961	2.59333	0.792533	0.365222	1.38	0.805823	-0.544918	1.73333	0.480103	-0.216037
CL1095.Contig4_All	NA	NA	NA	NA	NA	NA	NA	NA	NA	NA	NA	NA	NA
CL1095.Contig5_All	2.75667	1.46667	0.969448	-0.910384	1.21333	0.954274	-1.18395	2.45667	0.353184	-0.166223	2.49667	0.430525	-0.142922
CL1095.Contig6_All	3.26667	1.16	0.974505	-1.49369	1.04	0.966762	-1.65124	0.393333	0.994889	-3.05399	0.363333	0.993059	-3.16845
CL1095.Contig7_All	1.18333	0.466667	0.977875	-1.34239	1.17333	0.000125308	-0.0122436	0.32	0.990034	-1.88671	0.703333	0.931318	-0.750576
CL1095.Contig9_All	NA	NA	NA	NA	NA	NA	NA	NA	NA	NA	NA	NA	NA
CL1096.Contig1_All	0.82	1.31	0.865716	0.675871	NA	NA	NA	NA	NA	NA	NA	NA	NA
CL1096.Contig2_All	NA	NA	NA	NA	NA	NA	NA	NA	NA	NA	NA	NA	NA
CL1096.Contig3_All	11.1967	3.95	0.990168	-1.50314	7.09	0.965796	-0.659212	4.72667	0.994869	-1.24417	8.65333	0.94568	-0.371741
CL1097.Contig1_All	0.5	1.62667	0.977983	1.70192	NA	NA	NA	NA	NA	NA	NA	NA	NA
CL1097.Contig2_All	5.76667	0.25	0.996865	-4.52774	2.87667	0.96622	-1.00334	0.346667	0.997992	-4.05612	0.496667	1	-3.53739
CL1097.Contig3_All	1.00667	15.8433	0.999899	3.97622	0.566667	0.905492	-0.829014	12.25	0.996172	3.60512	1.99667	0.946731	0.988007
CL1097.Contig4_All	NA	NA	NA	NA	1.59667	0.971678	1.72397	NA	NA	NA	NA	NA	NA
CL1097.Contig5_All	NA	NA	NA	NA	NA	NA	NA	NA	NA	NA	NA	NA	NA
CL1097.Contig6_All	NA	NA	NA	NA	NA	NA	NA	NA	NA	NA	1.29333	0.985225	1.46036
CL1097.Contig7_All	1.12333	0.416667	0.976473	-1.43082	1.20667	0.130578	0.103241	1.08333	0.0357252	-0.0523089	0.516667	0.964695	-1.12048
CL1097.Contig8_All	0.51	2.79333	0.990773	2.45342	1.46	0.97209	1.5174	NA	NA	NA	NA	NA	NA
CL1097.Contig9_All	7.27667	13.7133	0.979277	0.91423	10.7233	0.954352	0.559404	10.8633	0.935647	0.578117	9.08667	0.899662	0.320473
CL1098.Contig1_All	3.80667	0.393333	0.991735	-3.2747	1.05667	0.977939	-1.84901	2.15333	0.908231	-0.821957	0.49	0.996069	-2.95767
CL1098.Contig10_All	2.61	3.37667	0.754754	0.37155	2.09667	0.501806	-0.315952	4.52	0.900714	0.792273	5.67333	0.981737	1.12015
CL1098.Contig12_All	NA	NA	NA	NA	NA	NA	NA	NA	NA	NA	NA	NA	NA
CL1098.Contig13_All	NA	NA	NA	NA	NA	NA	NA	NA	NA	NA	NA	NA	NA
CL1098.Contig14_All	4.24667	2.63	0.946848	-0.691268	1.60333	0.974412	-1.40526	3.79667	0.403568	-0.161598	7.95	0.981945	0.904624
CL1098.Contig15_All	NA	NA	NA	NA	NA	NA	NA	NA	NA	NA	NA	NA	NA
CL1098.Contig16_All	NA	NA	NA	NA	NA	NA	NA	NA	NA	NA	NA	NA	NA
CL1098.Contig18_All	NA	NA	NA	NA	1.16667	0.860334	0.656795	NA	NA	NA	NA	NA	NA
CL1098.Contig19_All	2.06333	0.706667	0.975037	-1.54588	0.363333	0.979112	-2.50561	4.9	0.963295	1.2478	2.73333	0.807287	0.405685
CL1098.Contig2_All	NA	NA	NA	NA	NA	NA	NA	NA	NA	NA	NA	NA	NA
CL1098.Contig21_All	NA	NA	NA	NA	NA	NA	NA	NA	NA	NA	NA	NA	NA
CL1098.Contig3_All	NA	NA	NA	NA	NA	NA	NA	NA	NA	NA	NA	NA	NA
CL1098.Contig4_All	NA	NA	NA	NA	1.45333	0.967944	1.53937	NA	NA	NA	NA	NA	NA
CL1098.Contig5_All	NA	NA	NA	NA	2.02667	0.972139	1.82166	1.32667	0.910477	1.21036	NA	NA	NA
CL1098.Contig6_All	NA	NA	NA	NA	1.80333	0.979868	2.2215	NA	NA	NA	NA	NA	NA
CL1098.Contig7_All	1.93667	6.62	0.9771	1.77326	4.35333	0.961413	1.16854	1.33667	0.804141	-0.534936	2.41333	0.690827	0.317452
CL1098.Contig9_All	NA	NA	NA	NA	NA	NA	NA	NA	NA	NA	NA	NA	NA
CL1099.Contig1_All	1.76333	1.02	0.908117	-0.789736	2.54333	0.869708	0.528415	0.443333	0.992537	-1.99184	1.42333	0.704067	-0.309032
CL1099.Contig2_All	NA	NA	NA	NA	2.24	0.957873	1.32086	NA	NA	NA	NA	NA	NA
CL1099.Contig3_All	NA	NA	NA	NA	NA	NA	NA	NA	NA	NA	NA	NA	NA
CL1099.Contig4_All	1.53667	2.48	0.920604	0.690536	1.26	0.447134	-0.286381	1.83	0.346523	0.252039	1.1	0.843786	-0.482301
CL1099.Contig5_All	NA	NA	NA	NA	NA	NA	NA	NA	NA	NA	NA	NA	NA
CL1099.Contig6_All	2.69667	2.08667	0.745724	-0.369977	4.12333	0.906903	0.612634	1.64	0.908768	-0.717481	3.32667	0.755215	0.3029
CL1099.Contig7_All	10.36	8.2	0.916077	-0.337328	4.53667	0.977872	-1.19132	6.74667	0.978026	-0.618777	4.42	0.993631	-1.22891
CL11.Contig1_All	NA	NA	NA	NA	NA	NA	NA	NA	NA	NA	NA	NA	NA
CL11.Contig2_All	NA	NA	NA	NA	NA	NA	NA	NA	NA	NA	NA	NA	NA
CL11.Contig3_All	NA	NA	NA	NA	NA	NA	NA	NA	NA	NA	NA	NA	NA
CL11.Contig4_All	NA	NA	NA	NA	NA	NA	NA	NA	NA	NA	NA	NA	NA
CL11.Contig5_All	NA	NA	NA	NA	NA	NA	NA	NA	NA	NA	NA	NA	NA
CL11.Contig6_All	32.6567	23.4633	0.989552	-0.47697	35.98	0.904327	0.139818	31.7367	0.250193	-0.0412269	29.2533	0.908442	-0.158777
CL11.Contig7_All	NA	NA	NA	NA	NA	NA	NA	NA	NA	NA	NA	NA	NA
CL11.Contig8_All	NA	NA	NA	NA	NA	NA	NA	NA	NA	NA	NA	NA	NA
CL11.Contig9_All	NA	NA	NA	NA	NA	NA	NA	NA	NA	NA	NA	NA	NA
CL110.Contig1_All	NA	NA	NA	NA	NA	NA	NA	NA	NA	NA	NA	NA	NA
CL110.Contig10_All	NA	NA	NA	NA	NA	NA	NA	NA	NA	NA	NA	NA	NA
CL110.Contig11_All	0.5	2.19333	0.975457	2.13313	1.51333	0.966746	1.59773	3.51667	0.98274	2.81421	1.67667	0.988641	1.7456
CL110.Contig12_All	3.65333	0.72	0.984982	-2.34314	0.73	0.976227	-2.32325	0.883333	0.988682	-2.04818	1.48667	0.96933	-1.29713
CL110.Contig13_All	0.5	1.91667	0.970309	1.9386	NA	NA	NA	2.6	0.976809	2.37851	NA	NA	NA
CL110.Contig14_All	24.3133	32.7667	0.972228	0.430481	29.78	0.956759	0.292596	33.8133	0.978028	0.475845	32.26	0.988142	0.407999
CL110.Contig15_All	11.77	10.6967	0.722154	-0.137953	6.33	0.978	-0.894837	6.61667	0.984642	-0.830938	8.21667	0.981555	-0.518489
CL110.Contig2_All	NA	NA	NA	NA	3.07	0.987823	3.09217	NA	NA	NA	NA	NA	NA
CL110.Contig3_All	1.49333	1.74	0.458379	0.220551	1.69667	0.309859	0.184167	1.06667	0.740132	-0.485427	3.48	0.978564	1.22055
CL110.Contig4_All	NA	NA	NA	NA	NA	NA	NA	NA	NA	NA	NA	NA	NA
CL110.Contig5_All	1.34	0.79	0.912782	-0.762308	1.02667	0.587441	-0.384265	0.496667	0.981995	-1.43188	1.18	0.359245	-0.183446
CL110.Contig6_All	1.59667	1.14667	0.809231	-0.477617	1.05667	0.796643	-0.595543	0.69	0.974012	-1.21039	1.08333	0.861778	-0.559586
CL110.Contig9_All	1.49667	0.43	0.98283	-1.79934	0.76	0.935424	-0.977682	0.426667	0.990307	-1.81057	0.826667	0.947057	-0.856375
CL1100.Contig1_All	119.223	137.747	0.96343	0.208351	140.543	0.976216	0.237348	157.923	0.995281	0.405558	180.483	1	0.598199
CL1100.Contig10_All	NA	NA	NA	NA	NA	NA	NA	NA	NA	NA	NA	NA	NA
CL1100.Contig11_All	NA	NA	NA	NA	NA	NA	NA	NA	NA	NA	NA	NA	NA
CL1100.Contig13_All	1.09333	0.423333	0.977424	-1.36887	0.383333	0.965603	-1.51206	0.5	0.973478	-1.12873	0.483333	0.966073	-1.17764
CL1100.Contig14_All	NA	NA	NA	NA	NA	NA	NA	NA	NA	NA	NA	NA	NA
CL1100.Contig15_All	NA	NA	NA	NA	NA	NA	NA	NA	NA	NA	NA	NA	NA
CL1100.Contig16_All	3.32333	1.47333	0.970131	-1.17355	1.27	0.96605	-1.3878	0.783333	0.992304	-2.08493	5.94333	0.968681	0.838641
CL1100.Contig17_All	NA	NA	NA	NA	NA	NA	NA	NA	NA	NA	NA	NA	NA
CL1100.Contig2_All	1.56333	2.15667	0.767852	0.464178	1.21	0.569583	-0.369618	1.31	0.377392	-0.255059	3.11	0.962662	0.992289
CL1100.Contig3_All	NA	NA	NA	NA	NA	NA	NA	NA	NA	NA	1.07333	0.975446	1.13124
CL1100.Contig4_All	NA	NA	NA	NA	NA	NA	NA	NA	NA	NA	NA	NA	NA
CL1100.Contig5_All	NA	NA	NA	NA	NA	NA	NA	NA	NA	NA	1.47	0.969957	1.02308
CL1100.Contig6_All	NA	NA	NA	NA	NA	NA	NA	NA	NA	NA	NA	NA	NA
CL1100.Contig7_All	1.84667	2.20667	0.513809	0.256945	2.49667	0.775437	0.43508	3.2	0.842534	0.793148	3.4	0.96021	0.880611
CL1100.Contig8_All	1.49333	2.23333	0.788174	0.580662	2.18	0.733827	0.545792	0.826667	0.857692	-0.853159	2.97	0.950504	0.991927
CL1101.Contig1_All	NA	NA	NA	NA	NA	NA	NA	NA	NA	NA	NA	NA	NA
CL1101.Contig10_All	NA	NA	NA	NA	NA	NA	NA	NA	NA	NA	NA	NA	NA
CL1101.Contig11_All	NA	NA	NA	NA	NA	NA	NA	NA	NA	NA	NA	NA	NA
CL1101.Contig12_All	30.11	15.51	0.991812	-0.957044	29.89	0.0102687	-0.0105798	27.0933	0.738443	-0.152305	19.7067	0.99611	-0.611559
CL1101.Contig2_All	13.7	2.56	0.996223	-2.41996	6.57667	0.986506	-1.05875	3.37667	0.996789	-2.0205	2.83667	0.999939	-2.27191
CL1101.Contig3_All	NA	NA	NA	NA	NA	NA	NA	NA	NA	NA	NA	NA	NA
CL1101.Contig4_All	9.33333	26.34	0.998528	1.49679	24.2367	0.993727	1.37673	19.4433	0.993461	1.05881	20.9567	0.994479	1.16694
CL1101.Contig6_All	9.14667	0.41	0.996551	-4.47955	3.57667	0.976247	-1.35463	2.81333	0.992186	-1.70097	2.53333	0.994173	-1.85221
CL1101.Contig7_All	NA	NA	NA	NA	NA	NA	NA	NA	NA	NA	NA	NA	NA
CL1101.Contig8_All	0.5	1.82	0.97015	1.86394	NA	NA	NA	NA	NA	NA	1.90333	0.987834	1.92853
CL1102.Contig1_All	91.38	96.4567	0.81756	0.0780025	104.613	0.973636	0.195116	71.82	0.994914	-0.347493	59.0433	0.994474	-0.630104
CL1102.Contig2_All	3.28667	1.82333	0.966751	-0.850047	3.71333	0.499494	0.17609	0.9	0.993023	-1.86863	2.7	0.758713	-0.283666
CL1103.Contig1_All	NA	NA	NA	NA	NA	NA	NA	NA	NA	NA	NA	NA	NA
CL1103.Contig2_All	1.1	0.6	0.927672	-0.874469	1.49667	0.689119	0.444249	1.43333	0.476451	0.381871	1.13333	0.0291201	0.0430687
CL1103.Contig3_All	7.99333	6.97667	0.806061	-0.196259	10.5367	0.935839	0.398549	5.03333	0.970945	-0.667283	8.60333	0.589302	0.106098
CL1104.Contig10_All	0.5	1.17	0.950138	1.22651	NA	NA	NA	NA	NA	NA	NA	NA	NA
CL1104.Contig11_All	4.14667	22.3267	1	2.42874	20.5667	0.999041	2.31028	12.84	0.99363	1.63062	16.7333	0.999742	2.0127
CL1104.Contig12_All	NA	NA	NA	NA	NA	NA	NA	NA	NA	NA	NA	NA	NA
CL1104.Contig13_All	NA	NA	NA	NA	NA	NA	NA	NA	NA	NA	NA	NA	NA
CL1104.Contig16_All	1.27333	1.16	0.142016	-0.134485	0.376667	0.964205	-1.75725	0.366667	0.983808	-1.79607	0.5	0.96461	-1.34861
CL1104.Contig17_All	NA	NA	NA	NA	NA	NA	NA	NA	NA	NA	NA	NA	NA
CL1104.Contig18_All	NA	NA	NA	NA	NA	NA	NA	NA	NA	NA	NA	NA	NA
CL1104.Contig2_All	1.99333	0.5	0.984447	-1.99518	3.60333	0.907247	0.854149	0.5	0.986125	-1.99518	0.5	0.985334	-1.99518
CL1104.Contig3_All	NA	NA	NA	NA	NA	NA	NA	NA	NA	NA	NA	NA	NA
CL1104.Contig5_All	NA	NA	NA	NA	NA	NA	NA	NA	NA	NA	NA	NA	NA
CL1104.Contig6_All	1.35667	1.36333	0.00233083	0.00707205	2.65	0.946153	0.965926	0.62	0.962018	-1.12973	2.63333	0.966742	0.956824
CL1104.Contig7_All	NA	NA	NA	NA	NA	NA	NA	NA	NA	NA	NA	NA	NA
CL1104.Contig8_All	1.68333	0.5	0.984068	-1.75132	0.64	0.965592	-1.39518	0.346667	0.992511	-2.2797	0.5	0.988589	-1.75132
CL1104.Contig9_All	1.46333	1.82333	0.530977	0.31732	0.77	0.893299	-0.926328	1.52667	0.00521515	0.0611267	4.07	0.982025	1.47577
CL1105.Contig1_All	2.26	0.66	0.978665	-1.77578	2.42	0.105752	0.0986843	0.403333	0.992725	-2.48628	1.78	0.657131	-0.344446
CL1105.Contig2_All	NA	NA	NA	NA	NA	NA	NA	NA	NA	NA	NA	NA	NA
CL1105.Contig3_All	NA	NA	NA	NA	NA	NA	NA	NA	NA	NA	NA	NA	NA
CL1105.Contig4_All	84.26	82.1133	0.634825	-0.0372314	96.4233	0.983178	0.194534	80.63	0.815618	-0.0635312	77.2033	0.964534	-0.126185
CL1106.Contig1_All	NA	NA	NA	NA	NA	NA	NA	NA	NA	NA	NA	NA	NA
CL1106.Contig10_All	0.363333	5.07333	0.993307	3.80357	1.37	0.974375	1.91481	1.3	0.964948	1.83915	1.45667	0.987911	2.00331
CL1106.Contig11_All	10.54	11.2	0.331442	0.0876239	7.06	0.934544	-0.578135	2.31667	0.995912	-2.18575	6.60667	0.974793	-0.67388
CL1106.Contig12_All	3.80667	5.35667	0.819646	0.492807	7.94667	0.960207	1.06182	4.06	0.0289195	0.0929515	5.03	0.799667	0.40203
CL1106.Contig13_All	4.19333	5.75	0.801738	0.455464	6.2	0.846413	0.564171	4.38	0.0093365	0.0628334	6.95667	0.940935	0.730299
CL1106.Contig14_All	2.48333	2.42667	0.0100649	-0.033302	1.71	0.720188	-0.538282	1.14333	0.943466	-1.11903	0.5	0.988512	-2.31228
CL1106.Contig15_All	4.54333	16.2767	0.98744	1.84098	10.68	0.977195	1.23309	3.83333	0.503647	-0.245152	7.48667	0.968483	0.720572
CL1106.Contig16_All	6.10667	3.14	0.954035	-0.959621	3.31667	0.91113	-0.880651	1.30667	0.992193	-2.22449	1.56667	0.988546	-1.96269
CL1106.Contig2_All	1.27667	1.00667	0.581433	-0.342796	0.656667	0.907391	-0.959149	0.683333	0.913073	-0.90172	2.21	0.932503	0.791664
CL1106.Contig3_All	NA	NA	NA	NA	NA	NA	NA	NA	NA	NA	NA	NA	NA
CL1106.Contig4_All	NA	NA	NA	NA	1.93667	0.982836	2.20511	NA	NA	NA	1.35667	0.984008	1.69161
CL1106.Contig5_All	27.2167	31.7533	0.878986	0.222418	34.46	0.940632	0.340432	24.4433	0.71154	-0.155049	22.5167	0.924833	-0.273497
CL1106.Contig6_All	NA	NA	NA	NA	NA	NA	NA	NA	NA	NA	NA	NA	NA
CL1106.Contig7_All	5.10667	3.66333	0.919221	-0.479225	3.88667	0.834556	-0.393849	5.46667	0.0938614	0.0982795	4.48333	0.653091	-0.18781
CL1106.Contig9_All	NA	NA	NA	NA	NA	NA	NA	NA	NA	NA	NA	NA	NA
CL1107.Contig1_All	2.50333	0.6	0.990141	-2.06082	0.603333	0.977253	-2.05282	0.5	0.994777	-2.32385	0.706667	0.988547	-1.82475
CL1107.Contig10_All	NA	NA	NA	NA	NA	NA	NA	NA	NA	NA	NA	NA	NA
CL1107.Contig11_All	NA	NA	NA	NA	NA	NA	NA	NA	NA	NA	NA	NA	NA
CL1107.Contig12_All	NA	NA	NA	NA	NA	NA	NA	NA	NA	NA	NA	NA	NA
CL1107.Contig13_All	NA	NA	NA	NA	NA	NA	NA	NA	NA	NA	NA	NA	NA
CL1107.Contig14_All	NA	NA	NA	NA	NA	NA	NA	NA	NA	NA	NA	NA	NA
CL1107.Contig15_All	1.25	2.36	0.914492	0.916859	2.92667	0.953732	1.22733	1.08667	0.255627	-0.202019	3.87667	0.984037	1.63289
CL1107.Contig16_All	NA	NA	NA	NA	NA	NA	NA	NA	NA	NA	1.35667	0.98338	1.30256
CL1107.Contig17_All	NA	NA	NA	NA	NA	NA	NA	NA	NA	NA	NA	NA	NA
CL1107.Contig18_All	NA	NA	NA	NA	NA	NA	NA	NA	NA	NA	NA	NA	NA
CL1107.Contig19_All	NA	NA	NA	NA	NA	NA	NA	NA	NA	NA	NA	NA	NA
CL1107.Contig2_All	0.5	3.04333	0.979395	2.60565	NA	NA	NA	NA	NA	NA	NA	NA	NA
CL1107.Contig20_All	1.76333	6.32667	0.966442	1.84314	6.98333	0.981602	1.98561	1.81333	0.000382368	0.0403389	9.69	0.997148	2.45819
CL1107.Contig22_All	2.93	0.68	0.991391	-2.10729	2.09	0.89113	-0.487398	0.726667	0.992123	-2.01154	2.54	0.485518	-0.206072
CL1107.Contig23_All	1.41667	0.523333	0.982459	-1.4367	0.5	0.969019	-1.5025	0.36	0.990214	-1.97643	0.5	0.984126	-1.5025
CL1107.Contig25_All	3.02333	2.31667	0.652063	-0.38409	1.99667	0.766751	-0.598547	2.03333	0.78265	-0.572293	1.12333	0.969152	-1.42835
CL1107.Contig26_All	0.5	3.14667	0.979793	2.65382	2.76	0.976666	2.46467	1.4	0.965341	1.48543	1.34333	0.972342	1.42582
CL1107.Contig27_All	1.00667	1.28333	0.595764	0.35031	0.5	0.921919	-1.00959	0.443333	0.96229	-1.18312	0.5	0.952192	-1.00959
CL1107.Contig3_All	2.36333	0.48	0.984376	-2.29972	0.406667	0.976352	-2.5389	0.91	0.966865	-1.37688	1.40667	0.892465	-0.748543
CL1107.Contig4_All	NA	NA	NA	NA	NA	NA	NA	NA	NA	NA	2.50667	0.990316	2.32577
CL1107.Contig6_All	NA	NA	NA	NA	NA	NA	NA	NA	NA	NA	1.34667	0.975731	1.30066
CL1107.Contig7_All	121.667	142.073	0.948774	0.223702	137.63	0.961921	0.177861	157.203	0.974947	0.369698	186.06	0.99691	0.612834
CL1107.Contig8_All	1.00667	1.36667	0.692334	0.441075	3	0.973681	1.57538	0.543333	0.918723	-0.889677	1.89	0.952755	0.9088
CL1107.Contig9_All	NA	NA	NA	NA	NA	NA	NA	NA	NA	NA	NA	NA	NA
CL1108.Contig1_All	NA	NA	NA	NA	NA	NA	NA	NA	NA	NA	NA	NA	NA
CL1108.Contig2_All	NA	NA	NA	NA	NA	NA	NA	NA	NA	NA	1.30333	0.981706	1.82967
CL1108.Contig3_All	NA	NA	NA	NA	NA	NA	NA	NA	NA	NA	NA	NA	NA
CL1108.Contig4_All	NA	NA	NA	NA	NA	NA	NA	NA	NA	NA	NA	NA	NA
CL1108.Contig5_All	2.15333	1.35333	0.883299	-0.670054	1.15333	0.908034	-0.900762	0.343333	0.994255	-2.64889	0.896667	0.974129	-1.26393
CL1108.Contig6_All	9.07	6.29333	0.9539	-0.527278	4.60667	0.9755	-0.977379	4.97667	0.983435	-0.865923	6.13	0.964497	-0.565215
CL1108.Contig7_All	9.34	11.28	0.842669	0.272273	11.9767	0.891701	0.358732	12.2667	0.881108	0.393249	10.1167	0.500529	0.11524
CL1108.Contig8_All	6.35	2.05333	0.985024	-1.62879	3.30333	0.966937	-0.942834	4.04	0.955332	-0.652401	9.43667	0.958946	0.571521
CL1108.Contig9_All	NA	NA	NA	NA	NA	NA	NA	NA	NA	NA	NA	NA	NA
CL1109.Contig1_All	3.77333	1.70667	0.961589	-1.14466	2.24333	0.897821	-0.750196	5.25667	0.756142	0.478309	3.98667	0.143223	0.0793434
CL1109.Contig2_All	2.50667	0.57	0.983032	-2.13674	0.823333	0.970728	-1.60622	0.406667	0.99488	-2.62385	0.42	0.996885	-2.57731
CL1109.Contig3_All	NA	NA	NA	NA	NA	NA	NA	NA	NA	NA	NA	NA	NA
CL1109.Contig5_All	1.88	1.53	0.551713	-0.297201	0.5	0.971532	-1.91073	2.54333	0.514307	0.435988	2.00333	0.125094	0.0916698
CL1109.Contig6_All	5.10333	2.27	0.983308	-1.16875	3.08667	0.930613	-0.72539	5.25667	0.0102689	0.0427084	4.02	0.836258	-0.344244
CL111.Contig1_All	2.81	0.623333	0.989772	-2.17249	1.67667	0.933564	-0.744974	0.593333	0.994184	-2.24366	1.95333	0.924049	-0.524632
CL111.Contig2_All	NA	NA	NA	NA	1.14	0.737811	0.559872	NA	NA	NA	1.09333	0.749189	0.499571
CL1110.Contig1_All	NA	NA	NA	NA	NA	NA	NA	NA	NA	NA	1.31667	0.942874	0.700896
CL1110.Contig2_All	NA	NA	NA	NA	NA	NA	NA	NA	NA	NA	NA	NA	NA
CL1110.Contig3_All	21.1333	17.43	0.946555	-0.277948	24.27	0.892134	0.199654	27.4433	0.956293	0.376935	32.0833	0.987447	0.602304
CL1111.Contig1_All	NA	NA	NA	NA	NA	NA	NA	NA	NA	NA	NA	NA	NA
CL1111.Contig10_All	NA	NA	NA	NA	NA	NA	NA	NA	NA	NA	NA	NA	NA
CL1111.Contig11_All	NA	NA	NA	NA	NA	NA	NA	NA	NA	NA	NA	NA	NA
CL1111.Contig12_All	NA	NA	NA	NA	NA	NA	NA	NA	NA	NA	NA	NA	NA
CL1111.Contig13_All	NA	NA	NA	NA	NA	NA	NA	1.73667	0.876722	0.916615	2.72333	0.981737	1.56567
CL1111.Contig16_All	NA	NA	NA	NA	NA	NA	NA	NA	NA	NA	NA	NA	NA
CL1111.Contig17_All	NA	NA	NA	NA	NA	NA	NA	NA	NA	NA	NA	NA	NA
CL1111.Contig2_All	NA	NA	NA	NA	NA	NA	NA	NA	NA	NA	NA	NA	NA
CL1111.Contig3_All	NA	NA	NA	NA	1.01667	0.941813	0.995278	NA	NA	NA	NA	NA	NA
CL1111.Contig4_All	NA	NA	NA	NA	NA	NA	NA	NA	NA	NA	NA	NA	NA
CL1111.Contig5_All	NA	NA	NA	NA	NA	NA	NA	NA	NA	NA	NA	NA	NA
CL1111.Contig6_All	1.10333	0.686667	0.896897	-0.684187	0.763333	0.757341	-0.531484	0.293333	0.986081	-1.91126	0.476667	0.966954	-1.21082
CL1111.Contig7_All	0.48	1.56667	0.977931	1.70659	1.22	0.961154	1.34577	NA	NA	NA	1.51	0.983526	1.65344
CL1111.Contig8_All	11.55	9.17333	0.944752	-0.332375	12.4533	0.561935	0.108639	8.83333	0.941365	-0.386863	11.3067	0.112896	-0.0307192
CL1111.Contig9_All	NA	NA	NA	NA	NA	NA	NA	NA	NA	NA	NA	NA	NA
CL1112.Contig1_All	NA	NA	NA	NA	NA	NA	NA	NA	NA	NA	1.05333	0.969863	1.07496
CL1112.Contig12_All	NA	NA	NA	NA	NA	NA	NA	NA	NA	NA	1.58667	0.987304	1.666
CL1112.Contig15_All	NA	NA	NA	NA	NA	NA	NA	NA	NA	NA	NA	NA	NA
CL1112.Contig16_All	NA	NA	NA	NA	NA	NA	NA	NA	NA	NA	NA	NA	NA
CL1112.Contig18_All	NA	NA	NA	NA	NA	NA	NA	NA	NA	NA	NA	NA	NA
CL1112.Contig19_All	NA	NA	NA	NA	NA	NA	NA	NA	NA	NA	NA	NA	NA
CL1112.Contig2_All	0.5	2.65	0.977955	2.40599	NA	NA	NA	NA	NA	NA	NA	NA	NA
CL1112.Contig20_All	45.5833	30.46	0.988193	-0.58159	36.4467	0.965776	-0.32272	61.8	0.979758	0.4391	54.84	0.977402	0.266722
CL1112.Contig21_All	59.3267	32.5367	0.992288	-0.866614	41.2033	0.979456	-0.52592	37.0867	0.994416	-0.67778	34.3133	0.993289	-0.789911
CL1112.Contig23_All	2.61667	0.9	0.979546	-1.53973	2.29333	0.392857	-0.190284	0.913333	0.984348	-1.51852	0.936667	0.981767	-1.48212
CL1112.Contig26_All	NA	NA	NA	NA	NA	NA	NA	NA	NA	NA	NA	NA	NA
CL1112.Contig27_All	NA	NA	NA	NA	NA	NA	NA	NA	NA	NA	NA	NA	NA
CL1112.Contig28_All	2.59	2.22	0.44398	-0.222392	1.25	0.926415	-1.05102	1.23333	0.956205	-1.07039	2.52667	0.0219869	-0.0357168
CL1112.Contig33_All	NA	NA	NA	NA	NA	NA	NA	NA	NA	NA	NA	NA	NA
CL1112.Contig34_All	2.43	0.906667	0.975947	-1.42231	2.36667	0.0100717	-0.0380998	0.973333	0.976054	-1.31995	2.34	0.047736	-0.0544478
CL1112.Contig36_All	16.6233	4.09667	0.989434	-2.02069	13.3733	0.76392	-0.313851	69.8333	0.993074	2.07071	28.8367	0.983714	0.794695
CL1112.Contig38_All	NA	NA	NA	NA	NA	NA	NA	NA	NA	NA	NA	NA	NA
CL1112.Contig41_All	8.51667	3.98333	0.983287	-1.09631	5.97333	0.94582	-0.511753	1.79667	0.996882	-2.24497	6.41667	0.949174	-0.408465
CL1112.Contig43_All	NA	NA	NA	NA	NA	NA	NA	NA	NA	NA	NA	NA	NA
CL1112.Contig44_All	NA	NA	NA	NA	NA	NA	NA	NA	NA	NA	NA	NA	NA
CL1112.Contig45_All	NA	NA	NA	NA	NA	NA	NA	NA	NA	NA	NA	NA	NA
CL1112.Contig46_All	4.78667	1.21667	0.988248	-1.97609	1.07667	0.979274	-2.15245	2.96667	0.929591	-0.690179	4.31667	0.423711	-0.149104
CL1112.Contig47_All	NA	NA	NA	NA	NA	NA	NA	NA	NA	NA	NA	NA	NA
CL1112.Contig52_All	1.35333	0.753333	0.938198	-0.845157	0.86	0.862009	-0.654109	0.323333	0.992708	-2.06542	1.39333	0.0359193	0.0420232
CL1112.Contig54_All	NA	NA	NA	NA	NA	NA	NA	NA	NA	NA	NA	NA	NA
CL1112.Contig55_All	NA	NA	NA	NA	NA	NA	NA	NA	NA	NA	NA	NA	NA
CL1112.Contig57_All	NA	NA	NA	NA	NA	NA	NA	NA	NA	NA	NA	NA	NA
CL1112.Contig6_All	NA	NA	NA	NA	NA	NA	NA	NA	NA	NA	NA	NA	NA
CL1112.Contig60_All	NA	NA	NA	NA	NA	NA	NA	NA	NA	NA	2.07	0.981971	2.04963
CL1112.Contig66_All	NA	NA	NA	NA	NA	NA	NA	NA	NA	NA	NA	NA	NA
CL1112.Contig67_All	1.5	1.72667	0.364727	0.203027	0.793333	0.903815	-0.918963	0.523333	0.98185	-1.51916	0.5	0.978492	-1.58496
CL1112.Contig68_All	6.62667	4.07333	0.973467	-0.702073	5.17333	0.863066	-0.357189	5.15667	0.87878	-0.361845	5.22667	0.899521	-0.342392
CL1112.Contig7_All	NA	NA	NA	NA	NA	NA	NA	NA	NA	NA	NA	NA	NA
CL1112.Contig70_All	NA	NA	NA	NA	NA	NA	NA	NA	NA	NA	NA	NA	NA
CL1112.Contig71_All	NA	NA	NA	NA	NA	NA	NA	NA	NA	NA	NA	NA	NA
CL1112.Contig72_All	NA	NA	NA	NA	NA	NA	NA	NA	NA	NA	NA	NA	NA
CL1112.Contig73_All	3.65667	1.66667	0.973152	-1.13356	2.68333	0.755117	-0.446503	2.16	0.899635	-0.759498	1.75333	0.963054	-1.06043
CL1112.Contig9_All	NA	NA	NA	NA	NA	NA	NA	NA	NA	NA	NA	NA	NA
CL1113.Contig1_All	10.5967	1.94667	0.992118	-2.44453	9.44667	0.601293	-0.165733	5.74667	0.988856	-0.882813	1.79333	0.994339	-2.56289
CL1113.Contig2_All	2.69667	0.503333	0.990613	-2.42159	1.66	0.858478	-0.699994	1.22	0.964079	-1.1443	0.426667	0.994044	-2.66
CL1113.Contig3_All	NA	NA	NA	NA	NA	NA	NA	NA	NA	NA	NA	NA	NA
CL1113.Contig4_All	1.43667	0.5	0.975209	-1.52273	0.44	0.965641	-1.70715	0.5	0.980665	-1.52273	0.5	0.977567	-1.52273
CL1114.Contig1_All	NA	NA	NA	NA	NA	NA	NA	NA	NA	NA	NA	NA	NA
CL1114.Contig2_All	NA	NA	NA	NA	NA	NA	NA	NA	NA	NA	NA	NA	NA
CL1114.Contig3_All	NA	NA	NA	NA	NA	NA	NA	NA	NA	NA	NA	NA	NA
CL1114.Contig4_All	NA	NA	NA	NA	NA	NA	NA	NA	NA	NA	NA	NA	NA
CL1114.Contig5_All	NA	NA	NA	NA	NA	NA	NA	NA	NA	NA	NA	NA	NA
CL1114.Contig6_All	NA	NA	NA	NA	NA	NA	NA	NA	NA	NA	NA	NA	NA
CL1114.Contig7_All	4.33667	1.84	0.982018	-1.23688	2.41667	0.938725	-0.843568	1.36667	0.99264	-1.66593	2.46333	0.966428	-0.815975
CL1114.Contig8_All	2.24333	5.52	0.966967	1.29902	5.21333	0.969722	1.21656	6.03	0.973729	1.42651	4.00333	0.969695	0.835558
CL1115.Contig1_All	NA	NA	NA	NA	NA	NA	NA	NA	NA	NA	NA	NA	NA
CL1115.Contig2_All	8.75333	10.58	0.854691	0.273435	11.4433	0.908668	0.386603	7.28333	0.782741	-0.265234	12.8	0.97581	0.548239
CL1115.Contig3_All	7.38	1.59667	0.990047	-2.20856	1.99667	0.986939	-1.88603	7.93333	0.216497	0.104306	3.27333	0.988223	-1.17286
CL1115.Contig4_All	NA	NA	NA	NA	NA	NA	NA	NA	NA	NA	NA	NA	NA
CL1115.Contig5_All	25.59	0.5	1	-5.67751	0.866667	1	-4.88396	11.8	0.994274	-1.11679	0.69	1	-5.21284
CL1116.Contig1_All	20.3533	27.7933	0.927428	0.449474	33.8933	0.990114	0.735736	25.97	0.935697	0.351581	45.43	1	1.15838
CL1116.Contig10_All	NA	NA	NA	NA	NA	NA	NA	NA	NA	NA	NA	NA	NA
CL1116.Contig12_All	0.5	1.93333	0.975931	1.95109	2.94	0.992468	2.55582	NA	NA	NA	3.49667	0.998481	2.80598
CL1116.Contig14_All	1.01333	9.85667	0.996964	3.28199	9.3	0.986779	3.19812	6.25	0.981004	2.62475	16.9233	1	4.06183
CL1116.Contig15_All	NA	NA	NA	NA	NA	NA	NA	NA	NA	NA	NA	NA	NA
CL1116.Contig16_All	8.76667	5.04	0.981674	-0.798605	8.95	0.0523348	0.0298593	10.0433	0.594936	0.196138	6.19667	0.960224	-0.500536
CL1116.Contig17_All	19.51	58.3833	1	1.58134	41.4567	0.990479	1.08739	46.7067	0.996097	1.25941	60.0867	1	1.62283
CL1116.Contig20_All	NA	NA	NA	NA	NA	NA	NA	NA	NA	NA	NA	NA	NA
CL1116.Contig21_All	NA	NA	NA	NA	NA	NA	NA	NA	NA	NA	NA	NA	NA
CL1116.Contig22_All	NA	NA	NA	NA	NA	NA	NA	NA	NA	NA	NA	NA	NA
CL1116.Contig23_All	0.573333	1.36333	0.962186	1.24969	2.89333	0.972087	2.33529	NA	NA	NA	NA	NA	NA
CL1116.Contig3_All	NA	NA	NA	NA	NA	NA	NA	NA	NA	NA	NA	NA	NA
CL1116.Contig6_All	5.36	3.99333	0.871132	-0.424639	2.69	0.960448	-0.994627	2.27333	0.984586	-1.23742	3.86	0.911825	-0.473632
CL1116.Contig8_All	0.5	4.6	0.98627	3.20163	NA	NA	NA	NA	NA	NA	NA	NA	NA
CL1116.Contig9_All	NA	NA	NA	NA	NA	NA	NA	NA	NA	NA	NA	NA	NA
CL1117.Contig1_All	8.04333	3.18333	0.980988	-1.33726	1.64667	0.978697	-2.28824	4.14667	0.96871	-0.955841	1.65667	0.994695	-2.27951
CL1117.Contig2_All	59.6	64.3133	0.927112	0.109806	54.8667	0.835636	-0.119382	47.3333	0.991359	-0.332456	46.6467	0.992697	-0.353538
CL1117.Contig3_All	1.51667	3.64333	0.968046	1.26435	4.18	0.974377	1.4626	0.856667	0.918019	-0.824098	2.93333	0.966532	0.951637
CL1118.Contig1_All	NA	NA	NA	NA	NA	NA	NA	NA	NA	NA	NA	NA	NA
CL1118.Contig2_All	2.23	0.453333	0.990571	-2.2984	0.533333	0.978356	-2.06393	2.07	0.164429	-0.107413	0.896667	0.97848	-1.3144
CL1119.Contig1_All	NA	NA	NA	NA	NA	NA	NA	NA	NA	NA	NA	NA	NA
CL1119.Contig10_All	NA	NA	NA	NA	NA	NA	NA	NA	NA	NA	NA	NA	NA
CL1119.Contig12_All	NA	NA	NA	NA	NA	NA	NA	NA	NA	NA	NA	NA	NA
CL1119.Contig13_All	NA	NA	NA	NA	NA	NA	NA	NA	NA	NA	NA	NA	NA
CL1119.Contig16_All	0.346667	1.88667	0.975042	2.44422	1.07333	0.966552	1.63048	NA	NA	NA	NA	NA	NA
CL1119.Contig17_All	NA	NA	NA	NA	NA	NA	NA	NA	NA	NA	NA	NA	NA
CL1119.Contig18_All	NA	NA	NA	NA	1.12333	0.956819	1.43082	NA	NA	NA	NA	NA	NA
CL1119.Contig20_All	NA	NA	NA	NA	NA	NA	NA	NA	NA	NA	NA	NA	NA
CL1119.Contig21_All	1.15	2.29	0.914138	0.993714	0.636667	0.856206	-0.853024	0.51	0.945999	-1.17306	0.896667	0.604523	-0.35899
CL1119.Contig22_All	NA	NA	NA	NA	NA	NA	NA	NA	NA	NA	NA	NA	NA
CL1119.Contig23_All	0.603333	3.94333	0.98685	2.70839	NA	NA	NA	1.34667	0.945162	1.15837	2.85	0.99392	2.23993
CL1119.Contig24_All	NA	NA	NA	NA	NA	NA	NA	NA	NA	NA	NA	NA	NA
CL1119.Contig25_All	NA	NA	NA	NA	3.42	0.983179	1.98045	NA	NA	NA	NA	NA	NA
CL1119.Contig26_All	24.7033	35.65	0.971924	0.529196	41.4233	0.993859	0.745738	29.6533	0.893225	0.263489	28.1	0.915561	0.185864
CL1119.Contig27_All	NA	NA	NA	NA	NA	NA	NA	NA	NA	NA	NA	NA	NA
CL1119.Contig4_All	NA	NA	NA	NA	NA	NA	NA	NA	NA	NA	NA	NA	NA
CL1119.Contig5_All	NA	NA	NA	NA	NA	NA	NA	NA	NA	NA	NA	NA	NA
CL1119.Contig7_All	5.75	15.9233	0.975481	1.46951	7.34	0.791745	0.352218	12.4467	0.976894	1.11413	14.03	0.987789	1.28688
CL1119.Contig8_All	NA	NA	NA	NA	NA	NA	NA	NA	NA	NA	NA	NA	NA
CL1119.Contig9_All	0.72	1.10667	0.82244	0.620152	NA	NA	NA	NA	NA	NA	NA	NA	NA
CL112.Contig1_All	0.426667	2.53	0.975055	2.56796	NA	NA	NA	NA	NA	NA	NA	NA	NA
CL112.Contig2_All	NA	NA	NA	NA	NA	NA	NA	NA	NA	NA	NA	NA	NA
CL112.Contig3_All	NA	NA	NA	NA	NA	NA	NA	1.41	0.943766	1.4957	NA	NA	NA
CL112.Contig4_All	NA	NA	NA	NA	NA	NA	NA	NA	NA	NA	NA	NA	NA
CL112.Contig5_All	9.07333	3.56667	0.990536	-1.34706	7	0.915197	-0.374278	6.21	0.966811	-0.547039	10.7433	0.891963	0.243737
CL112.Contig6_All	1.06333	0.483333	0.942943	-1.1375	0.99	0.0560552	-0.103093	0.426667	0.962057	-1.31741	0.433333	0.959806	-1.29504
CL112.Contig7_All	NA	NA	NA	NA	NA	NA	NA	NA	NA	NA	NA	NA	NA
CL112.Contig8_All	NA	NA	NA	NA	NA	NA	NA	NA	NA	NA	NA	NA	NA
CL112.Contig9_All	NA	NA	NA	NA	NA	NA	NA	NA	NA	NA	NA	NA	NA
CL1120.Contig10_All	16.64	17.8967	0.377826	0.105035	14.55	0.59247	-0.193636	17.5233	0.0791806	0.0746218	29.0033	0.985396	0.801563
CL1120.Contig11_All	NA	NA	NA	NA	1.21333	0.482058	0.283793	NA	NA	NA	NA	NA	NA
CL1120.Contig14_All	1.04	0.86	0.51814	-0.274175	0.446667	0.93755	-1.21931	0.496667	0.956895	-1.06623	1.52333	0.866216	0.550648
CL1120.Contig15_All	0.88	1.72	0.93332	0.966833	1.70333	0.919875	0.952785	NA	NA	NA	NA	NA	NA
CL1120.Contig5_All	NA	NA	NA	NA	NA	NA	NA	NA	NA	NA	NA	NA	NA
CL1120.Contig6_All	NA	NA	NA	NA	NA	NA	NA	NA	NA	NA	NA	NA	NA
CL1120.Contig7_All	2.15667	1.58	0.795363	-0.448879	0.583333	0.976542	-1.88641	0.743333	0.983883	-1.53672	5.43	0.982174	1.33215
CL1120.Contig8_All	NA	NA	NA	NA	NA	NA	NA	NA	NA	NA	NA	NA	NA
CL1120.Contig9_All	87.3833	98.65	0.935845	0.174961	103.607	0.966632	0.245687	103.583	0.944387	0.245362	105.793	0.983266	0.275819
CL1121.Contig1_All	NA	NA	NA	NA	NA	NA	NA	1.66	0.962814	1.79008	NA	NA	NA
CL1121.Contig2_All	NA	NA	NA	NA	1.45	0.835691	0.698782	NA	NA	NA	2.10333	0.975207	1.23541
CL1121.Contig3_All	93.65	83.08	0.975126	-0.172778	104.477	0.965676	0.15783	88.5433	0.828587	-0.0808953	92.1967	0.401378	-0.0225644
CL1122.Contig12_All	NA	NA	NA	NA	NA	NA	NA	NA	NA	NA	1.15333	0.858813	0.545885
CL1122.Contig13_All	1.96667	5.61	0.978504	1.51225	2.69	0.824606	0.451854	1.34	0.82888	-0.553519	4.04333	0.98134	1.03979
CL1122.Contig14_All	NA	NA	NA	NA	NA	NA	NA	NA	NA	NA	NA	NA	NA
CL1122.Contig15_All	NA	NA	NA	NA	NA	NA	NA	1.36667	0.935955	1.45066	NA	NA	NA
CL1122.Contig18_All	NA	NA	NA	NA	NA	NA	NA	NA	NA	NA	NA	NA	NA
CL1122.Contig19_All	16.2367	13.28	0.931125	-0.29	10.86	0.967554	-0.580231	9.55333	0.992488	-0.765179	12.9967	0.95491	-0.321114
CL1122.Contig20_All	2.35333	3.43667	0.86013	0.546304	3.15333	0.797128	0.422172	13.5467	0.997341	2.52516	5.62667	0.985266	1.25757
CL1122.Contig23_All	NA	NA	NA	NA	NA	NA	NA	NA	NA	NA	NA	NA	NA
CL1122.Contig28_All	5.27	2.51667	0.975684	-1.06629	6.48	0.738115	0.298191	5.31	0.0012934	0.0109089	7.20667	0.923123	0.451529
CL1122.Contig30_All	NA	NA	NA	NA	NA	NA	NA	NA	NA	NA	NA	NA	NA
CL1122.Contig32_All	NA	NA	NA	NA	NA	NA	NA	NA	NA	NA	NA	NA	NA
CL1122.Contig33_All	NA	NA	NA	NA	NA	NA	NA	NA	NA	NA	NA	NA	NA
CL1122.Contig34_All	NA	NA	NA	NA	NA	NA	NA	NA	NA	NA	NA	NA	NA
CL1122.Contig35_All	13.8133	8.10667	0.985322	-0.768881	8.18333	0.979467	-0.755301	7.89333	0.990745	-0.807355	16.16	0.914654	0.226366
CL1122.Contig37_All	0.533333	1.23667	0.962535	1.21335	1.04	0.914744	0.963474	NA	NA	NA	NA	NA	NA
CL1122.Contig38_All	12.85	17.8333	0.972224	0.472808	12.8767	0.00394935	0.00299082	19.9167	0.980272	0.632208	10.7833	0.92688	-0.252965
CL1122.Contig40_All	NA	NA	NA	NA	NA	NA	NA	NA	NA	NA	NA	NA	NA
CL1122.Contig7_All	NA	NA	NA	NA	1.04667	0.908935	1.0658	NA	NA	NA	NA	NA	NA
CL1122.Contig9_All	NA	NA	NA	NA	NA	NA	NA	NA	NA	NA	NA	NA	NA
CL1123.Contig1_All	248.417	90.74	0.997157	-1.45295	130.537	0.993554	-0.928307	118.713	0.999716	-1.06528	104.283	0.999894	-1.25225
CL1123.Contig2_All	9.42	10.7967	0.734347	0.196787	9.63	0.0568833	0.0318087	2.67333	0.994842	-1.81709	16.6733	0.984474	0.823744
CL1123.Contig3_All	3.67667	2.34333	0.92276	-0.649836	3.80333	0.0570687	0.048866	1.09	0.989274	-1.75407	5.59333	0.950339	0.60531
CL1123.Contig4_All	192.43	84.69	0.996305	-1.18407	120.417	0.990765	-0.676299	182.24	0.614065	-0.0784941	110.87	0.998583	-0.795465
CL1124.Contig1_All	2.80333	0.636667	0.984546	-2.13853	0.77	0.971118	-1.86421	0.666667	0.991648	-2.07211	1.32667	0.964898	-1.07934
CL1124.Contig2_All	NA	NA	NA	NA	NA	NA	NA	NA	NA	NA	NA	NA	NA
CL1124.Contig3_All	NA	NA	NA	NA	NA	NA	NA	NA	NA	NA	NA	NA	NA
CL1124.Contig4_All	2.00667	0.923333	0.951665	-1.11988	0.636667	0.96575	-1.65619	0.523333	0.985735	-1.939	0.576667	0.982212	-1.79899
CL1124.Contig5_All	5.77667	12.0533	0.979004	1.06112	16.4867	0.99386	1.51299	4.03667	0.910495	-0.517073	6.41	0.525517	0.150087
CL1125.Contig1_All	1.32667	0.5	0.982134	-1.40781	0.993333	0.743191	-0.417456	0.42	0.985081	-1.65934	1.25667	0.0936836	-0.0782039
CL1125.Contig10_All	NA	NA	NA	NA	NA	NA	NA	NA	NA	NA	NA	NA	NA
CL1125.Contig12_All	NA	NA	NA	NA	NA	NA	NA	NA	NA	NA	NA	NA	NA
CL1125.Contig13_All	NA	NA	NA	NA	NA	NA	NA	NA	NA	NA	NA	NA	NA
CL1125.Contig14_All	NA	NA	NA	NA	NA	NA	NA	NA	NA	NA	NA	NA	NA
CL1125.Contig15_All	NA	NA	NA	NA	2	0.96054	1.32795	NA	NA	NA	1.61333	0.968418	1.018
CL1125.Contig16_All	NA	NA	NA	NA	NA	NA	NA	NA	NA	NA	NA	NA	NA
CL1125.Contig17_All	NA	NA	NA	NA	1.22333	0.935538	1.19771	NA	NA	NA	NA	NA	NA
CL1125.Contig2_All	NA	NA	NA	NA	NA	NA	NA	NA	NA	NA	1.21333	0.975673	1.19491
CL1125.Contig3_All	NA	NA	NA	NA	NA	NA	NA	NA	NA	NA	NA	NA	NA
CL1125.Contig4_All	1.43	1.25667	0.3061	-0.186413	1.97333	0.724797	0.46462	0.556667	0.970065	-1.36113	0.493333	0.977172	-1.53538
CL1125.Contig5_All	26.22	36.1033	0.977896	0.461464	30.1733	0.915546	0.202606	36	0.978735	0.457329	30.85	0.966784	0.234603
CL1125.Contig6_All	NA	NA	NA	NA	NA	NA	NA	NA	NA	NA	NA	NA	NA
CL1125.Contig7_All	NA	NA	NA	NA	NA	NA	NA	NA	NA	NA	NA	NA	NA
CL1125.Contig8_All	1.02667	0.52	0.932464	-0.981384	0.406667	0.939675	-1.33605	0.38	0.965752	-1.4339	0.31	0.97766	-1.72763
CL1126.Contig1_All	1.28333	0.78	0.882885	-0.71835	0.353333	0.971567	-1.86079	0.42	0.985413	-1.61143	0.72	0.934841	-0.833827
CL1126.Contig11_All	NA	NA	NA	NA	NA	NA	NA	NA	NA	NA	NA	NA	NA
CL1126.Contig13_All	NA	NA	NA	NA	NA	NA	NA	NA	NA	NA	NA	NA	NA
CL1126.Contig14_All	1.11333	0.266667	0.984169	-2.06178	0.663333	0.838412	-0.74708	0.35	0.984013	-1.66946	0.31	0.983767	-1.84455
CL1126.Contig15_All	NA	NA	NA	NA	NA	NA	NA	NA	NA	NA	NA	NA	NA
CL1126.Contig17_All	1.00333	0.5	0.961939	-1.0048	0.196667	0.975853	-2.35098	0.5	0.96421	-1.0048	0.74	0.779101	-0.439204
CL1126.Contig18_All	NA	NA	NA	NA	NA	NA	NA	NA	NA	NA	NA	NA	NA
CL1126.Contig19_All	2.19333	0.726667	0.983047	-1.59376	0.966667	0.954446	-1.18203	1.85333	0.463804	-0.243003	3.51333	0.956217	0.679715
CL1126.Contig21_All	NA	NA	NA	NA	NA	NA	NA	NA	NA	NA	NA	NA	NA
CL1126.Contig22_All	NA	NA	NA	NA	NA	NA	NA	NA	NA	NA	1.04	0.57618	0.291049
CL1126.Contig23_All	NA	NA	NA	NA	NA	NA	NA	NA	NA	NA	NA	NA	NA
CL1126.Contig25_All	NA	NA	NA	NA	NA	NA	NA	NA	NA	NA	NA	NA	NA
CL1126.Contig26_All	NA	NA	NA	NA	NA	NA	NA	NA	NA	NA	NA	NA	NA
CL1126.Contig28_All	NA	NA	NA	NA	NA	NA	NA	NA	NA	NA	NA	NA	NA
CL1126.Contig29_All	NA	NA	NA	NA	NA	NA	NA	NA	NA	NA	NA	NA	NA
CL1126.Contig3_All	NA	NA	NA	NA	NA	NA	NA	NA	NA	NA	NA	NA	NA
CL1126.Contig30_All	NA	NA	NA	NA	1.41667	0.958021	1.5025	NA	NA	NA	NA	NA	NA
CL1126.Contig31_All	NA	NA	NA	NA	NA	NA	NA	NA	NA	NA	NA	NA	NA
CL1126.Contig33_All	6.26333	4.82667	0.882371	-0.375903	7.63	0.803382	0.284752	5.95667	0.181917	-0.0724254	7.57	0.858614	0.273363
CL1126.Contig34_All	2.65333	1.99	0.764149	-0.415037	1.90667	0.768021	-0.476753	1.26	0.959636	-1.07438	0.5	0.992134	-2.40781
CL1126.Contig37_All	NA	NA	NA	NA	NA	NA	NA	NA	NA	NA	NA	NA	NA
CL1126.Contig38_All	NA	NA	NA	NA	NA	NA	NA	NA	NA	NA	NA	NA	NA
CL1126.Contig39_All	NA	NA	NA	NA	NA	NA	NA	NA	NA	NA	NA	NA	NA
CL1126.Contig4_All	0.64	2.70667	0.966492	2.08037	NA	NA	NA	NA	NA	NA	NA	NA	NA
CL1126.Contig40_All	NA	NA	NA	NA	NA	NA	NA	NA	NA	NA	NA	NA	NA
CL1126.Contig42_All	1.05667	0.5	0.951017	-1.07952	0.5	0.92853	-1.07952	2.26333	0.902718	1.09893	3.04333	0.981694	1.52613
CL1126.Contig43_All	NA	NA	NA	NA	NA	NA	NA	NA	NA	NA	NA	NA	NA
CL1126.Contig44_All	26.0867	15.8867	0.987507	-0.715496	18.9567	0.976209	-0.460607	23.7033	0.798297	-0.138223	32.0033	0.984077	0.29491
CL1126.Contig45_All	0.85	1.59333	0.921121	0.906513	NA	NA	NA	1.38	0.803051	0.699134	1.93333	0.97083	1.18556
CL1126.Contig46_All	NA	NA	NA	NA	1.27	0.959271	1.26076	NA	NA	NA	NA	NA	NA
CL1126.Contig47_All	NA	NA	NA	NA	NA	NA	NA	NA	NA	NA	NA	NA	NA
CL1126.Contig48_All	NA	NA	NA	NA	NA	NA	NA	NA	NA	NA	NA	NA	NA
CL1126.Contig49_All	NA	NA	NA	NA	NA	NA	NA	NA	NA	NA	NA	NA	NA
CL1126.Contig5_All	2.15333	2.02333	0.147183	-0.0898376	3.44667	0.895158	0.67863	1.86	0.354922	-0.211269	0.8	0.98042	-1.4285
CL1126.Contig50_All	NA	NA	NA	NA	NA	NA	NA	NA	NA	NA	NA	NA	NA
CL1126.Contig51_All	NA	NA	NA	NA	NA	NA	NA	NA	NA	NA	NA	NA	NA
CL1126.Contig56_All	NA	NA	NA	NA	NA	NA	NA	NA	NA	NA	NA	NA	NA
CL1126.Contig57_All	NA	NA	NA	NA	NA	NA	NA	NA	NA	NA	NA	NA	NA
CL1126.Contig58_All	NA	NA	NA	NA	NA	NA	NA	NA	NA	NA	NA	NA	NA
CL1126.Contig7_All	NA	NA	NA	NA	NA	NA	NA	NA	NA	NA	NA	NA	NA
CL1126.Contig8_All	0.5	1.10667	0.941127	1.14622	NA	NA	NA	NA	NA	NA	NA	NA	NA
CL1127.Contig1_All	NA	NA	NA	NA	NA	NA	NA	NA	NA	NA	NA	NA	NA
CL1127.Contig2_All	15.9433	18.1033	0.880854	0.183302	18.43	0.908908	0.209103	15.43	0.258291	-0.0472152	17.42	0.835607	0.127791
CL1127.Contig3_All	NA	NA	NA	NA	1.2	0.80976	0.475045	NA	NA	NA	NA	NA	NA
CL1128.Contig1_All	1.12333	1.22333	0.160927	0.123031	1.58667	0.707833	0.498213	0.843333	0.634384	-0.413611	0.826667	0.74166	-0.442408
CL1128.Contig10_All	NA	NA	NA	NA	NA	NA	NA	NA	NA	NA	NA	NA	NA
CL1128.Contig11_All	NA	NA	NA	NA	NA	NA	NA	NA	NA	NA	NA	NA	NA
CL1128.Contig12_All	NA	NA	NA	NA	NA	NA	NA	NA	NA	NA	NA	NA	NA
CL1128.Contig13_All	5.36333	2.16333	0.97473	-1.30987	3.12667	0.903201	-0.778504	2.69	0.959143	-0.995524	2.14	0.977927	-1.32552
CL1128.Contig14_All	NA	NA	NA	NA	NA	NA	NA	NA	NA	NA	NA	NA	NA
CL1128.Contig15_All	NA	NA	NA	NA	NA	NA	NA	NA	NA	NA	NA	NA	NA
CL1128.Contig2_All	NA	NA	NA	NA	NA	NA	NA	NA	NA	NA	NA	NA	NA
CL1128.Contig3_All	NA	NA	NA	NA	NA	NA	NA	NA	NA	NA	NA	NA	NA
CL1128.Contig4_All	NA	NA	NA	NA	NA	NA	NA	NA	NA	NA	NA	NA	NA
CL1128.Contig5_All	0.5	1.54333	0.96712	1.62605	NA	NA	NA	NA	NA	NA	NA	NA	NA
CL1128.Contig6_All	NA	NA	NA	NA	NA	NA	NA	NA	NA	NA	NA	NA	NA
CL1128.Contig7_All	10.9733	11.31	0.0958097	0.0435971	10.12	0.303989	-0.116793	7.91333	0.922712	-0.471644	5.70667	0.982254	-0.943282
CL1128.Contig8_All	NA	NA	NA	NA	NA	NA	NA	NA	NA	NA	NA	NA	NA
CL1128.Contig9_All	NA	NA	NA	NA	NA	NA	NA	NA	NA	NA	NA	NA	NA
CL1129.Contig1_All	1.25	1.16	0.0924202	-0.107803	1.97333	0.790046	0.658707	1.25	0.00615483	0	2.78	0.961371	1.15316
CL1129.Contig2_All	135.843	28.5233	1	-2.25173	62.3467	0.993874	-1.12356	70.2467	1	-0.951442	53.5	1	-1.34433
CL1129.Contig3_All	2.98667	3.18333	0.140367	0.092002	2.25667	0.716382	-0.404343	0.616667	0.994458	-2.27597	2.42333	0.703991	-0.301543
CL1129.Contig4_All	20.38	40.9	0.979764	1.00495	40.8167	0.990462	1.002	30.3133	0.963553	0.572798	35.1833	0.99135	0.787738
CL113.Contig1_All	NA	NA	NA	NA	NA	NA	NA	NA	NA	NA	NA	NA	NA
CL113.Contig11_All	0.386667	1.03333	0.962319	1.41814	NA	NA	NA	NA	NA	NA	NA	NA	NA
CL113.Contig16_All	NA	NA	NA	NA	NA	NA	NA	NA	NA	NA	NA	NA	NA
CL113.Contig2_All	NA	NA	NA	NA	NA	NA	NA	NA	NA	NA	NA	NA	NA
CL113.Contig22_All	NA	NA	NA	NA	NA	NA	NA	NA	NA	NA	NA	NA	NA
CL113.Contig23_All	NA	NA	NA	NA	NA	NA	NA	NA	NA	NA	NA	NA	NA
CL113.Contig24_All	NA	NA	NA	NA	NA	NA	NA	NA	NA	NA	1.31	0.726438	0.44346
CL113.Contig25_All	NA	NA	NA	NA	NA	NA	NA	NA	NA	NA	NA	NA	NA
CL113.Contig27_All	NA	NA	NA	NA	NA	NA	NA	NA	NA	NA	NA	NA	NA
CL113.Contig28_All	NA	NA	NA	NA	NA	NA	NA	NA	NA	NA	NA	NA	NA
CL113.Contig29_All	2.41	0.75	0.983072	-1.68407	1.32333	0.923241	-0.864857	0.22	0.995281	-3.45346	0.706667	0.98442	-1.76993
CL113.Contig3_All	NA	NA	NA	NA	NA	NA	NA	NA	NA	NA	NA	NA	NA
CL113.Contig31_All	NA	NA	NA	NA	NA	NA	NA	NA	NA	NA	NA	NA	NA
CL113.Contig33_All	NA	NA	NA	NA	NA	NA	NA	NA	NA	NA	NA	NA	NA
CL113.Contig34_All	NA	NA	NA	NA	NA	NA	NA	NA	NA	NA	NA	NA	NA
CL113.Contig35_All	NA	NA	NA	NA	NA	NA	NA	NA	NA	NA	NA	NA	NA
CL113.Contig37_All	NA	NA	NA	NA	NA	NA	NA	NA	NA	NA	NA	NA	NA
CL113.Contig38_All	NA	NA	NA	NA	NA	NA	NA	NA	NA	NA	NA	NA	NA
CL113.Contig41_All	NA	NA	NA	NA	NA	NA	NA	NA	NA	NA	NA	NA	NA
CL113.Contig42_All	1.18333	1.07333	0.250167	-0.140758	1.71333	0.822825	0.533949	1.18333	0.00615483	0	2.55333	0.974838	1.10953
CL113.Contig43_All	NA	NA	NA	NA	NA	NA	NA	NA	NA	NA	NA	NA	NA
CL113.Contig44_All	NA	NA	NA	NA	NA	NA	NA	NA	NA	NA	NA	NA	NA
CL113.Contig45_All	NA	NA	NA	NA	NA	NA	NA	NA	NA	NA	NA	NA	NA
CL113.Contig47_All	NA	NA	NA	NA	NA	NA	NA	NA	NA	NA	1.01	0.935039	1.01436
CL113.Contig49_All	1.55	0.5	0.976656	-1.63227	0.483333	0.965761	-1.68118	0.363333	0.986006	-2.0929	0.5	0.97859	-1.63227
CL113.Contig50_All	NA	NA	NA	NA	NA	NA	NA	NA	NA	NA	NA	NA	NA
CL113.Contig52_All	NA	NA	NA	NA	NA	NA	NA	NA	NA	NA	NA	NA	NA
CL113.Contig53_All	NA	NA	NA	NA	NA	NA	NA	NA	NA	NA	NA	NA	NA
CL113.Contig55_All	6.30667	9.85	0.962317	0.643246	8.28333	0.898239	0.393334	10.66	0.964938	0.757258	6.74667	0.375607	0.0972972
CL113.Contig56_All	NA	NA	NA	NA	NA	NA	NA	NA	NA	NA	NA	NA	NA
CL113.Contig57_All	NA	NA	NA	NA	NA	NA	NA	NA	NA	NA	NA	NA	NA
CL113.Contig58_All	NA	NA	NA	NA	NA	NA	NA	NA	NA	NA	NA	NA	NA
CL113.Contig59_All	NA	NA	NA	NA	NA	NA	NA	NA	NA	NA	NA	NA	NA
CL113.Contig6_All	0.8	2.33	0.963411	1.54226	NA	NA	NA	2.33667	0.965131	1.54638	5.06	0.996565	2.66107
CL113.Contig60_All	NA	NA	NA	NA	NA	NA	NA	NA	NA	NA	NA	NA	NA
CL113.Contig7_All	NA	NA	NA	NA	NA	NA	NA	NA	NA	NA	NA	NA	NA
CL113.Contig8_All	NA	NA	NA	NA	NA	NA	NA	NA	NA	NA	NA	NA	NA
CL113.Contig9_All	NA	NA	NA	NA	NA	NA	NA	NA	NA	NA	NA	NA	NA
CL1130.Contig17_All	NA	NA	NA	NA	NA	NA	NA	NA	NA	NA	NA	NA	NA
CL1130.Contig20_All	NA	NA	NA	NA	NA	NA	NA	NA	NA	NA	NA	NA	NA
CL1130.Contig24_All	19.4667	13.1233	0.98308	-0.568872	20.2133	0.358096	0.0543014	13.5667	0.985681	-0.52094	16.9633	0.90574	-0.198586
CL1130.Contig29_All	NA	NA	NA	NA	NA	NA	NA	NA	NA	NA	NA	NA	NA
CL1130.Contig31_All	NA	NA	NA	NA	NA	NA	NA	NA	NA	NA	NA	NA	NA
CL1130.Contig34_All	1.27667	0.766667	0.905389	-0.735711	1.73	0.717597	0.43839	1.49667	0.262235	0.229371	2.10667	0.930201	0.72258
CL1130.Contig46_All	3.77333	3.22333	0.645362	-0.227286	4.51333	0.697407	0.258354	2.26333	0.955883	-0.73739	7.81	0.983971	1.04948
CL1130.Contig47_All	2.84667	2.03667	0.905353	-0.483064	3.02	0.179559	0.085275	1.26	0.986467	-1.17585	2.82333	0.00473327	-0.0118741
CL1130.Contig50_All	NA	NA	NA	NA	NA	NA	NA	NA	NA	NA	NA	NA	NA
CL1130.Contig52_All	NA	NA	NA	NA	NA	NA	NA	NA	NA	NA	NA	NA	NA
CL1130.Contig7_All	NA	NA	NA	NA	NA	NA	NA	NA	NA	NA	NA	NA	NA
CL1131.Contig1_All	1.84667	1.79	0.0309825	-0.0449639	3.23333	0.937401	0.808099	1.67667	0.216763	-0.139328	3.81667	0.976857	1.04739
CL1131.Contig2_All	2.37	0.633333	0.985688	-1.90385	4.26667	0.951054	0.848222	0.65	0.9918	-1.86638	2.19	0.220478	-0.113956
CL1131.Contig3_All	1.58667	0.543333	0.979814	-1.54609	4.71333	0.978731	1.57075	0.793333	0.931364	-1	2.49333	0.935108	0.652077
CL1131.Contig4_All	1677.88	1493.8	0.956803	-0.167656	1571.96	0.881631	-0.094072	1248.23	0.995871	-0.426752	1075.24	0.996231	-0.641985
CL1131.Contig5_All	NA	NA	NA	NA	NA	NA	NA	NA	NA	NA	NA	NA	NA
CL1132.Contig10_All	NA	NA	NA	NA	NA	NA	NA	NA	NA	NA	1.01333	0.967627	1.19265
CL1132.Contig2_All	NA	NA	NA	NA	NA	NA	NA	NA	NA	NA	NA	NA	NA
CL1132.Contig3_All	NA	NA	NA	NA	NA	NA	NA	NA	NA	NA	1.16333	0.981872	1.21826
CL1132.Contig4_All	1.62333	0.973333	0.907192	-0.737953	2.15	0.803298	0.405377	0.686667	0.972375	-1.24128	1.55333	0.0894219	-0.0635918
CL1132.Contig5_All	1.06	1.37667	0.731685	0.377115	1.27333	0.490326	0.264546	1.57333	0.708754	0.56976	0.603333	0.947474	-0.813037
CL1132.Contig6_All	25.8333	25.75	0.00295009	-0.00466138	28.7	0.897899	0.151817	17.9	0.992576	-0.529274	22.7	0.933805	-0.186542
CL1132.Contig7_All	NA	NA	NA	NA	NA	NA	NA	1.76	0.846842	0.879487	NA	NA	NA
CL1132.Contig8_All	1.67667	2.8	0.923101	0.739831	3.37	0.954252	1.00715	3.21333	0.923322	0.938475	2.22	0.785148	0.404964
CL1133.Contig1_All	0.783333	1.13333	0.821915	0.532874	NA	NA	NA	1.53667	0.905859	0.972106	1.83	0.975814	1.22415
CL1133.Contig2_All	25.46	29.37	0.847623	0.206111	26.2667	0.183927	0.0450007	37.04	0.967844	0.540852	33.36	0.988124	0.389887
CL1133.Contig3_All	14.8833	7.18333	0.985698	-1.05097	3.15667	0.979602	-2.23722	0.3	1	-5.63259	5.83667	0.993211	-1.35048
CL1133.Contig4_All	0.79	1.17667	0.853093	0.574781	NA	NA	NA	NA	NA	NA	NA	NA	NA
CL1133.Contig5_All	21.55	13.8367	0.985924	-0.639191	18.06	0.941155	-0.25489	4.77	0.999996	-2.17563	12.8667	0.993764	-0.74405
CL1134.Contig1_All	16.31	13.6867	0.91064	-0.252986	11.3667	0.966148	-0.520948	14.03	0.861013	-0.217242	11.33	0.982071	-0.525609
CL1134.Contig2_All	NA	NA	NA	NA	NA	NA	NA	NA	NA	NA	NA	NA	NA
CL1134.Contig3_All	1.05667	1.42	0.790343	0.426371	0.956667	0.19302	-0.143432	0.47	0.978261	-1.16879	0.953333	0.246291	-0.148468
CL1134.Contig4_All	1.46	1.38667	0.0645503	-0.0743473	1.79	0.497142	0.293991	0.44	0.984429	-1.73039	0.896667	0.90767	-0.703325
CL1134.Contig5_All	NA	NA	NA	NA	NA	NA	NA	NA	NA	NA	NA	NA	NA
CL1134.Contig6_All	1.03	1.50667	0.814703	0.548716	1.60333	0.81707	0.63843	1.65333	0.768146	0.682733	0.596667	0.918118	-0.787647
CL1134.Contig7_All	8.03	6.11333	0.922411	-0.393441	5.81667	0.910366	-0.465207	5.72	0.926178	-0.489385	6.31333	0.911342	-0.346998
CL1134.Contig8_All	NA	NA	NA	NA	1.07333	0.512788	0.23816	NA	NA	NA	NA	NA	NA
CL1135.Contig1_All	34.6333	52.6033	0.971746	0.602993	35.4467	0.0659243	0.0334887	31.67	0.476934	-0.129044	23.2667	0.965242	-0.573897
CL1135.Contig2_All	7.05	2.59667	0.984133	-1.44096	10.86	0.937373	0.623329	4.43333	0.93514	-0.669231	9.09	0.872937	0.366657
CL1135.Contig3_All	80.2167	35.3967	0.992166	-1.18029	88.0133	0.759184	0.13382	37.77	0.996271	-1.08666	38.05	0.996732	-1.07601
CL1135.Contig4_All	NA	NA	NA	NA	NA	NA	NA	NA	NA	NA	NA	NA	NA
CL1135.Contig5_All	74.1767	42.1833	0.991045	-0.814292	65.4867	0.860431	-0.179764	41.2467	0.996055	-0.846688	38.93	0.994313	-0.930083
CL1136.Contig1_All	NA	NA	NA	NA	NA	NA	NA	NA	NA	NA	NA	NA	NA
CL1136.Contig11_All	0.626667	1.22667	0.920694	0.968973	1.67333	0.959314	1.41695	NA	NA	NA	2.12667	0.988667	1.76282
CL1136.Contig12_All	NA	NA	NA	NA	NA	NA	NA	1.11	0.939303	1.42518	NA	NA	NA
CL1136.Contig13_All	NA	NA	NA	NA	NA	NA	NA	NA	NA	NA	NA	NA	NA
CL1136.Contig14_All	1.06667	0.33	0.983825	-1.69257	0.853333	0.584764	-0.321928	0.446667	0.977688	-1.25584	0.963333	0.244764	-0.147002
CL1136.Contig17_All	29.52	21.3167	0.984452	-0.469711	22.9867	0.967862	-0.360895	19.13	0.994547	-0.625856	19.8567	0.992981	-0.572069
CL1136.Contig2_All	NA	NA	NA	NA	NA	NA	NA	1.06667	0.16443	0.223896	2.51	0.978986	1.45847
CL1136.Contig3_All	NA	NA	NA	NA	NA	NA	NA	NA	NA	NA	NA	NA	NA
CL1136.Contig4_All	1.18667	1.08333	0.160897	-0.131438	0.823333	0.744903	-0.527366	0.49	0.966411	-1.27606	1.86333	0.8801	0.650971
CL1136.Contig5_All	0.803333	1.01667	0.652593	0.339776	1.01333	0.600264	0.335038	NA	NA	NA	2.33333	0.983871	1.53832
CL1136.Contig6_All	1.39	1.02333	0.747357	-0.441809	1.82333	0.6433	0.391493	0.456667	0.983841	-1.60587	0.676667	0.943832	-1.03857
CL1136.Contig7_All	0.5	1.92	0.966611	1.94111	NA	NA	NA	1.51	0.948103	1.59455	NA	NA	NA
CL1137.Contig1_All	2.11333	1.02	0.961833	-1.05095	2.05	0.0256818	-0.0438964	1.65	0.729878	-0.357054	2.35333	0.455298	0.155185
CL1137.Contig12_All	NA	NA	NA	NA	NA	NA	NA	NA	NA	NA	NA	NA	NA
CL1137.Contig13_All	3.37667	4.06	0.798739	0.26588	3.10333	0.319121	-0.121781	3.04667	0.365388	-0.148368	2.82333	0.73251	-0.2582
CL1137.Contig14_All	NA	NA	NA	NA	NA	NA	NA	NA	NA	NA	NA	NA	NA
CL1137.Contig15_All	NA	NA	NA	NA	NA	NA	NA	NA	NA	NA	NA	NA	NA
CL1137.Contig16_All	NA	NA	NA	NA	NA	NA	NA	NA	NA	NA	NA	NA	NA
CL1137.Contig17_All	NA	NA	NA	NA	NA	NA	NA	NA	NA	NA	NA	NA	NA
CL1137.Contig18_All	1.65667	0.95	0.928262	-0.802284	0.746667	0.944141	-1.14975	0.663333	0.975206	-1.32048	0.416667	0.989369	-1.99132
CL1137.Contig19_All	NA	NA	NA	NA	NA	NA	NA	NA	NA	NA	NA	NA	NA
CL1137.Contig2_All	NA	NA	NA	NA	NA	NA	NA	NA	NA	NA	NA	NA	NA
CL1137.Contig20_All	NA	NA	NA	NA	NA	NA	NA	NA	NA	NA	NA	NA	NA
CL1137.Contig21_All	NA	NA	NA	NA	NA	NA	NA	NA	NA	NA	NA	NA	NA
CL1137.Contig22_All	NA	NA	NA	NA	NA	NA	NA	NA	NA	NA	NA	NA	NA
CL1137.Contig23_All	0.483333	1.42667	0.963415	1.56156	NA	NA	NA	1.24	0.941157	1.35925	NA	NA	NA
CL1137.Contig25_All	NA	NA	NA	NA	NA	NA	NA	NA	NA	NA	NA	NA	NA
CL1137.Contig26_All	NA	NA	NA	NA	NA	NA	NA	NA	NA	NA	NA	NA	NA
CL1137.Contig28_All	NA	NA	NA	NA	NA	NA	NA	NA	NA	NA	NA	NA	NA
CL1137.Contig29_All	NA	NA	NA	NA	NA	NA	NA	NA	NA	NA	NA	NA	NA
CL1137.Contig3_All	87.3133	38.6333	0.991682	-1.17636	55.9533	0.984268	-0.641978	109.31	0.964448	0.324152	78.3933	0.922222	-0.155471
CL1137.Contig32_All	NA	NA	NA	NA	NA	NA	NA	NA	NA	NA	NA	NA	NA
CL1137.Contig33_All	80.02	42.3	0.992265	-0.919703	55.3167	0.980085	-0.532646	86.9033	0.686161	0.119051	57.6033	0.988758	-0.474208
CL1137.Contig35_All	NA	NA	NA	NA	NA	NA	NA	NA	NA	NA	NA	NA	NA
CL1137.Contig7_All	8.69	15.4067	0.983694	0.826127	10.2133	0.85369	0.233026	15.3167	0.983476	0.817674	16.8433	0.993907	0.95475
CL1137.Contig9_All	9.34667	8.78333	0.230834	-0.0896834	7.11333	0.872865	-0.393926	2.92667	0.994904	-1.67519	8.91667	0.220468	-0.0679475
CL1138.Contig1_All	NA	NA	NA	NA	NA	NA	NA	NA	NA	NA	NA	NA	NA
CL1138.Contig2_All	NA	NA	NA	NA	NA	NA	NA	NA	NA	NA	NA	NA	NA
CL1138.Contig3_All	NA	NA	NA	NA	NA	NA	NA	NA	NA	NA	NA	NA	NA
CL1139.Contig1_All	1.42333	1.71667	0.438161	0.270336	1.29333	0.100074	-0.138179	0.753333	0.869024	-0.917913	2.41333	0.910521	0.761754
CL1139.Contig10_All	18.9067	10.8733	0.982757	-0.798101	17.3267	0.566366	-0.125901	0.853333	1	-4.46964	7.37667	0.993465	-1.35785
CL1139.Contig11_All	NA	NA	NA	NA	NA	NA	NA	NA	NA	NA	NA	NA	NA
CL1139.Contig13_All	NA	NA	NA	NA	NA	NA	NA	NA	NA	NA	NA	NA	NA
CL1139.Contig14_All	NA	NA	NA	NA	NA	NA	NA	NA	NA	NA	NA	NA	NA
CL1139.Contig15_All	NA	NA	NA	NA	1.92333	0.971943	1.94361	NA	NA	NA	NA	NA	NA
CL1139.Contig17_All	2.56333	3.11333	0.674256	0.280439	2.12	0.558682	-0.273957	1.27333	0.963222	-1.00941	2.81	0.338869	0.132549
CL1139.Contig18_All	NA	NA	NA	NA	NA	NA	NA	NA	NA	NA	NA	NA	NA
CL1139.Contig19_All	NA	NA	NA	NA	NA	NA	NA	NA	NA	NA	NA	NA	NA
CL1139.Contig2_All	NA	NA	NA	NA	NA	NA	NA	NA	NA	NA	NA	NA	NA
CL1139.Contig20_All	NA	NA	NA	NA	NA	NA	NA	NA	NA	NA	NA	NA	NA
CL1139.Contig21_All	1.12333	1.47	0.713094	0.38803	1.03	0.142619	-0.125142	1.16	0.00268927	0.0463387	1.89333	0.932242	0.753142
CL1139.Contig22_All	1.44333	5.81	0.977416	2.00913	1.73333	0.414052	0.264145	4.16667	0.965606	1.52949	0.733333	0.936837	-0.976864
CL1139.Contig23_All	67.5033	49.46	0.986652	-0.448697	50.9367	0.97961	-0.406254	67.96	0.00442184	0.00972711	72.5233	0.845818	0.103486
CL1139.Contig24_All	NA	NA	NA	NA	NA	NA	NA	NA	NA	NA	NA	NA	NA
CL1139.Contig25_All	NA	NA	NA	NA	NA	NA	NA	NA	NA	NA	NA	NA	NA
CL1139.Contig26_All	1.53333	0.5	0.978953	-1.61667	1.81333	0.359236	0.241973	0.5	0.98392	-1.61667	0.51	0.980197	-1.5881
[truncated: 79,329 more rows]
