# Supplementary material for: Comparative Transcriptomic and Proteomic Analyses Provide New Insights into the Tolerance to Cyclic Dehydration in a Lichen Phycobiont
Source: Microb Ecol. 2023 Apr 11;86(3):1725–39. doi: 10.1007/s00248-023-02213-x (PMC10497648; doi:10.1007/s00248-023-02213-x)
Supplement: Supplementary file 6 — Supplementary file6 (XLSX 1201 KB) [file 248_2023_2213_MOESM6_ESM.xlsx]

## Sheet: Identified proteins
Supplementary file 3. Identified proteins. 2D and 4D are desiccated cells after either two or four D/R cycles. 2R and 4R are rehydrated cells after either two or four D/R cycles.
Protein FDR Confidence: Combined	Accession	# Peptides	# PSMs	# Unique Peptides	# Protein Unique Peptides	Abundance Ratio: (2D / C)	Abundance Ratio: (2R / C)	Abundance Ratio: (4D / C)	Abundance Ratio: (4R / C)	Abundance Ratio (log2): (2D / C)	Abundance Ratio (log2): (2R /C)	Abundance Ratio (log2): (4D / C)	Abundance Ratio (log2): (4R / C)	Abundance Ratio P-Value: (2D / C)	Abundance Ratio P-Value: (2R / C)	Abundance Ratio P-Value: (4D / C)	Abundance Ratio P-Value: (4R / C)	Abundance Ratio Adj. P-Value: (2D / C)	Abundance Ratio Adj. P-Value: (2R / C)	Abundance Ratio Adj. P-Value: (4D / C)	Abundance Ratio Adj. P-Value: (4R / C)	Abundance Ratio Variability [%]: (2D / C)	Abundance Ratio Variability [%]: (2R /C)	Abundance Ratio Variability [%]: (4D / C)	Abundance Ratio Variability [%]: (4R / C)	Abundance Ratio Weight: (2D / C)	Abundance Ratio Weight: (2R / C)	Abundance Ratio Weight: (4D / C)	Abundance Ratio Weight: (4R / C)	Abundances (Grouped) Count: C	Abundances (Grouped) Count: 2D	Abundances (Grouped) Count: 2R	Abundances (Grouped) Count: 4D	Abundances (Grouped) Count: 4R	Score Sequest HT: A6 Sequest HT	Modifications	Coverage [%]
High	CL1.Contig30_All::g.217::m.217	17	468	17	17	0.412	0.815	0.918	0.821	-1.28	-0.3	-0.12	-0.29	0.538705	0.978291	0.628078	0.468507	0.757551	0.994224	0.887127	0.839776	141.35	108.28	131.8	108.84	29.1151	29.6212	29.5839	29.5586	3	3	3	3	3	429.29		32
High	CL100.Contig24_All::g.25001::m.25001	4	7	4	0	0.01	1.184	10.753	1.032	-6.64	0.24	3.43	0.05	1e-17	0.807778	5.11017e-05	0.758383	3.06414e-17	0.951607	0.000297589	0.961604		98.47	78.53	39.47		20.2594	22.3554	20.3658	3		3	3	2	10.68		17
High	CL1001.Contig11_All::g.157285::m.157285	5	19	5	0	0.01	0.586	0.368	0.52	-6.64	-0.77	-1.44	-0.94	1e-17	0.515286	0.237718	0.128329	3.06414e-17	0.825176	0.581452	0.417015		106.9	115.82	31.81		23.0414	23.3386	23.3592	3		3	3	2	25.86		16
High	CL1001.Contig24_All::g.157533::m.157533	1	2	1	0	0.01	0.01	0.01	2.163	-6.64	-6.64	-6.64	1.11	1e-17	1e-17	1e-17	0.109526	3.06414e-17	5.39753e-17	6.24054e-17	0.375992				61.1				20.1795	3				2	2.99		6
High	CL1004.Contig2_All::g.158946::m.158946	11	136	1	1	0.01	0.486	1.65	1.297	-6.64	-1.04	0.72	0.37	1e-17	0.500697	0.286309	0.48956	3.06414e-17	0.814666	0.638114	0.854423		63.46	99.86	59.62		21.2817	21.7679	22.2488	3		3	3	3	277.67		34
High	CL1004.Contig4_All::g.158953::m.158953	16	175	6	6	0.095	0.811	1.088	0.905	-3.4	-0.3	0.12	-0.14	0.01347	0.980142	0.309927	0.976596	0.0379521	0.995201	0.667525	0.999326	144.76	87.79	50.98	62.12	25.1907	25.9397	25.8907	25.8223	3	3	3	3	3	341.99		71
High	CL1005.Contig11_All::g.159109::m.159109	11	79	11	11	0.522	0.96	0.4	0.793	-0.94	-0.06	-1.32	-0.33	0.7033	0.624956	0.0373507	0.398013	0.868625	0.884874	0.152238	0.783238	147.98	111.14	101.37	65.56	25.9863	26.2879	26.3888	26.6799	3	3	3	3	3	114.89		64
High	CL1005.Contig15_All::g.159134::m.159134	12	125	1	1			100	100			6.64	6.64			1e-17	1e-17			6.24054e-17	7.44205e-17												2	2	249.53		32
High	CL1005.Contig20_All::g.159164::m.159164	18	197	7	0	1.895	1.373	0.336	1.78	0.92	0.46	-1.57	0.83	0.554151	0.374978	0.0349893	0.0148597	0.771244	0.727326	0.143563	0.0749423	135.67	78.62	90.28	104.39	23.5613	24.2364	24.9009	24.9117	3	3	3	3	3	332.22		51
High	CL1006.Contig1_All::g.159233::m.159233	3	10	3	0	0.01	1.413	7.739	10.837	-6.64	0.5	2.95	3.44	1e-17	0.674171	0.00158768	2.47682e-06	3.06414e-17	0.90388	0.00847131	1.74163e-05		79.66	83.13	24.35		19.4066	21.5254	21.6698	3		3	3	3	26.01		16
High	CL1007.Contig22_All::g.159318::m.159318	3	9	3	0	0.01	0.461	0.672	0.748	-6.64	-1.12	-0.57	-0.42	1e-17	0.453458	0.909521	0.760208	3.06414e-17	0.783001	0.975138	0.961604		50.16	88.37	44.84		20.5079	20.746	21.2574	3		2	3	3	9.03		17
High	CL1009.Contig12_All::g.159485::m.159485	3	11	3	0	0.01	0.192	0.558	0.889	-6.64	-2.38	-0.84	-0.17	1e-17	0.109271	0.762271	0.9357	3.06414e-17	0.347789	0.940715	0.999223		88.89	76.39	21.88		20.194	20.4508	20.7936	2		2	2	3	17.1		11
High	CL1010.Contig24_All::g.159678::m.159678	5	9	5	0	0.01	0.01	0.534	0.884	-6.64	-6.64	-0.91	-0.18	1e-17	1e-17	0.679784	0.978713	3.06414e-17	5.39753e-17	0.913497	0.999326			75.17	90.53			20.9354	21.3884	3			2	3	1.89		13
High	CL1011.Contig3_All::g.159697::m.159697	15	52	15	0	2.656	0.719	0.81	1.773	1.41	-0.48	-0.3	0.83	0.424825	0.647279	0.982091	0.0455109	0.666933	0.893984	0.9958	0.191462	136.26	116.68	86.57	96.56	23.21	23.583	23.7965	24.4552	3	3	3	3	3	66.19		20
High	CL1012.Contig37_All::g.160009::m.160009	2	2	2	0			100				6.64				1e-17				6.24054e-17													2		1.77		4
High	CL1013.Contig4_All::g.160139::m.160139	19	36	19	0	1.251	0.642	0.426	0.739	0.32	-0.64	-1.23	-0.44	0.897859	0.524294	0.342632	0.499268	0.964084	0.827429	0.704329	0.856482	104.8	110.66	72.41	119.5	23.3242	23.4583	23.5081	24.1854	3	3	3	3	3	53.09		10
High	CL1015.Contig6_All::g.160204::m.160204	1	1	1	0	0.01	0.492	0.795	0.01	-6.64	-1.02	-0.33	-6.64	1e-17	0.489663	0.874951	1e-17	3.06414e-17	0.807507	0.964007	7.44205e-17		73.41	140.91			18.6378	18.8744		2		2	2		3.32		1
High	CL1016.Contig5_All::g.160219::m.160219	2	4	2	0			100				6.64				1e-17				6.24054e-17													3		3.5		9
High	CL1017.Contig9_All::g.160295::m.160295	5	9	5	0	0.01		0.816	1.103	-6.64		-0.29	0.14	1e-17		0.92815	0.704716	3.06414e-17		0.97795	0.949748			27.31	45.17			21.2658	21.8678	3		2	3	3	11.7		9
High	CL1019.Contig4_All::g.160658::m.160658	3	18	3	0	1.227	0.326	0.858	1.374	0.29	-1.62	-0.22	0.46	0.894462	0.0836683	0.881332	0.240933	0.96283	0.279767	0.965024	0.618782	90.39	107.49	84.23	29.82	23.3713	23.4448	23.7593	24.1161	3	2	3	3	3	33.41		13
High	CL102.Contig2_All::g.25044::m.25044	5	32	5	0	0.01	0.542	0.153	0.55	-6.64	-0.88	-2.71	-0.86	1e-17	0.393689	0.000153093	0.0761079	3.06414e-17	0.739572	0.000874977	0.283322		96.38	105.88	55.73		24.5177	24.4555	24.8602	3		3	3	3	75.4		12
High	CL1021.Contig11_All::g.160722::m.160722	5	9	5	5	0.01	2.853	0.599	1.22	-6.64	1.51	-0.74	0.29	1e-17	0.199071	0.707927	0.544453	3.06414e-17	0.510849	0.921649	0.886164		21.83	7.85	36.16		22.0734	21.899	22.137	3		2	3	3	9.89		16
High	CL1022.Contig11_All::g.160789::m.160789	20	373	20	0	0.44	1.639	0.673	0.986	-1.19	0.71	-0.57	-0.02	0.597786	0.0568041	0.617481	0.960832	0.805561	0.206626	0.882051	0.999326	142.94	118.46	112.07	107.87	29.3748	29.9279	29.7194	30.0281	3	3	3	3	3	737.88		51
High	CL1024.Contig1_All::g.160930::m.160930	10	31	10	10	3.378	1.412	0.474	0.99	1.76	0.5	-1.08	-0.01	0.253099	0.397301	0.320548	0.838009	0.479419	0.742413	0.679959	0.977492	146.42	117.95	44.73	77.97	23.6651	23.8543	23.8552	24.2103	3	3	3	3	3	43.08		19
High	CL1026.Contig4_All::g.161006::m.161006	4	30	4	0	0.675	0.958	0.975	1.1	-0.57	-0.06	-0.04	0.14	0.684145	0.806581	0.698163	0.604902	0.859231	0.951605	0.915855	0.918552	144.33	147.38	68.99	45.96	23.5762	24.3257	24.0555	24.2615	3	2	3	3	3	46.02		11
High	CL103.Contig12_All::g.25136::m.25136	15	47	15	15	1.644	1.006	0.913	1.216	0.72	0.01	-0.13	0.28	0.581164	0.730817	0.75912	0.270246	0.792763	0.925936	0.938901	0.655035	102.04	138.96	111.24	79.38	24.2308	24.6203	24.5104	24.9616	3	3	3	3	3	71.9		24
High	CL103.Contig3_All::g.25106::m.25106	9	115	2	2	0.01	1.731	2.781	1.281	-6.64	0.79	1.48	0.36	1e-17	0.0402264	6.65315e-05	0.2502	3.06414e-17	0.155297	0.000386468	0.628708		69.16	70.8	143.75		27.2081	27.4154	27.2829	3		3	3	3	232.53		30
High	CL103.Contig5_All::g.25110::m.25110	9	137	2	2	0.01	2.625	24.166	2.097	-6.64	1.39	4.59	1.07	1e-17	0.00211107	1e-17	0.000420063	3.06414e-17	0.0100962	6.24054e-17	0.00265318		144.5	134.38	146.19		25.7742	26.4223	25.9488	3		3	3	3	273.05		32
High	CL1030.Contig6_All::g.161204::m.161204	2	14	2	0																														27.72		9
High	CL1031.Contig14_All::g.161258::m.161258	2	4	2	2	0.01	0.01	0.01	0.267	-6.64	-6.64	-6.64	-1.91	1e-17	1e-17	1e-17	0.0439022	3.06414e-17	5.39753e-17	6.24054e-17	0.187147				34.8				19.5148	2				2	2.13		6
High	CL1032.Contig10_All::g.161332::m.161332	9	26	8	0	0.969	0.751	0.398	0.496	-0.04	-0.41	-1.33	-1.01	0.935917	0.837712	0.181311	0.060293	0.977519	0.958114	0.499878	0.236947	135.94	70.4	50.31	51.56	23.8062	24.0063	23.8849	24.1699	3	2	3	3	3	47.64		20
High	CL1034.Contig1_All::g.161529::m.161529	2	2	2	2		100	100			6.64	6.64			1e-17	1e-17			5.39753e-17	6.24054e-17												2	2		3.93		14
High	CL1035.Contig11_All::g.161572::m.161572	2	4	2	0	71.539	9.034	0.01	0.01	6.16	3.18	-6.64	-6.64	0.00247285	0.0188488	1e-17	1e-17	0.0072239	0.0790772	6.24054e-17	7.44205e-17	56.04	60.04			20.0474	18.71			2	2	2			1.65		11
High	CL1035.Contig19_All::g.161593::m.161593	1	9	1	0	0.01	0.01	0.524	2.253	-6.64	-6.64	-0.93	1.17	1e-17	1e-17	0.724768	0.119105	3.06414e-17	5.39753e-17	0.928076	0.397018			85.98	81.35			18.7758	19.7309	2			3	3	6.91		4
High	CL1036.Contig12_All::g.161774::m.161774	2	5	2	0	0.01	0.987	2.872	0.01	-6.64	-0.02	1.52	-6.64	1e-17	0.950934	0.0684782	1e-17	3.06414e-17	0.989797	0.250283	7.44205e-17		80.27	120.19			20.6995	21.7035		3		3	2		10.02		4
High	CL1037.Contig4_All::g.161811::m.161811	1	4	1	0	0.01	3.967	2.259	1.887	-6.64	1.99	1.18	0.92	1e-17	0.118637	0.137306	0.190758	3.06414e-17	0.365452	0.415654	0.537191		155.27	70.03	78.04		21.0286	20.3678	20.6304	2		2	3	3	10.21		7
High	CL1038.Contig2_All::g.161862::m.161862	9	41	9	9	0.201	0.418	0.491	0.671	-2.31	-1.26	-1.03	-0.58	0.117469	0.174184	0.215034	0.214948	0.268293	0.472637	0.55107	0.576372	103.68	110.51	77.86	40.41	24.8521	25.0298	25.3717	25.7891	3	3	3	3	3	75.97		49
High	CL1039.Contig12_All::g.161929::m.161929	1	7	1	0	0.328	0.77	1.216	1.643	-1.61	-0.38	0.28	0.72	0.209704	0.868206	0.501251	0.248698	0.420429	0.968798	0.827057	0.627496	61.07	125.28	33.41	24.79	19.9931	20.4912	20.6609	21.0637	2	2	2	2	2	16.2		3
High	CL1039.Contig22_All::g.162000::m.162000	2	4	2	2	0.858	0.12	0.01	1.342	-0.22	-3.05	-6.64	0.42	0.601449	0.0416106	1e-17	0.448538	0.807975	0.159835	6.24054e-17	0.825906	569.44	142.87		49.34	19.6446	19.6079		20.3903	2	2	3		3	0		14
High	CL104.Contig10_All::g.25275::m.25275	4	15	4	0	0.296	0.78	1.215	1.028	-1.76	-0.36	0.28	0.04	0.25893	0.858045	0.425697	0.742129	0.487263	0.964553	0.782911	0.960548	81.45	75.92	126.28	38.39	23.3781	23.9178	23.9064	24.0988	3	2	3	3	3	24.47		14
High	CL1040.Contig10_All::g.162090::m.162090	5	13	5	5	1.491	5.803	1.329	0.487	0.58	2.54	0.41	-1.04	0.887374	0.0256598	0.38238	0.167942	0.959418	0.105109	0.741946	0.493437	96.73	101.18	147.27	85.87	22.3527	22.6584	22.8269	22.6807	3	2	3	3	3	13.78		9
High	CL1040.Contig25_All::g.162212::m.162212	4	10	4	4	1.411	1.265	1.854	1.089	0.5	0.34	0.89	0.12	0.935114	0.729325	0.223922	0.706989	0.977426	0.92545	0.562759	0.951083	105.37	59.3	87.81	45.59	20.9962	21.3271	21.7044	21.6805	3	2	3	3	3	8.79		15
High	CL1044.Contig3_All::g.162451::m.162451	15	73	15	0	2.269	1.825	0.805	1.057	1.18	0.87	-0.31	0.08	0.397569	0.0653079	0.897435	0.513179	0.641359	0.229301	0.970489	0.864841	73.84	111.75	131.04	87.89	24.2002	25.4956	25.001	25.2009	3	3	3	3	3	100.59		26
High	CL1047.Contig15_All::g.162605::m.162605	2	9	2	0	0.01	1.617			-6.64	0.69			1e-17	0.516856			3.06414e-17	0.825609				47.96				20.5573			3		2	3	2	5.59		21
High	CL1048.Contig10_All::g.162694::m.162694	17	91	17	17	1.15	1.521	1.137	0.865	0.2	0.61	0.18	-0.21	0.577226	0.0778205	0.227476	0.765013	0.789654	0.262698	0.569084	0.961604	140.29	132.51	114.66	83.91	25.7591	25.9868	26.248	26.3844	3	3	3	3	3	199.66		31
High	CL1048.Contig17_All::g.162733::m.162733	3	57	3	0	0.353	1.634	0.544	0.904	-1.5	0.71	-0.88	-0.14	0.354621	0.0645939	0.332948	0.980722	0.600786	0.228046	0.693215	0.999326	138.02	80.82	59.52	76.67	25.1481	25.781	25.3754	25.9238	3	3	3	3	3	99.01		15
High	CL1049.Contig5_All::g.162764::m.162764	7	54	7	7	1.182	0.656	0.52	0.635	0.24	-0.61	-0.94	-0.66	0.742872	0.662144	0.314077	0.174841	0.889328	0.898379	0.671795	0.508201	140.2	132.81	90.7	61.86	24.6524	24.7919	24.8585	25.1882	3	3	3	3	3	89.98		38
High	CL105.Contig17_All::g.25670::m.25670	2	5	2	0		100	100	100		6.64	6.64	6.64		1e-17	1e-17	1e-17		5.39753e-17	6.24054e-17	7.44205e-17											3	3	3	11.8		5
High	CL105.Contig2_All::g.25549::m.25549	2	9	2	2	0.01	1.864	0.519	0.503	-6.64	0.9	-0.95	-0.99	1e-17	0.413269	0.547861	0.253044	3.06414e-17	0.751925	0.854874	0.632956		82.73	141.3	84.19		22.4915	22.0011	22.3122	3		3	3	3	11.56		9
High	CL105.Contig33_All::g.25806::m.25806	9	38	9	0	0.485	0.566	0.615	1.003	-1.04	-0.82	-0.7	0	0.441658	0.435962	0.560339	0.803538	0.678333	0.771983	0.857427	0.970949	124.84	109.61	94.78	85.33	23.8782	24.2778	24.2949	24.2534	3	3	3	3	3	35.66		19
High	CL1050.Contig10_All::g.162793::m.162793	2	7	2	0	0.402	0.071	1.973	0.924	-1.32	-3.82	0.98	-0.11	0.236077	0.00598946	0.209113	0.905497	0.457703	0.0270541	0.540697	0.989392	139.67	146.39	112.95	101.91	20.407	20.3692	21.286	21.1318	3	3	3	3	3	7.51		7
High	CL1050.Contig17_All::g.162821::m.162821	6	17	6	6	0.748	1.084	0.71	0.716	-0.42	0.12	-0.49	-0.48	0.699718	0.810798	0.945087	0.478804	0.867406	0.953173	0.982312	0.845534	103.64	87.38	123.63	75.67	22.7714	22.7708	23.0437	23.4609	3	2	3	3	3	23.92		17
High	CL1053.Contig2_All::g.162883::m.162883	15	150	1	0	0.01	0.01	0.68	0.01	-6.64	-6.64	-0.56	-6.64	1e-17	1e-17	0.97358	1e-17	3.06414e-17	5.39753e-17	0.993839	7.44205e-17			337.41				18.8979		3			2		274.57		36
High	CL1057.Contig1_All::g.163400::m.163400	2	3	2	2	0.01		0.01	0.01	-6.64		-6.64	-6.64	1e-17		1e-17	1e-17	3.06414e-17		6.24054e-17	7.44205e-17									2		3			6.8		11
High	CL1058.Contig10_All::g.163446::m.163446	3	3	3	0	0.01		0.01		-6.64		-6.64		1e-17		1e-17		3.06414e-17		6.24054e-17										3		3		2	0		12
High	CL1058.Contig32_All::g.163550::m.163550	9	34	9	9	0.291	1.062	1.05	1.222	-1.78	0.09	0.07	0.29	0.170117	0.651479	0.581429	0.380208	0.360677	0.895126	0.869367	0.775424	124.36	119.22	105.96	85.24	24.0368	24.4153	24.1464	24.4642	3	3	3	3	3	58.76		27
High	CL1059.Contig12_All::g.163671::m.163671	11	27	11	0	1.651		4.402	3.536	0.72		2.14	1.82	0.950535		0.0068459	0.00161191	0.985407		0.0338302	0.00970688	299.44		57.88	23.13	21.0998		22.3103	22.9031	3	2	2	3	3	49.53		18
High	CL1061.Contig4_All::g.163833::m.163833	14	59	14	14	0.242	0.448	0.574	0.748	-2.05	-1.16	-0.8	-0.42	0.175167	0.208628	0.432585	0.469323	0.36746	0.525687	0.786487	0.841078	142.68	112.9	73.46	78.9	24.8319	25.1705	25.1504	25.3127	3	3	3	3	3	100.87		30
High	CL1062.Contig10_All::g.163873::m.163873	6	192	2	1	0.01	0.01	1.066		-6.64	-6.64	0.09		1e-17	1e-17	0.611713		3.06414e-17	5.39753e-17	0.879264				406.43				18.5189		2			2	3	341.08		38
High	CL1062.Contig2_All::g.163838::m.163838	9	234	1	1	0.01	0.01	0.01	0.01	-6.64	-6.64	-6.64	-6.64	1e-17	1e-17	1e-17	1e-17	3.06414e-17	5.39753e-17	6.24054e-17	7.44205e-17									2					441.33		42
High	CL1062.Contig8_All::g.163866::m.163866	12	825	4	2	0.888	1.976	1.173	0.764	-0.17	0.98	0.23	-0.39	0.677316	0.0161146	0.208253	0.305822	0.856336	0.0687038	0.540136	0.696991	142.88	142.98	95.83	62.16	28.5807	29.2522	28.9401	29.0385	3	3	3	3	3	1277.51		59
High	CL1063.Contig10_All::g.163897::m.163897	12	94	9	0	0.231	0.263	0.534	0.899	-2.12	-1.93	-0.9	-0.15	0.177689	0.00355543	0.228696	0.763192	0.371667	0.0165728	0.569084	0.961604	120.5	136.22	107.25	45.16	26.2119	26.2942	26.4615	26.9837	3	2	3	3	3	140.66		30
High	CL1063.Contig11_All::g.163898::m.163898	4	20	1	1																														13.18		8
High	CL1067.Contig2_All::g.163940::m.163940	17	104	17	17	1.728	1.847	0.982	0.691	0.79	0.89	-0.03	-0.53	0.386431	0.0764306	0.493134	0.294145	0.630893	0.259339	0.826129	0.680132	140.5	134.5	125.17	115.25	25.1165	25.3412	25.7099	25.612	3	3	3	3	3	167.86		47
High	CL1067.Contig6_All::g.163958::m.163958	2	2	2	2			100				6.64				1e-17				6.24054e-17													2		2.06		6
High	CL1068.Contig12_All::g.164034::m.164034	11	39	11	11	2.794	0.651	0.793	0.555	1.48	-0.62	-0.33	-0.85	0.295518	0.661591	0.98485	0.0604768	0.536724	0.898379	0.996502	0.237469	143.59	117.07	85.48	88.87	24.1829	24.7802	24.4212	25.245	3	3	3	3	3	62.39		38
High	CL1069.Contig3_All::g.164075::m.164075	5	33	5	5	0.203	0.958	2.986	2.608	-2.3	-0.06	1.58	1.38	0.0822653	0.947822	0.0119202	0.00334534	0.198147	0.989797	0.0562859	0.0192135	145.01	114.02	122.1	82.43	21.8499	22.0991	23.6372	23.5314	3	3	3	3	3	56.74		26
High	CL1070.Contig1_All::g.164078::m.164078	2	5	2	0		100	100	100		6.64	6.64	6.64		1e-17	1e-17	1e-17		5.39753e-17	6.24054e-17	7.44205e-17											3	3	3	0		15
High	CL1070.Contig7_All::g.164112::m.164112	20	152	20	0	0.918	0.973	1.221	0.983	-0.12	-0.04	0.29	-0.02	0.692575	0.595744	0.146427	0.93113	0.86193	0.869633	0.436752	0.998712	142.56	130.7	113.36	91.27	26.3353	26.5264	26.7152	26.8031	3	3	3	3	3	199.57		74
High	CL1071.Contig2_All::g.164128::m.164128	6	41	6	6	0.454	0.465	1.068	1.124	-1.14	-1.11	0.1	0.17	0.420067	0.244164	0.497201	0.411923	0.662353	0.576654	0.827057	0.79334	134.49	128.66	130.13	97.4	24.3554	24.5637	24.5768	24.9736	3	3	3	3	3	78.75		23
High	CL1071.Contig3_All::g.164130::m.164130	24	111	24	24	0.992	1.552	0.853	0.901	-0.01	0.63	-0.23	-0.15	0.934595	0.174902	0.790906	0.984338	0.97731	0.473138	0.943436	0.999326	141.98	120.52	101.27	68.72	24.5224	25.2105	25.0276	25.226	3	3	3	3	3	227.79		19
High	CL1073.Contig10_All::g.164208::m.164208	4	6	4	0			0.24	0.595			-2.06	-0.75			0.195996	0.533166			0.522611	0.877136			31	11.03			19.0018	19.1116	3	2	2	3	2	6.3		8
High	CL1074.Contig3_All::g.164298::m.164298	9	33	9	0	0.721	0.815	1.088	0.691	-0.47	-0.29	0.12	-0.53	0.63009	0.83589	0.501037	0.456225	0.825386	0.958114	0.827057	0.831042	139.37	78.19	136.15	68.38	22.4468	23.2338	23.3482	23.3299	3	3	3	3	3	47.37		14
High	CL1075.Contig11_All::g.164450::m.164450	4	12	4	0	0.342	1.293	0.946	0.844	-1.55	0.37	-0.08	-0.24	0.178677	0.734639	0.763568	0.89701	0.373373	0.92771	0.940817	0.986555	121.67	109.12	54.75	62.61	21.1519	22.2225	21.4292	21.7075	3	2	3	3	3	16.84		6
High	CL1075.Contig15_All::g.164481::m.164481	5	19	5	5	2.081	1.944	0.186	0.781	1.06	0.96	-2.43	-0.36	0.708667	0.353328	0.0299005	0.802694	0.872273	0.703498	0.1253	0.970949	105.04	101.3	100.61	31.09	22.1004	22.6822	22.5517	22.4983	3	2	3	3	3	33.59		13
High	CL1079.Contig10_All::g.165392::m.165392	36	772	6	6	0.189	0.696	0.849	0.706	-2.4	-0.52	-0.24	-0.5	0.0968896	0.690579	0.811982	0.174769	0.229463	0.909428	0.951805	0.50815	106.22	94.03	92.91	83.95	27.2476	27.6148	27.5196	27.7524	3	3	3	3	3	1503.25		65
High	CL1079.Contig35_All::g.165600::m.165600	33	641	3	3	0.01	0.01	0.784	0.01	-6.64	-6.64	-0.35	-6.64	1e-17	1e-17	0.931544	1e-17	3.06414e-17	5.39753e-17	0.978366	7.44205e-17			43.22				20.8769		3			2		1284.35		57
High	CL1081.Contig3_All::g.165673::m.165673	11	66	11	0	0.873	0.672	0.784	1.232	-0.2	-0.57	-0.35	0.3	0.91415	0.740564	0.999242	0.18957	0.968784	0.932404	0.999819	0.535791	130.24	110.69	94.53	75.81	25.1391	25.4972	26.0848	25.9873	3	3	3	3	3	131.94		44
High	CL1082.Contig1_All::g.165717::m.165717	2	3	2	0		100		100		6.64		6.64		1e-17		1e-17		5.39753e-17		7.44205e-17											2		3	0		7
High	CL1083.Contig1_All::g.165719::m.165719	20	101	20	0	2.213	0.978	1.119	1.184	1.15	-0.03	0.16	0.24	0.381199	0.780064	0.344859	0.274837	0.624769	0.94049	0.707803	0.659807	110.71	130.98	103.41	78.82	24.2424	24.5952	24.9697	25.2033	3	3	3	3	3	142.74		41
High	CL1083.Contig2_All::g.165722::m.165722	3	10	3	0	100	100	100	100	6.64	6.64	6.64	6.64	1e-17	1e-17	1e-17	1e-17	3.06414e-17	5.39753e-17	6.24054e-17	7.44205e-17										3	3	3	2	21.56		6
High	CL1084.Contig10_All::g.165760::m.165760	4	8	4	0	5.293	0.795	1.987	0.788	2.4	-0.33	0.99	-0.34	0.292301	0.869589	0.18531	0.909874	0.532447	0.968798	0.505642	0.989392	51.51	85.86	102.7	78.42	20.6399	20.9971	21.9293	20.8648	3	2	3	3	3	7.22		10
High	CL1085.Contig11_All::g.165821::m.165821	4	5	4	0	0.01	0.536		0.922	-6.64	-0.9		-0.12	1e-17	0.564717		0.957874	3.06414e-17	0.849432		0.999326		44.03		57.75		21.3543		21.9476	3		2	3	3	7.27		11
High	CL1087.Contig4_All::g.165963::m.165963	9	58	9	0	10.656	0.958	1.235	1.334	3.41	-0.06	0.31	0.42	0.0718208	0.953842	0.401806	0.259819	0.175186	0.990005	0.759344	0.641111	121.14	134.63	134.25	118.21	22.8701	23.6451	23.7544	23.8363	3	3	3	3	3	81.34		24
High	CL109.Contig6_All::g.26464::m.26464	2	3	2	0	0.01	0.01	0.881	0.899	-6.64	-6.64	-0.18	-0.15	1e-17	1e-17	0.82074	0.99448	3.06414e-17	5.39753e-17	0.951805	0.999326			67.23	94.27			20.9408	21.3457	3			3	3	6.06		3
High	CL1092.Contig8_All::g.166239::m.166239	10	59	10	10	0.074	0.288	0.877	0.747	-3.76	-1.8	-0.19	-0.42	0.0055245	0.0296979	0.723006	0.476902	0.0159554	0.119363	0.927834	0.845534	146.96	132.7	105.3	68.59	24.6469	25.1483	25.4558	25.2455	3	3	3	3	3	103.99		37
High	CL1094.Contig3_All::g.166343::m.166343	3	16	3	0	0.117	0.112	1.304	0.613	-3.1	-3.16	0.38	-0.71	0.0269612	0.000113982	0.256964	0.196248	0.0725142	0.000575991	0.604821	0.54719	199.98	139.05	83.69	103.06	23.8717	23.8846	24.3552	24.5183	3	2	3	3	3	30.34		21
High	CL1095.Contig2_All::g.166362::m.166362	4	19	4	0	0.087	0.493	0.947	0.316	-3.52	-1.02	-0.08	-1.66	0.0166057	0.410589	0.703521	0.0363899	0.0461257	0.750325	0.917757	0.161559	69.9	106.04	59.79	51.84	22.1138	22.4456	22.7181	22.4703	3	3	3	3	3	15.92		9
High	CL1096.Contig1_All::g.166406::m.166406	18	303	18	18	0.658	0.665	0.958	1.219	-0.6	-0.59	-0.06	0.29	0.989423	0.603643	0.535179	0.345787	0.997293	0.872735	0.847351	0.740667	136.91	135.63	79.23	100.94	28.1222	28.2365	28.428	28.5979	3	3	3	3	3	634.05		71
High	CL1097.Contig2_All::g.166427::m.166427	1	1	1	0																														1.99		3
High	CL1098.Contig10_All::g.166500::m.166500	7	30	7	0	2.143	0.753	0.354	1.063	1.1	-0.41	-1.5	0.09	0.479109	0.771836	0.123876	0.650359	0.706971	0.93632	0.388628	0.936867	144.28	114.72	74.32	84.98	23.7661	23.9018	23.7767	24.5699	3	3	3	3	3	51.71		17
High	CL1099.Contig7_All::g.166594::m.166594	3	16	3	0	3.366	0.699	0.3	0.527	1.75	-0.52	-1.74	-0.92	0.395682	0.678338	0.167821	0.284264	0.639048	0.904243	0.476042	0.669184	77.8	147.76	109.04	55.42	22.3131	22.2235	22.1858	22.2582	3	2	3	3	2	20.99		16
High	CL11.Contig6_All::g.3153::m.3153	21	305	21	21	0.681	0.518	1.406	1.263	-0.55	-0.95	0.49	0.34	0.952456	0.234605	0.0670857	0.275606	0.986216	0.565413	0.247149	0.660971	135.93	137.29	105.02	105.11	27.6051	28.1839	28.6091	28.3159	3	3	3	3	3	548.28		63
High	CL110.Contig11_All::g.26504::m.26504	8	49	8	0	0.796	1.066	1.073	0.818	-0.33	0.09	0.1	-0.29	0.776876	0.679295	0.431334	0.723102	0.910816	0.904283	0.785994	0.96007	80.43	77.64	118.71	98.84	23.8084	24.1631	24.6512	24.7309	3	3	3	3	3	92.81		34
High	CL1100.Contig1_All::g.166597::m.166597	29	228	7	7	4.161	0.694	0.615	0.948	2.06	-0.53	-0.7	-0.08	0.195204	0.603661	0.63404	0.943325	0.400079	0.872735	0.89051	0.999285	116.34	87.61	76.73	72.95	23.4615	23.4988	23.7447	24.1257	3	3	3	3	3	283.16		52
High	CL1100.Contig15_All::g.166672::m.166672	23	178	1	1	30.744	8.668	0.01	1.07	4.94	3.12	-6.64	0.1	0.0183822	0.0307672	1e-17	0.764934	0.0508154	0.123015	6.24054e-17	0.961604	137.47	118.42		97.32	19.125	19.7578		18.2874	3	2	2		3	224.8		40
High	CL1101.Contig6_All::g.166729::m.166729	27	225	18	4	0.753	1.61	0.905	0.854	-0.41	0.69	-0.14	-0.23	0.995279	0.0642922	0.625832	0.669663	0.998131	0.22756	0.885851	0.940805	115.55	135.52	140.01	97.31	25.664	26.6718	26.186	26.4822	3	3	3	3	3	452.3		56
High	CL1102.Contig1_All::g.166779::m.166779	2	7	2	0	0.01	2.403	0.204	0.898	-6.64	1.26	-2.3	-0.16	1e-17	0.280035	0.0575873	0.983853	3.06414e-17	0.6241	0.216841	0.999326		106.41	43.9	81.77		22.2648	21.9908	22.1419	3		2	3	2	12.04		13
High	CL1103.Contig2_All::g.166784::m.166784	3	10	3	3	0.01	1.986	0.736	0.931	-6.64	0.99	-0.44	-0.1	1e-17	0.397447	0.956573	0.959418	3.06414e-17	0.742413	0.987251	0.999326		50.93	13.19	141.97		22.1651	22.1988	22.2288	3		3	3	3	17.94		8
High	CL1104.Contig11_All::g.166824::m.166824	7	44	7	0	0.104	1.613	2.812	1.578	-3.26	0.69	1.49	0.66	0.0161187	0.168973	0.000690753	0.0262754	0.0448161	0.462942	0.00381567	0.12449	116.17	101.95	111.93	87.05	24.3374	24.9873	25.2999	25.2074	3	3	3	3	3	84.32		27
High	CL1107.Contig7_All::g.166918::m.166918	13	113	13	13	0.526	0.794	0.706	1.192	-0.93	-0.33	-0.5	0.25	0.707063	0.977668	0.76684	0.277286	0.870903	0.993777	0.941605	0.663634	138.18	124.97	115.9	96.3	25.8613	25.9547	26.0056	26.44	3	3	3	3	3	175.02		38
High	CL1108.Contig3_All::g.167020::m.167020	13	70	13	0	0.554	0.775	0.47	0.592	-0.85	-0.37	-1.09	-0.76	0.613947	0.933577	0.229318	0.104945	0.814309	0.983434	0.569296	0.363753	136.32	94.27	86.26	61.19	24.9164	25.0799	24.794	25.2543	3	3	3	3	3	123.7		40
High	CL1108.Contig4_All::g.167026::m.167026	3	8	3	3	3.534	1.008		0.597	1.82	0.01		-0.74	0.542791	0.935583		0.493856	0.761934	0.984253		0.855976	39.86	16.83		36.31	19.5241	20.2645		19.3891	2	2	2	2	2	6.23		14
High	CL1109.Contig6_All::g.167072::m.167072	4	4	4	0		0.848	0.606	0.66		-0.24	-0.72	-0.6		0.903073	0.834844	0.653211		0.975379	0.954345	0.936867		85.47	45.05	39.85		20.0907	20.1002	20.425	3	2	2	3	3	1.95		9
High	CL1110.Contig3_All::g.167079::m.167079	5	17	5	5	0.373	1.084	0.268	0.684	-1.42	0.12	-1.9	-0.55	0.361229	0.479026	0.00297966	0.264078	0.607457	0.801417	0.0154694	0.64631	131.96	114.45	119.04	37.47	25.4275	25.504	25.4711	26.0177	3	2	3	3	3	26.39		8
High	CL1111.Contig11_All::g.167149::m.167149	4	35	4	0	1.227	0.082	0.606	1.036	0.3	-3.61	-0.72	0.05	0.988537	0.00382809	0.694393	0.727434	0.997293	0.0177986	0.915304	0.96007	90.71	143.54	72.86	36.69	22.6315	22.5048	22.83	23.2023	3	3	3	3	3	57.09		13
High	CL1112.Contig12_All::g.167269::m.167269	4	13	4	0	2.152	1.79	1.191	1.31	1.11	0.84	0.25	0.39	0.511759	0.334034	0.389719	0.317353	0.732767	0.681408	0.748015	0.707508	127.55	88.04	105.22	75.97	23.4304	23.2012	23.4191	23.4825	3	2	3	3	3	18.38		10
High	CL1112.Contig21_All::g.167324::m.167324	17	129	17	0	0.245	0.945	0.347	0.63	-2.03	-0.08	-1.53	-0.67	0.211796	0.673076	0.00910656	0.0574843	0.423935	0.903595	0.0440588	0.229002	126.85	80.46	101.74	87.77	26.3253	26.7717	26.669	26.8675	3	3	3	3	3	219.77		40
High	CL1116.Contig14_All::g.167816::m.167816	13	83	13	13	1.562	1.164	1.794	1.188	0.64	0.22	0.84	0.25	0.339584	0.293111	0.00743193	0.30168	0.585546	0.635415	0.0364531	0.690593	132.36	106.48	123.38	98.44	25.8142	26.0166	26.172	26.2585	3	3	3	3	3	131.92		44
High	CL1117.Contig2_All::g.167906::m.167906	6	36	6	6	0.753	0.869	0.561	1.861	-0.41	-0.2	-0.83	0.9	0.766744	0.977623	0.516421	0.0341281	0.904332	0.993777	0.835171	0.153827	75.66	136.62	56.26	69.04	23.1325	23.8171	23.7389	24.1909	3	3	3	3	3	34.32		33
High	CL112.Contig2_All::g.26531::m.26531	3	6	3	0	0.01	1.647		0.822	-6.64	0.72		-0.28	1e-17	0.522042		0.950624	3.06414e-17	0.826538		0.999326		48.09		33.51		20.7995		20.9286	2		3	3	3	10.09		7
High	CL1121.Contig3_All::g.168220::m.168220	8	78	8	8	0.577	2.231	0.683	1.031	-0.79	1.16	-0.55	0.04	0.579563	0.124311	0.75904	0.738071	0.791257	0.37489	0.938901	0.96007	129.45	121.74	130.39	75.81	23.3323	23.6616	23.9535	24.4042	3	3	3	3	3	139.36		36
High	CL1122.Contig10_All::g.168291::m.168291	2	2	2	0		100	100	100		6.64	6.64	6.64		1e-17	1e-17	1e-17		5.39753e-17	6.24054e-17	7.44205e-17											3	3	3	3.77		4
High	CL1123.Contig4_All::g.168503::m.168503	7	48	7	7	1.621	1.066	0.672	0.818	0.7	0.09	-0.57	-0.29	0.790606	0.84679	0.861708	0.691205	0.917633	0.960089	0.960806	0.943704	70.32	81.92	85.45	105.72	22.949	23.454	23.4222	23.9149	3	3	3	3	3	59.54		32
High	CL1125.Contig15_All::g.168618::m.168618	4	5	4	0	2.503	1.218	0.115	0.124	1.32	0.28	-3.12	-3.01	0.726558	0.766221	0.0221064	0.00140273	0.879676	0.933586	0.0969491	0.00851331	93.04	124.54	331.42	124.29	20.0272	21.1407	19.7635	20.01	2	2	2	2	3	5.76		9
High	CL1126.Contig11_All::g.168733::m.168733	3	3	3	0																														1.86		3
High	CL1126.Contig33_All::g.168904::m.168904	2	3	2	0				100				6.64				1e-17				7.44205e-17													3	0		4
High	CL1127.Contig2_All::g.169079::m.169079	1	5	1	1	0.01	1.85	1.049	1.564	-6.64	0.89	0.07	0.65	1e-17	0.489191	0.631092	0.380858	3.06414e-17	0.807507	0.889192	0.775494		66.31	75.58	73.96		18.548	18.342	18.8826	3		2	2	3	6.16		1
High	CL1129.Contig1_All::g.169187::m.169187	8	272	8	8	0.314	0.589	0.781	0.809	-1.67	-0.76	-0.36	-0.31	0.326781	0.398968	0.977403	0.431754	0.572346	0.743727	0.994659	0.8083	146.25	128.1	77.38	80.19	29.1243	29.1856	29.689	29.7668	3	3	3	3	3	367.34		37
High	CL1129.Contig2_All::g.169191::m.169191	4	14	4	0	4.458	1.783	1.242	0.985	2.16	0.83	0.31	-0.02	0.159415	0.168842	0.345927	0.831337	0.344905	0.462942	0.70806	0.977492	100.35	93.57	103.56	85.4	23.6534	24.0033	24.2002	24.471	3	2	3	3	3	31.47		8
High	CL1131.Contig4_All::g.169821::m.169821	13	254	13	13	0.565	0.488	1.137	0.837	-0.82	-1.03	0.19	-0.26	0.848527	0.177287	0.245829	0.522034	0.941904	0.476509	0.593434	0.873812	145.6	132.13	122.15	120.92	28.2817	28.6199	28.7999	28.9175	3	3	3	3	3	411.27		57
High	CL1133.Contig3_All::g.169887::m.169887	3	8	3	3	0.01	1.274	0.643	0.59	-6.64	0.35	-0.64	-0.76	1e-17	0.722432	0.83096	0.443477	3.06414e-17	0.923467	0.954345	0.821189		92.23	57.39	19.61		21.2101	21.1651	21.3564	3		3	2	3	11.57		10
High	CL1135.Contig1_All::g.169956::m.169956	14	166	14	14	0.707	0.793	0.556	1.22	-0.5	-0.33	-0.85	0.29	0.913553	0.96408	0.271424	0.34449	0.968784	0.990005	0.621557	0.738988	144.54	133.34	133.94	99.53	27.1755	27.7774	27.3112	27.8918	3	3	3	3	3	330.48		49
High	CL1137.Contig11_All::g.170088::m.170088	9	23	9	0	0.638	0.634	0.644	0.522	-0.65	-0.66	-0.63	-0.94	0.621461	0.561809	0.67662	0.0895496	0.819547	0.847797	0.911471	0.320903	50.25	82.54	69.51	31.59	23.7377	23.8266	24.0531	24.1491	3	2	3	3	3	42.17		10
High	CL1139.Contig10_All::g.170317::m.170317	8	66	8	8	0.288	0.327	0.757	1.169	-1.79	-1.61	-0.4	0.23	0.262133	0.0150737	0.969639	0.379227	0.491376	0.0644155	0.993137	0.775105	138.89	126.42	98.5	57.41	26.0988	26.191	26.6022	26.8114	3	3	3	3	3	77.42		65
High	CL1139.Contig23_All::g.170351::m.170351	3	13	3	0	3.846	0.738	0.166	0.933	1.94	-0.44	-2.59	-0.1	0.358622	0.833328	0.0154521	0.938117	0.604719	0.957601	0.0711443	0.999223	63.15	67.35	113.38	48.95	22.5907	22.7953	22.5045	23.079	3	2	3	3	3	18.05		28
High	CL114.Contig27_All::g.27157::m.27157	13	36	13	0	1.387	0.948	0.473	0.742	0.47	-0.08	-1.08	-0.43	0.961515	0.965852	0.458566	0.599249	0.990055	0.990241	0.801974	0.914519	106.38	115.21	89.81	86.4	22.4314	22.9239	23.0589	23.2832	3	2	3	3	3	52.76		29
High	CL114.Contig78_All::g.27571::m.27571	10	73	10	10	0.62	1.008	0.494	0.648	-0.69	0.01	-1.02	-0.63	0.636032	0.640006	0.300215	0.21434	0.828564	0.892572	0.656924	0.575732	139.54	104.17	112.81	60.5	24.2671	25.0788	24.5665	25.0515	3	2	3	3	3	124.95		30
High	CL1140.Contig1_All::g.170412::m.170412	1	1	1	1	100			100	6.64			6.64	1e-17			1e-17	3.06414e-17			7.44205e-17										2			2	1.72		11
High	CL1142.Contig12_All::g.170501::m.170501	3	13	3	3	1.448	0.124	0.532	0.631	0.53	-3.01	-0.91	-0.66	0.999325	0.0163372	0.590073	0.493881	0.999699	0.0696206	0.873762	0.855976	37.3	144.67	44.23	54.97	21.9837	21.8626	21.9833	22.5011	3	2	3	3	3	9.23		15
High	CL1143.Contig10_All::g.170570::m.170570	8	95	8	8	0.207	1.07	1.047	0.855	-2.28	0.1	0.07	-0.23	0.100526	0.45051	0.352182	0.773209	0.23637	0.780453	0.713408	0.963135	147.53	82.36	78.12	78.06	25.3571	25.8776	26.0272	26.1089	3	3	3	3	3	213.17		39
High	CL1144.Contig13_All::g.170707::m.170707	4	17	4	0	14.863	4.186	0.01	0.01	3.89	2.07	-6.64	-6.64	0.0770765	0.0963979	1e-17	1e-17	0.187161	0.314662	6.24054e-17	7.44205e-17	82.64	97.87			19.8247	20.8651			3	2	3			37.7		20
High	CL1145.Contig8_All::g.170804::m.170804	5	17	5	5	6.305	2.928	1.807	0.977	2.66	1.55	0.85	-0.03	0.205255	0.129351	0.210527	0.883347	0.414102	0.386282	0.543591	0.983646	178.96	122.26	115.11	97.22	21.6655	22.8258	22.1514	22.3285	3	2	3	3	3	15.46		11
High	CL1146.Contig2_All::g.170925::m.170925	3	25	3	0	0.363	0.41	0.87	0.894	-1.46	-1.29	-0.2	-0.16	0.363363	0.193468	0.755431	0.916724	0.608148	0.500806	0.938901	0.99137	91.12	142.3	79.33	110.11	23.0497	23.2431	23.4776	23.8932	3	2	3	3	3	35.08		23
High	CL1147.Contig5_All::g.170994::m.170994	16	112	16	0	0.664	0.811	0.367	0.493	-0.59	-0.3	-1.44	-1.02	0.980331	0.988339	0.0158877	0.00405743	0.993836	0.996137	0.072823	0.0231321	133.21	89.3	101.7	59.7	27.8579	28.3386	27.9026	27.9291	3	3	3	3	3	218.59		44
High	CL1148.Contig2_All::g.171030::m.171030	7	45	7	7	0.354	0.945	0.288	1.021	-1.5	-0.08	-1.8	0.03	0.307591	0.744706	0.0190004	0.611049	0.550443	0.933586	0.0856876	0.919503	78.82	95.18	107.74	109.34	24.6291	25.2048	24.7548	25.2364	3	3	3	3	3	82.51		28
High	CL1149.Contig3_All::g.171048::m.171048	1	5	1	0																														3.5		7
High	CL1150.Contig12_All::g.171099::m.171099	10	38	10	0	9.093	1.509	1.107	0.924	3.18	0.59	0.15	-0.11	0.020571	0.28099	0.456928	0.996971	0.0563797	0.624482	0.801893	0.99993	210.42	77.93	58.91	92.31	24.0515	24.2801	24.4855	24.5182	3	3	3	3	3	68.35		23
High	CL1152.Contig4_All::g.171160::m.171160	2	11	2	0	0.463	2.263	0.555	0.529	-1.11	1.18	-0.85	-0.92	0.281915	0.315202	0.617608	0.312207	0.519437	0.661946	0.882051	0.701581	145.8	59.67	100.22	70.71	21.216	22.2331	21.5204	21.8523	3	3	3	3	3	21.16		13
High	CL1153.Contig6_All::g.171188::m.171188	10	40	10	10	1.344	1.785	0.842	1.045	0.43	0.84	-0.25	0.06	0.799323	0.144989	0.922442	0.688861	0.91963	0.41929	0.9777	0.943393	142.79	89.02	102.71	77.32	23.5744	24.3267	23.888	24.4657	3	3	3	3	3	37.31		38
High	CL1155.Contig10_All::g.171245::m.171245	1	1	1	0	0.01	3.948	0.816	0.01	-6.64	1.98	-0.29	-6.64	1e-17	0.111893	0.865917	1e-17	3.06414e-17	0.352819	0.961976	7.44205e-17		95.1	80.94			21.9888	20.2932		2		2	3		2.62		3
High	CL1155.Contig11_All::g.171249::m.171249	2	6	2	0	4.975	2.111	0.725	0.649	2.31	1.08	-0.46	-0.62	0.372826	0.400302	0.992872	0.623695	0.615981	0.745154	0.999027	0.92427	90.24	119.1	127.52	111.42	19.7236	20.2673	19.4153	19.7456	3	2	3	3	3	7.57		4
High	CL1155.Contig8_All::g.171237::m.171237	2	4	2	2	0.01	0.738	0.01	0.454	-6.64	-0.44	-6.64	-1.14	1e-17	0.816553	1e-17	0.185565	3.06414e-17	0.954473	6.24054e-17	0.529618		94.26		64.73		21.5626		21.6817	3		3		2	5.82		13
High	CL1156.Contig5_All::g.171293::m.171293	2	4	2	2	0.01	0.317	0.562	0.363	-6.64	-1.66	-0.83	-1.46	1e-17	0.210542	0.65834	0.0836875	3.06414e-17	0.529351	0.900938	0.305541		29.02	110.61	78.37		21.6418	21.7263	21.8616	3		2	3	2	4.78		8
High	CL1157.Contig2_All::g.171335::m.171335	17	154	4	4		1.438	0.706	1.017		0.52	-0.5	0.02		0.649829	0.92043	0.781171		0.894118	0.977135	0.963135		88.06	90.64	52.73		22.4295	22.5661	23.1122	3	2	3	3	3	289.27		52
High	CL1157.Contig3_All::g.171342::m.171342	18	206	4	0	0.01	0.971	1.358	1.706	-6.64	-0.04	0.44	0.77	1e-17	0.963773	0.289352	0.0693806	3.06414e-17	0.990005	0.642859	0.263217		79.38	93.1	68.84		23.173	23.7038	24.0652	3		3	3	3	360.64		64
High	CL1157.Contig8_All::g.171370::m.171370	5	39	5	0	0.426	1.75	0.811	0.706	-1.23	0.81	-0.3	-0.5	0.365477	0.377971	0.889514	0.54963	0.609505	0.730542	0.968694	0.888841	138.38	113.84	81.87	70.69	22.5435	23.0351	22.8916	23.16	3	3	3	3	3	38.12	Acetyl [N-Term]	8
High	CL1159.Contig9_All::g.171485::m.171485	14	51	14	0	1.426	1.343	1.144	0.861	0.51	0.43	0.19	-0.22	0.753434	0.397335	0.499641	0.801254	0.895403	0.742413	0.827057	0.970949	135.35	130.19	84	66.86	23.5448	24.1735	23.8647	24.0087	3	3	3	3	3	70.95		16
High	CL116.Contig1_All::g.27790::m.27790	6	14	6	6	0.354	0.812	2.028	0.996	-1.5	-0.3	1.02	-0.01	0.19267	0.868497	0.172445	0.813547	0.396859	0.968798	0.484757	0.974525	151.2	27.2	38.5	55.76	21.3044	21.5806	21.7785	21.9936	3	2	2	2	3	26.16		6
High	CL1162.Contig5_All::g.171743::m.171743	18	179	18	18	0.564	0.83	0.753	1.065	-0.83	-0.27	-0.41	0.09	0.846849	0.939331	0.885251	0.708046	0.941904	0.98498	0.967595	0.952175	123.67	123.05	109.75	93.46	26.6057	27.1469	27.1239	27.3382	3	3	3	3	3	301.58		63
High	CL1165.Contig10_All::g.172090::m.172090	21	244	21	21	0.883	0.717	1.039	1.033	-0.18	-0.48	0.06	0.05	0.683937	0.752482	0.380898	0.806963	0.859219	0.933586	0.741431	0.973376	114.16	127.89	118.85	76.66	26.7801	27.2405	27.322	27.3737	3	3	3	3	3	466.73		56
High	CL1166.Contig4_All::g.172255::m.172255	4	9	4	0	0.184	0.762	0.435	1.152	-2.44	-0.39	-1.2	0.2	0.0568327	0.848538	0.443482	0.585565	0.142526	0.960089	0.795374	0.908606	69.74	138.64	61.03	48.31	21.155	21.4091	21.3806	22.022	2	2	3	3	3	8.83		3
High	CL1167.Contig3_All::g.172329::m.172329	11	26	11	11		0.105	0.643	0.444		-3.26	-0.64	-1.17		9.27561e-05	0.652788	0.00807456		0.000471579	0.898864	0.0427369		130.67	73.6	71.27		24.8462	24.9564	24.927	3	2	3	3	3	29.49		27
High	CL1168.Contig5_All::g.172346::m.172346	2	10	2	0	1.819	6.058	4.689	1.056	0.86	2.6	2.23	0.08	0.946404	0.0681696	0.011582	0.759552	0.982891	0.237517	0.0549414	0.961604	109.2	126.62	134.66	57.17	18.4886	19.9732	20.5702	19.5865	2	3	3	3	3	4.04		26
High	CL1169.Contig1_All::g.172355::m.172355	19	460	5	5	0.631	0.478	0.982	1.47	-0.67	-1.06	-0.03	0.56	0.889519	0.17924	0.453411	0.0661982	0.960258	0.477259	0.799323	0.254146	110.28	123.23	111.95	82.57	25.9759	26.2933	26.3885	26.9519	3	3	3	3	3	942.95		93
High	CL1169.Contig11_All::g.172408::m.172408	7	67	7	7	2.16	1.397	1.102	1.012	1.11	0.48	0.14	0.02	0.438074	0.311297	0.352569	0.65285	0.674733	0.656596	0.713637	0.936867	135.69	132.95	126.62	67.35	24.1526	24.8795	25.1663	25.1004	3	3	3	3	3	52.58		19
High	CL1169.Contig15_All::g.172434::m.172434	15	340	1	1	100		100	100	6.64		6.64	6.64	1e-17		1e-17	1e-17	3.06414e-17		6.24054e-17	7.44205e-17										2		2	3	681.28		78
High	CL117.Contig6_All::g.27874::m.27874	5	9	5	0	3.79	0.202	0.611	0.827	1.92	-2.31	-0.71	-0.27	0.398531	0.0537255	0.748575	0.857633	0.641687	0.19738	0.937262	0.980728	82.65	135	65.29	51.57	21.9305	22.2631	22.1919	22.5643	3	3	3	3	3	15.28		8
High	CL1170.Contig10_All::g.172467::m.172467	8	52	8	8	1.488	1.091	0.94	0.738	0.57	0.13	-0.09	-0.44	0.769214	0.615145	0.702233	0.491156	0.905198	0.878273	0.917361	0.855063	155.12	88.68	98.23	86.61	23.235	24.3364	23.6557	23.8458	3	3	3	3	3	74.3		34
High	CL1170.Contig13_All::g.172473::m.172473	14	98	14	14	2.965	0.451	1.734	0.882	1.57	-1.15	0.79	-0.18	0.156212	0.224845	0.0191657	0.976419	0.3399	0.552652	0.0863057	0.999326	147.62	124.76	78.22	87.39	24.855	25.0791	25.5797	25.5874	3	3	3	3	3	180.04		41
High	CL1171.Contig12_All::g.172545::m.172545	2	6	2	2	0.01	0.01	0.552	0.346	-6.64	-6.64	-0.86	-1.53	1e-17	1e-17	0.716835	0.146144	3.06414e-17	5.39753e-17	0.925233	0.457343			41.35	122.3			20.7991	20.7636	2			2	2	9.21		4
High	CL1172.Contig10_All::g.172585::m.172585	45	367	45	0	0.907	0.907	0.816	1.072	-0.14	-0.14	-0.29	0.1	0.656723	0.753908	0.912756	0.687406	0.842306	0.933586	0.975138	0.943393	137.73	121.81	114.74	69.86	27.2604	27.8314	27.7552	27.9912	3	3	3	3	3	612.33		53
High	CL1172.Contig4_All::g.172563::m.172563	3	34	3	3	0.188	0.708	1.03	1.518	-2.41	-0.5	0.04	0.6	0.0820006	0.734381	0.445252	0.112802	0.197564	0.92771	0.795436	0.385108	607.51	79.47	119.62	98.58	24.2591	24.4712	25.233	24.4761	3	3	3	3	3	51.55		38
High	CL1172.Contig5_All::g.172564::m.172564	3	32	3	0	0.01	0.547	0.772	0.912	-6.64	-0.87	-0.37	-0.13	1e-17	0.402141	0.974657	0.966767	3.06414e-17	0.745415	0.994092	0.999326		121.42	39.17	48.52		24.6034	24.7754	25.0055	3		3	2	3	39.73		22
High	CL1174.Contig16_All::g.172694::m.172694	4	58	4	4	0.114	0.578	0.859	1.292	-3.13	-0.79	-0.22	0.37	0.027625	0.488801	0.752393	0.139878	0.0742303	0.807233	0.938901	0.444478	132.8	133.97	82.72	37.66	25.0604	25.3234	25.9254	26.1373	3	3	3	3	3	76.98		46
High	CL1175.Contig27_All::g.172907::m.172907	17	260	17	17	0.737	0.64	1.46	1.015	-0.44	-0.64	0.55	0.02	0.868862	0.534534	0.0511736	0.863585	0.950177	0.833068	0.198817	0.982829	139.5	130.22	102.96	86.51	27.1005	27.467	27.9146	27.8391	3	3	3	3	3	478.7		50
High	CL1175.Contig28_All::g.172919::m.172919	5	11	5	5	0.484	2.041	1.394	0.555	-1.05	1.03	0.48	-0.85	0.297268	0.397723	0.413539	0.399265	0.538432	0.74246	0.773951	0.784045	95.32	30.82	41.15	55.88	20.8462	20.9713	21.0131	21.2227	3	2	3	3	3	15.26		12
High	CL1176.Contig15_All::g.173077::m.173077	4	16	4	0	4.575	0.281	1.144	1.013	2.19	-1.83	0.19	0.02	0.314682	0.195811	0.558304	0.830892	0.55805	0.504775	0.856933	0.977492	75.17	1041.84	33.5	48.15	21.8211	21.4934	22.0681	22.2762	2	2	3	3	3	21.24		27
High	CL1178.Contig7_All::g.173278::m.173278	2	3	2	0		100	100	100		6.64	6.64	6.64		1e-17	1e-17	1e-17		5.39753e-17	6.24054e-17	7.44205e-17											2	2	3	1.83		8
High	CL118.Contig14_All::g.27937::m.27937	5	191	1	1	4.458	0.91	2.085	1.21	2.16	-0.14	1.06	0.28	0.148923	0.95971	0.0403887	0.423388	0.326504	0.990005	0.163109	0.800517	102.74	124.61	54.21	59.84	23.7554	23.8225	24.2369	24.266	3	3	3	3	3	303.04		52
High	CL118.Contig18_All::g.27956::m.27956	6	298	2	0	21.868	3.415	2.9	2.526	4.45	1.77	1.54	1.34	2.41248e-06	0.000106224	3.77574e-05	6.01861e-05	7.35568e-06	0.000537669	0.000220574	0.000402827	139.93	123.04	88.26	88.26	28.9344	27.9536	27.8069	28.0891	3	3	3	3	3	426.68		39
High	CL1180.Contig10_All::g.173380::m.173380	2	5	2	0	0.01		0.721	0.632	-6.64		-0.47	-0.66	1e-17		0.98811	0.600583	3.06414e-17		0.998052	0.915051			93.38	95.83			20.3095	20.3809	2		2	3	3	1.63		5
High	CL1180.Contig15_All::g.173433::m.173433	31	833	13	0	0.426	0.891	0.78	0.908	-1.23	-0.17	-0.36	-0.14	0.569055	0.790392	0.974826	0.766507	0.783414	0.945631	0.994092	0.961604	138.1	133.25	131.13	109.22	28.8168	29.2753	29.537	29.1787	3	3	3	3	3	1508.52		65
High	CL1181.Contig12_All::g.173567::m.173567	6	34	6	0	0.336	1.233	1.146	0.941	-1.57	0.3	0.2	-0.09	0.308339	0.487316	0.443846	0.956318	0.551324	0.805215	0.795374	0.999326	606.66	93.37	94.68	81.82	23.3193	24.0935	24.1784	24.1149	3	2	3	3	3	36.56		24
High	CL1181.Contig5_All::g.173544::m.173544	6	46	6	0	0.223	0.483	0.412	0.646	-2.16	-1.05	-1.28	-0.63	0.155238	0.152914	0.0392299	0.0708482	0.338206	0.43325	0.159195	0.26802	120.21	109.65	110.74	97.55	26.4027	26.8604	26.6616	26.8253	3	3	3	3	3	103.64		26
High	CL1182.Contig17_All::g.173687::m.173687	23	174	23	23	0.416	0.637	0.477	0.827	-1.27	-0.65	-1.07	-0.27	0.546244	0.525136	0.110958	0.500922	0.765663	0.827542	0.358827	0.856482	133.66	143.11	118.16	106.3	26.5923	27.1598	26.9167	27.1235	3	3	3	3	3	334.83		42
High	CL1183.Contig3_All::g.173825::m.173825	3	6	3	3	100	100	100	100	6.64	6.64	6.64	6.64	1e-17	1e-17	1e-17	1e-17	3.06414e-17	5.39753e-17	6.24054e-17	7.44205e-17										2	3	2	3	4.57		16
High	CL1184.Contig9_All::g.173875::m.173875	15	82	15	0	0.112	1.21	0.889	0.797	-3.16	0.27	-0.17	-0.33	0.0252666	0.257503	0.694583	0.607268	0.0683177	0.59652	0.915304	0.91941	119.26	133.83	131.93	79.77	25.1437	25.986	25.686	25.9043	3	3	3	3	3	157.48		29
High	CL1187.Contig10_All::g.174083::m.174083	8	33	8	8		0.656	0.616	0.826		-0.61	-0.7	-0.28		0.60704	0.618172	0.729383		0.874582	0.882337	0.96007		57.69	134.28	86.17		23.8409	23.8725	24.1898	3	3	3	3	3	38.91		32
High	CL1187.Contig12_All::g.174099::m.174099	6	22	6	6	7.171		0.797	0.858	2.84		-0.33	-0.22	0.16541		0.998825	0.918356	0.354212		0.999819	0.991752	68.14		111.31	14.95	21.6558		21.5641	22.3386	3	2	2	3	3	29.85		18
High	CL1188.Contig8_All::g.174189::m.174189	20	120	19	0	1.153	1.266	0.521	0.899	0.2	0.34	-0.94	-0.15	0.714134	0.299791	0.302371	0.98546	0.873919	0.643398	0.659122	0.999326	125.92	101.39	113.88	65.35	24.8612	25.495	25.1318	25.516	3	3	3	3	3	211.96		32
High	CL1189.Contig5_All::g.174256::m.174256	7	35	7	0	0.985	1.641	0.702	1.239	-0.02	0.71	-0.51	0.31	0.848047	0.410899	0.837165	0.382593	0.941904	0.750593	0.954345	0.775494	136.59	110.32	132.69	35.93	22.3752	23.1718	23.7157	23.5834	3	2	3	3	3	49.98		15
High	CL1190.Contig1_All::g.174353::m.174353	9	50	9	0	0.348	0.622	1.181	2.013	-1.52	-0.68	0.24	1.01	0.302418	0.499491	0.376711	0.0021293	0.543774	0.814661	0.736864	0.0125777	103.49	126.73	42.57	88.78	23.5215	23.7158	24.3367	25.0726	3	3	3	3	3	83.8		43
High	CL1191.Contig19_All::g.174474::m.174474	7	24	7	0	2.263	2.115	1.003	0.751	1.18	1.08	0	-0.41	0.50263	0.0736708	0.61159	0.531698	0.72522	0.252397	0.879264	0.877136	115.95	146.27	87.53	75.92	23.3392	24.6044	23.6941	23.8846	3	3	3	3	3	46.54		27
High	CL1191.Contig26_All::g.174519::m.174519	2	11	2	0	3.598	0.01	1.178	0.651	1.85	-6.64	0.24	-0.62	0.471583	1e-17	0.544583	0.628459	0.700119	5.39753e-17	0.853781	0.926968	111.12		40	269.8	20.751		21.0433	21.0725	2	3		3	2	18.24		6
High	CL1192.Contig9_All::g.174571::m.174571	3	21	3	0	3.011	2.774	3.508	1.181	1.59	1.47	1.81	0.24	0.507467	0.188083	0.0220383	0.530058	0.729036	0.492314	0.0968345	0.877136	113.9	120.78	126.42	94.78	22.0404	22.5763	22.2747	22.8267	3	3	3	3	3	43.9		10
High	CL1194.Contig10_All::g.174712::m.174712	1	1	1	1		100				6.64				1e-17				5.39753e-17													2			2.84		4
High	CL1195.Contig1_All::g.174815::m.174815	1	4	1	1	0.01	0.107	0.651	1.56	-6.64	-3.22	-0.62	0.64	1e-17	0.0210636	0.887086	0.319699	3.06414e-17	0.087768	0.968101	0.708836		145.68	67.48	14.83		19.0326	19.4557	19.989	3		3	2	3	8.32		6
High	CL1197.Contig10_All::g.174978::m.174978	31	344	22	22	0.88	0.69	0.788	0.994	-0.18	-0.54	-0.34	-0.01	0.687018	0.674724	0.997768	0.935225	0.860755	0.90388	0.999819	0.999223	143.62	125.21	100.42	84.64	27.1749	27.6075	27.6241	27.8506	3	3	3	3	3	629.38		68
High	CL1198.Contig1_All::g.174981::m.174981	1	1	1	1																														2.69		3
High	CL1199.Contig11_All::g.175038::m.175038	13	84	13	0	0.217	0.768	0.981	0.908	-2.2	-0.38	-0.03	-0.14	0.111038	0.917566	0.460767	0.946181	0.256039	0.978681	0.801974	0.999326	139.98	126.58	108.36	103.63	25.4153	25.6967	26.0654	26.2347	3	3	3	3	3	155.19		30
High	CL120.Contig13_All::g.28308::m.28308	10	37	10	0	1.685	0.601	1.006	0.674	0.75	-0.74	0.01	-0.57	0.845026	0.573665	0.637538	0.47848	0.941186	0.85742	0.891961	0.845534	143.56	124.06	94.09	80.89	22.1604	22.9227	22.8964	23.1777	3	3	3	3	3	61.56		21
High	CL120.Contig24_All::g.28380::m.28380	1	3	1	0																														6.98		3
High	CL120.Contig51_All::g.28572::m.28572	3	6	3	3	0.01		0.839	0.01	-6.64		-0.25	-6.64	1e-17		0.88648	1e-17	3.06414e-17		0.968101	7.44205e-17			74.72				21.3359		2		2	3		13.78		14
High	CL1201.Contig2_All::g.175132::m.175132	15	78	15	15	2.549	1.395	1.002	1.149	1.35	0.48	0	0.2	0.214981	0.229937	0.463469	0.305778	0.428565	0.558285	0.803122	0.696991	105.39	118.94	106.63	111.21	24.8507	25.3799	25.4715	25.6604	3	3	3	3	3	116.49		35
High	CL1202.Contig5_All::g.175155::m.175155	10	20	10	0	2.678	2.025	1.408	0.495	1.42	1.02	0.49	-1.01	0.442717	0.150644	0.247596	0.0792564	0.678922	0.429503	0.59459	0.291997	29.34	88.2	96.92	82.2	23.0771	23.7998	23.5002	23.4767	3	2	3	3	3	20.05		21
High	CL1203.Contig3_All::g.175174::m.175174	4	13	4	0	0.01	3.22	0.571	0.634	-6.64	1.69	-0.81	-0.66	1e-17	0.176854	0.653744	0.501231	3.06414e-17	0.476169	0.899222	0.856482		86.95	55.94	117.87		21.9853	21.901	21.911	3		3	3	3	7.32		6
High	CL1204.Contig17_All::g.175315::m.175315	4	10	4	0	5.894	1.91	0.353	3.554	2.56	0.93	-1.5	1.83	0.192402	0.409048	0.227081	1.44706e-06	0.396402	0.749895	0.568842	1.02294e-05	63.44	136.58	69.86	142.62	22.2986	22.4576	22.235	24.849	2	2	3	3	2	8.14		6
High	CL1205.Contig3_All::g.175351::m.175351	40	932	40	40	0.903	1.3	0.947	1.063	-0.15	0.38	-0.08	0.09	0.661718	0.200163	0.560396	0.714944	0.845056	0.512676	0.857427	0.954831	139.17	110.21	131.44	124.6	29.161	29.6885	29.7385	29.7528	3	3	3	3	3	1903.39		70
High	CL1206.Contig1_All::g.175371::m.175371	8	33	8	0	1.428	0.837	0.456	0.506	0.51	-0.26	-1.13	-0.98	0.72348	0.994663	0.200928	0.0445539	0.879676	0.997616	0.529286	0.189492	84.85	142.45	74.39	114.34	24.165	24.7643	24.497	24.7407	3	2	3	3	3	45.44		15
High	CL1206.Contig20_All::g.175600::m.175600	2	3	2	2			100				6.64				1e-17				6.24054e-17													2		4.09		31
High	CL1207.Contig14_All::g.175718::m.175718	5	8	5	5	0.01	0.01	0.622	0.915	-6.64	-6.64	-0.69	-0.13	1e-17	1e-17	0.713524	0.968895	3.06414e-17	5.39753e-17	0.92402	0.999326			37.44	8.31			21.6886	21.8423	3			3	2	8.78		31
High	CL1209.Contig10_All::g.175866::m.175866	3	6	3	0	1.222	0.428	0.711	1.023	0.29	-1.22	-0.49	0.03	0.841871	0.442169	0.921275	0.812953	0.939937	0.774279	0.977135	0.974525	52.49	55.17	100.53	72.41	21.1097	21.2062	21.3586	21.9043	3	2	3	3	3	4.69		9
High	CL1210.Contig9_All::g.176198::m.176198	3	8	3	0	0.01	0.815	0.01	0.98	-6.64	-0.3	-6.64	-0.03	1e-17	0.908779	1e-17	0.878456	3.06414e-17	0.976163	6.24054e-17	0.983646		114.22		65.61		21.4819		21.5387	3		2		2	13.37		5
High	CL1211.Contig7_All::g.176263::m.176263	4	5	4	0		0.954	0.721			-0.07	-0.47			0.975451	0.980961			0.992291	0.995625			49.18	49.9			20.3564	20.7317		3	2	3	3	2	7.96		8
High	CL1212.Contig10_All::g.176395::m.176395	18	117	18	18	1.939	0.573	0.595	0.675	0.96	-0.8	-0.75	-0.57	0.243202	0.368371	0.402488	0.18057	0.466393	0.720464	0.75989	0.519179	117.73	133.87	114.38	77.57	25.4422	25.8894	26.3086	26.1993	3	3	3	3	3	196.86		48
High	CL1213.Contig3_All::g.176434::m.176434	11	40	11	11	1.189	0.657	0.454	0.898	0.25	-0.61	-1.14	-0.15	0.938482	0.56058	0.408633	0.961938	0.979487	0.84709	0.767724	0.999326	94.2	92.92	95.93	53.45	23.0303	23.244	23.367	23.3319	3	3	3	3	3	62.25		17
High	CL1214.Contig2_All::g.176445::m.176445	24	346	24	24	0.548	1.022	0.744	1.065	-0.87	0.03	-0.43	0.09	0.815549	0.524926	0.856899	0.709089	0.925801	0.827542	0.958807	0.952553	142.64	122.52	117.94	101.1	27.9375	28.5724	28.4208	28.5586	3	3	3	3	3	625.43		74
High	CL1215.Contig7_All::g.176468::m.176468	4	23	4	4	1.411	1.683	0.571	0.786	0.5	0.75	-0.81	-0.35	0.94753	0.392287	0.63667	0.816766	0.983116	0.739572	0.891961	0.975384	110.72	145.3	92.27	87.32	22.1817	23.0773	22.2366	22.4357	3	3	3	3	3	23.1		18
High	CL1216.Contig8_All::g.176530::m.176530	6	11	6	0	0.01	0.246	0.126	0.326	-6.64	-2.02	-2.99	-1.62	1e-17	0.163198	0.0184719	0.0573617	3.06414e-17	0.452934	0.0835895	0.22889		92.8	28.31	37.07		21.2621	20.9735	21.5176	3		3	2	3	19.1		8
High	CL1217.Contig20_All::g.176702::m.176702	9	27	9	9	0.138	0.611	0.831	1.047	-2.86	-0.71	-0.27	0.07	0.0379056	0.572902	0.872727	0.752571	0.0993543	0.856697	0.964007	0.961604	66.04	95.24	113.77	81.13	21.8014	22.314	22.8968	22.6055	3	3	3	3	3	45.32		18
High	CL1217.Contig23_All::g.176728::m.176728	10	61	10	0	1.223	1.094	0.69	0.987	0.29	0.13	-0.54	-0.02	0.868042	0.618497	0.727596	0.80728	0.949647	0.880244	0.928213	0.973376	130.71	89.22	76.02	63.59	23.963	24.4606	24.4012	24.6556	3	3	3	3	3	124.93		38
High	CL1218.Contig2_All::g.177163::m.177163	25	154	25	25	0.887	1.183	0.497	1.041	-0.17	0.24	-1.01	0.06	0.762756	0.298325	0.156994	0.685845	0.902141	0.641751	0.455974	0.943164	109.69	110.58	115.43	73.44	26.0451	26.7035	26.3731	26.5838	3	3	3	3	3	253.96		34
High	CL1219.Contig10_All::g.177280::m.177280	11	25	11	11	1.09	1.475	1.27	0.774	0.12	0.56	0.35	-0.37	0.893051	0.40396	0.321738	0.623306	0.962149	0.746221	0.680305	0.92427	82.82	52.69	135.73	55.91	22.4838	23.7289	23.3986	23.731	3	3	3	3	3	26.36		15
High	CL122.Contig10_All::g.28664::m.28664	3	6	3	0	0.01	2.37	1.761	1.622	-6.64	1.24	0.82	0.7	1e-17	0.311771	0.252955	0.270606	3.06414e-17	0.656993	0.600127	0.655226		134.09	117.66	108.93		21.6548	21.398	21.9123	3		2	3	3	8.81		6
High	CL122.Contig14_All::g.28706::m.28706	2	2	2	2																														1.79		12
High	CL1221.Contig1_All::g.177342::m.177342	4	13	4	4	0.186	0.38	1.12	0.975	-2.42	-1.4	0.16	-0.04	0.122724	0.124474	0.477115	0.870079	0.277334	0.375259	0.816194	0.983646	2.94	130.75	140.48	43.31	23.2972	23.5162	23.6578	24.2151	3	3	3	3	3	10.31		17
High	CL1221.Contig10_All::g.177372::m.177372	10	239	10	10	0.871	0.961	0.791	1.38	-0.2	-0.06	-0.34	0.47	0.697414	0.648259	0.990557	0.142705	0.865587	0.893991	0.998569	0.449911	145.31	144.77	132.45	105.97	26.9036	26.9363	27.1602	27.5211	3	3	3	3	3	516.74		57
High	CL1223.Contig11_All::g.177551::m.177551	21	145	21	21	1.177	1.096	0.387	0.902	0.24	0.13	-1.37	-0.15	0.576521	0.430853	0.0322714	0.990222	0.789543	0.76648	0.133839	0.999326	135.18	132.42	127.27	81.34	25.5844	25.6869	25.8597	25.9	3	3	3	3	3	226.46		50
High	CL1224.Contig9_All::g.177590::m.177590	2	3	2	0	2.68	0.456	0.032	0.361	1.42	-1.13	-4.97	-1.47	0.694909	0.441683	0.000175769	0.130557	0.863725	0.774279	0.00100272	0.422632	134.57	50.52	77.34	58.15	19.2417	19.2056	19.1602	19.5839	2	2	2	2	2	2.31		7
High	CL1226.Contig10_All::g.177736::m.177736	4	11	4	0	1.466	8.162	6.906	1.622	0.55	3.03	2.79	0.7	0.935264	0.000105292	0.00015249	0.165436	0.977426	0.000534722	0.000873152	0.488645	268.86	86.89	59.95	78.77	20.2852	23.8174	23.2012	22.9521	2	3	3	3	3	14.53		10
High	CL1227.Contig11_All::g.177903::m.177903	3	37	3	0	0.449	4.091	0.773	0.675	-1.16	2.03	-0.37	-0.57	0.445833	0.00792672	0.944343	0.411869	0.681237	0.0352503	0.98187	0.79334	124.67	75.17	78.45	80.76	23.2521	23.7643	23.8365	23.342	3	3	3	3	3	71.02		13
High	CL1229.Contig3_All::g.177971::m.177971	2	7	2	0	0.01	3.249	3.131	5.446	-6.64	1.7	1.65	2.45	1e-17	0.173527	0.0614382	0.00210457	3.06414e-17	0.471478	0.228871	0.0124641		142.07	56.85	59.03		20.436	21.3629	20.8613	3		3	3	3	13.5		13
High	CL123.Contig12_All::g.28953::m.28953	5	18	5	5	0.384	0.619	0.646		-1.38	-0.69	-0.63		0.219312	0.684027	0.757845		0.4349	0.907691	0.938901		83.92	103.95	73.54		20.766	21.1248	21.6854		3	3	3	3	3	23.92		25
High	CL1233.Contig7_All::g.178072::m.178072	6	99	6	0	0.91	1.094	0.587	0.674	-0.14	0.13	-0.77	-0.57	0.653526	0.413428	0.352014	0.119686	0.839679	0.751925	0.713408	0.398098	116.59	127.09	128.06	115.63	27.2	27.7644	27.2897	27.7834	3	3	3	3	3	174.09		37
High	CL1234.Contig13_All::g.178137::m.178137	2	6	2	2	0.01	0.295	0.432	1.152	-6.64	-1.76	-1.21	0.2	1e-17	0.24294	0.523266	0.620009	3.06414e-17	0.575477	0.840229	0.922795		316.93	47.21	69.46		19.6299	19.7601	20.4872	2		2	2	3	11.05		25
High	CL1235.Contig11_All::g.178221::m.178221	15	68	15	7	0.323	0.717	0.561	0.911	-1.63	-0.48	-0.83	-0.13	0.236667	0.790066	0.427671	0.978781	0.458539	0.945487	0.784658	0.999326	147.35	113.43	104.98	55.21	24.296	24.7281	24.531	24.8981	3	3	3	3	3	126.1		28
High	CL1236.Contig2_All::g.178288::m.178288	54	3907	54	28	1.034	0.741	0.931	0.971	0.05	-0.43	-0.1	-0.04	0.535202	0.819074	0.596713	0.98793	0.754569	0.954473	0.877748	0.999326	145.3	141.85	132.89	113.86	32.0152	32.3613	32.3679	32.592	3	3	3	3	3	6779.9		84
High	CL1237.Contig12_All::g.178457::m.178457	7	35	6	6	4.361	0.648	1.091	1.122	2.12	-0.63	0.13	0.17	0.286454	0.536595	0.561986	0.545954	0.525976	0.834164	0.857926	0.886461	58.5	143.55	58.27	88.54	22.7819	23.408	23.8473	23.8109	3	2	3	3	3	52.86		14
High	CL1238.Contig4_All::g.178494::m.178494	4	8	4	0	1.644	0.01	0.01	0.552	0.72	-6.64	-6.64	-0.86	0.991196	1e-17	1e-17	0.452248	0.997643	5.39753e-17	6.24054e-17	0.828434	311.75			39.65	20.0592			20.9748	2	2			3	9.34		30
High	CL1239.Contig20_All::g.178695::m.178695	8	19	7	7	0.771	0.01	0.255	0.388	-0.37	-6.64	-1.97	-1.37	0.782828	1e-17	0.073626	0.0344737	0.913453	5.39753e-17	0.265308	0.1546	839.6		78.78	98.55	23.0856		23.1413	23.2491	3	2		2	3	30.88		9
High	CL1240.Contig1_All::g.178813::m.178813	11	240	2	2	0.691	0.501	0.206	0.964	-0.53	-1	-2.28	-0.05	0.983937	0.224145	2.04902e-05	0.992901	0.99462	0.552652	0.00012054	0.999326	94.61	99.39	110.04	96.51	26.1546	26.324	26.231	26.7466	3	3	3	3	3	335.2		60
High	CL1240.Contig5_All::g.178831::m.178831	2	5	2	2	0.833	0.212	0.967	0.394	-0.26	-2.24	-0.05	-1.35	0.58615	0.114513	0.741001	0.128146	0.797175	0.356869	0.933172	0.416855	101.54	103.48	110.32	104.91	21.3186	21.2898	22.2339	21.4865	3	2	2	3	3	10.28		9
High	CL1241.Contig9_All::g.178852::m.178852	9	31	7	0	5.087	1.86	1.157	0.686	2.35	0.9	0.21	-0.54	0.26926	0.440747	0.459188	0.546826	0.500385	0.773951	0.801974	0.886461	141.65	116.24	142.04	86.42	22.0375	22.4248	23.1039	22.6286	3	3	3	3	3	50.94		35
High	CL1245.Contig2_All::g.179068::m.179068	9	39	9	9		1.197	0.868	0.754		0.26	-0.2	-0.41		0.719602	0.794933	0.650196		0.922907	0.945373	0.936867		102.55	64.88	45.7		23.0545	23.058	22.8964	3	2	3	3	3	57.91		14
High	CL1247.Contig8_All::g.179151::m.179151	19	232	19	19	1.051	1.158	0.675	0.862	0.07	0.21	-0.57	-0.21	0.521181	0.331658	0.62598	0.604192	0.741592	0.678746	0.885926	0.917773	134.17	132.63	114.24	114.42	27.2731	27.7422	27.9826	27.8885	3	3	3	3	3	390.32		84
High	CL1248.Contig6_All::g.179175::m.179175	7	77	7	2	0.813	0.809	1.62	3.073	-0.3	-0.31	0.7	1.62	0.791753	0.868632	0.099707	1.31295e-06	0.917749	0.968798	0.332177	9.30968e-06	141.01	141.28	139.81	138.77	23.7649	23.7879	24.4263	25.3812	3	3	3	3	3	84.64		49
High	CL1249.Contig2_All::g.179184::m.179184	6	9	6	6	0.01	0.973	0.846	0.464	-6.64	-0.04	-0.24	-1.11	1e-17	0.938783	0.834667	0.31308	3.06414e-17	0.984855	0.954345	0.702608		91.84	86.93	112.49		20.5368	20.7659	20.8822	3		3	2	3	6.8		7
High	CL125.Contig2_All::g.29519::m.29519	6	15	6	6	0.169	9.452	1.016	0.53	-2.57	3.24	0.02	-0.92	0.101343	6.2655e-05	0.559128	0.136802	0.238064	0.000320136	0.857145	0.437211	93.16	62.36	134.56	38.68	23.2624	23.5889	23.4475	23.4088	3	3	3	3	3	19.02		9
High	CL1250.Contig13_All::g.179265::m.179265	2	3	2	0																														7.87		19
High	CL1250.Contig29_All::g.179304::m.179304	2	7	2	0	0.599	0.395	2.194	0.97	-0.74	-1.34	1.13	-0.04	0.399005	0.373598	0.13044	0.854441	0.641687	0.725721	0.403181	0.979553	81.57	294.13	25.36	36.6	20.3189	21.0789	21.8876	21.2271	3	3	3	3	3	13.46		10
High	CL1251.Contig6_All::g.179327::m.179327	7	45	7	0	0.852	0.544	0.352	0.333	-0.23	-0.88	-1.51	-1.59	0.975787	0.401378	0.0305744	7.36898e-05	0.992484	0.745415	0.127661	0.000492146	123.54	115.46	112.82	75.3	25.0222	25.4178	25.4194	25.1935	3	3	3	3	3	83.28		27
High	CL1252.Contig1_All::g.179333::m.179333	11	129	11	11	2.04	1.073	0.527	1.364	1.03	0.1	-0.92	0.45	0.16858	0.433926	0.218446	0.122357	0.358336	0.770039	0.557065	0.40424	147.38	129.36	93.67	78.07	26.0751	26.4935	26.4488	26.8802	3	3	3	3	3	151.2		65
High	CL1255.Contig8_All::g.179402::m.179402	7	40	7	0	0.133	1.139	0.683	0.772	-2.91	0.19	-0.55	-0.37	0.0286352	0.431862	0.734588	0.527401	0.0767541	0.767235	0.93015	0.876551	134.48	126.33	86.36	78.45	25.3588	25.444	25.5188	25.7257	3	3	3	3	3	57.78		21
High	CL1257.Contig2_All::g.179429::m.179429	1	9	1	1		100	100	100		6.64	6.64	6.64		1e-17	1e-17	1e-17		5.39753e-17	6.24054e-17	7.44205e-17											3	2	3	19.46		3
High	CL1258.Contig2_All::g.179436::m.179436	2	7	2	0	2.527	3.65	1.062	2.471	1.34	1.87	0.09	1.31	0.690474	0.10924	0.610187	0.0559645	0.860755	0.347789	0.878756	0.224873	89.27	88.58	95.81	82.19	20.4285	22.0882	20.6734	21.8705	3	3	3	3	3	10.68		4
High	CL1258.Contig3_All::g.179441::m.179441	5	70	5	5	0.206	1.072	0.756	0.899	-2.28	0.1	-0.4	-0.15	0.13526	0.436788	0.934056	0.765452	0.300436	0.772701	0.978444	0.961604	147.63	114.53	82.06	57.34	26.2379	26.4958	26.7178	26.8826	3	3	3	3	3	125.01		31
High	CL1259.Contig8_All::g.179562::m.179562	3	7	3	0	3.444	1.041	0.582	0.519	1.78	0.06	-0.78	-0.94	0.482048	0.878682	0.690511	0.294918	0.70984	0.968798	0.913804	0.680132	74.65	42.99	53.41	78.14	21.219	21.5371	21.3885	21.8952	3	2	3	3	3	3.88		7
High	CL1261.Contig8_All::g.179758::m.179758	18	116	18	0	0.758	0.695	0.712	0.926	-0.4	-0.53	-0.49	-0.11	0.964606	0.693299	0.772309	0.980395	0.990055	0.909636	0.94234	0.999326	139.45	91.56	92.07	53.44	25.7914	25.9644	26.0504	26.1734	3	3	3	3	3	206.29		47
High	CL1262.Contig37_All::g.180145::m.180145	7	16	7	0	2.503	1.203	0.524	0.741	1.32	0.27	-0.93	-0.43	0.601133	0.721013	0.569225	0.719457	0.807975	0.922907	0.864413	0.957699	44.2	76.66	53.07	78.03	22.2142	22.9269	22.4647	22.5336	3	3	3	3	3	20.15		17
High	CL1264.Contig1_All::g.180412::m.180412	4	15	4	0	0.01	0.01	10.802	0.927	-6.64	-6.64	3.43	-0.11	1e-17	1e-17	0.00049985	0.896512	3.06414e-17	5.39753e-17	0.00277942	0.986555			555.28	35.68			20.926	20.4853	3			3	3	26.99		21
High	CL1265.Contig9_All::g.180445::m.180445	4	9	4	4	0.01	0.757	1.111	0.99	-6.64	-0.4	0.15	-0.02	1e-17	0.819217	0.662813	0.871053	3.06414e-17	0.954473	0.903301	0.983646		79.52	62.71	52.58		21.6144	21.6627	21.5954	3		3	3	2	19.94		17
High	CL1266.Contig10_All::g.180573::m.180573	10	15	10	10	0.628	0.892	2.57		-0.67	-0.16	1.36		0.461717	0.97296	0.0894395		0.696644	0.991588	0.306292		128.54	28.4	93.57		20.6032	20.937	21.723		3	3	3	3	3	12.34		6
High	CL1267.Contig5_All::g.180643::m.180643	4	11	4	0		0.461		0.443		-1.12		-1.17		0.463954		0.236289		0.789606		0.61073		126.48		119.45		21.3386		21.0486	3	3	3	2	3	10.12		11
High	CL1268.Contig27_All::g.180782::m.180782	2	3	2	2	0.01	4.315	2.22	0.01	-6.64	2.11	1.15	-6.64	1e-17	0.041098	0.137743	1e-17	3.06414e-17	0.15813	0.416566	7.44205e-17		121.97	132.8			22.926	21.7117		3		3	3		3.56		10
High	CL1268.Contig6_All::g.180673::m.180673	9	23	9	0	1.297	1.373	0.826	0.632	0.38	0.46	-0.28	-0.66	0.909905	0.6891	0.927912	0.38959	0.967886	0.909241	0.97795	0.777016	112.48	119.41	90.67	52.87	21.722	22.3619	22.3462	22.8773	3	3	3	3	3	36.63		20
High	CL1272.Contig7_All::g.181058::m.181058	12	44	12	12	0.166	0.549	0.482	0.556	-2.59	-0.86	-1.05	-0.85	0.0497334	0.44634	0.320741	0.10827	0.126782	0.775907	0.679959	0.373194	88.98	114.3	101.56	87.69	23.842	24.081	24.1025	24.5227	3	2	3	3	3	58.89		32
High	CL1273.Contig15_All::g.181173::m.181173	12	83	11	0	0.48	0.369	0.414	0.782	-1.06	-1.44	-1.27	-0.35	0.561896	0.0687194	0.0676603	0.547523	0.777233	0.239036	0.248671	0.886917	147.04	147.02	100.71	82.35	25.2315	25.5784	25.6494	26.05	3	3	3	3	3	148.55		37
High	CL1276.Contig4_All::g.181374::m.181374	7	65	4	4	3.386	10.176	0.8	0.552	1.76	3.35	-0.32	-0.86	0.112478	7.40453e-07	0.948774	0.0621199	0.258638	3.90266e-06	0.984704	0.242693	127.54	147.24	94.71	111.49	25.0777	24.9334	25.2065	25.067	3	3	3	3	3	135.62		40
High	CL1279.Contig10_All::g.181530::m.181530	3	10	3	3	0.384	2.894	0.568	0.818	-1.38	1.53	-0.82	-0.29	0.218314	0.177233	0.639011	0.875489	0.43327	0.476509	0.892795	0.983646	34.45	10.61	9.8	17.49	21.2578	22.5551	21.6734	22.0343	3	2	3	3	3	14.91		7
High	CL128.Contig13_All::g.29670::m.29670	8	47	8	0	2.048	0.37	1.067	0.9	1.03	-1.44	0.09	-0.15	0.505998	0.115175	0.527982	0.942566	0.727651	0.357301	0.843919	0.999285	115.87	133.75	116.93	94.01	23.5873	23.7169	24.2935	24.3843	3	3	3	3	3	58.49		23
High	CL1280.Contig3_All::g.181565::m.181565	15	116	8	3		1.899	1.311	0.422		0.92	0.39	-1.25		0.228524	0.399207	0.10217		0.555713	0.756634	0.356521		100.94	125.63	98.63		23.5603	22.6381	22.614	3	2	3	3	3	196.54		37
High	CL1281.Contig11_All::g.181639::m.181639	18	110	18	18	0.128	0.642	0.685	1.261	-2.97	-0.64	-0.55	0.33	0.0277236	0.536598	0.694537	0.190643	0.0744723	0.834164	0.915304	0.537191	147.64	128.78	120.47	61.73	25.2739	25.9374	25.7687	26.3115	3	3	3	3	3	205.32		43
High	CL1282.Contig5_All::g.181655::m.181655	8	20	8	0	0.739	0.619	1.398	0.551	-0.44	-0.69	0.48	-0.86	0.690611	0.600682	0.249473	0.163981	0.860755	0.872143	0.598087	0.48598	96.68	73.68	54.17	88.59	22.795	22.923	23.3079	23.451	3	2	3	3	3	32.85		16
High	CL1283.Contig15_All::g.181770::m.181770	3	47	3	3	0.34	0.122	0.208	0.557	-1.56	-3.04	-2.26	-0.84	0.229936	0.00047164	0.00866794	0.1233	0.447705	0.00233458	0.0422019	0.405687	127.34	140.53	101.66	70.18	23.986	24.1568	24.0016	24.4289	3	3	3	3	3	79.82		20
High	CL1287.Contig11_All::g.182141::m.182141	6	33	6	6	0.01	3.047	0.176	1.167	-6.64	1.61	-2.51	0.22	1e-17	0.152239	0.0318971	0.60125	3.06414e-17	0.431776	0.132346	0.915096		105.82	145.02	87.61		22.616	21.8127	22.3973	3		3	3	3	25.7		8
High	CL1287.Contig12_All::g.182153::m.182153	12	63	1	1	26.208	0.01	0.01	0.548	4.71	-6.64	-6.64	-0.87	0.0364844	1e-17	1e-17	0.461928	0.0958615	5.39753e-17	6.24054e-17	0.834465	73.56			53	15.7194			13.8178	2	2			2	108.77		32
High	CL1287.Contig13_All::g.182161::m.182161	13	84	2	2	5.905	1.099	0.293	0.525	2.56	0.14	-1.77	-0.93	0.13051	0.723819	0.0979511	0.118217	0.29206	0.923817	0.328019	0.396469	127.49	65.66	113.34	61.86	23.3354	23.7779	23.3774	23.6225	3	3	3	3	3	152.73		32
High	CL1289.Contig11_All::g.182368::m.182368	8	24	8	0		0.871	1.19	0.627		-0.2	0.25	-0.67		0.83654	0.192523	0.0627914		0.958114	0.51886	0.244742		110.11	136.05	135.09		27.6622	27.6426	27.6612	3	3	3	3	3	40.97		27
High	CL1290.Contig11_All::g.182600::m.182600	6	13	6	0	0.01	0.594	1.352	1.293	-6.64	-0.75	0.43	0.37	1e-17	0.509684	0.41871	0.475994	3.06414e-17	0.8215	0.779835	0.845534		55.97	59.91	30.83		22.0959	22.0535	22.0765	3		3	3	3	31.93		9
High	CL1290.Contig15_All::g.182649::m.182649	8	162	8	8	0.863	1.357	0.959	1.451	-0.21	0.44	-0.06	0.54	0.706588	0.16265	0.534978	0.0940158	0.870599	0.452233	0.847351	0.332809	144.11	130.44	142.89	74.86	26.6166	27.265	27.5763	27.7767	3	3	3	3	3	331.11		57
High	CL1290.Contig9_All::g.182579::m.182579	3	12	3	3	1.323	1.999	2.644	0.424	0.4	1	1.4	-1.24	0.861501	0.455116	0.0964886	0.221246	0.947881	0.783413	0.324179	0.584839	130.14	63.01	73.32	56.21	19.536	20.1257	20.3033	19.6619	2	3	3	2	3	10.33		17
High	CL1292.Contig6_All::g.183115::m.183115	2	3	2	2	100		100	100	6.64		6.64	6.64	1e-17		1e-17	1e-17	3.06414e-17		6.24054e-17	7.44205e-17										2		2	3	4.14		5
High	CL1296.Contig1_All::g.183666::m.183666	4	19	4	0	3.183	1.224	0.49	0.855	1.67	0.29	-1.03	-0.23	0.314304	0.649654	0.48603	0.846587	0.557609	0.894089	0.821555	0.977492	137.39	115.33	89.24	65.24	23.4376	23.5627	23.3736	23.7022	3	3	3	3	3	33.53		30
High	CL1297.Contig3_All::g.183681::m.183681	10	21	10	10	4.915	1.195	0.427	0.734	2.3	0.26	-1.23	-0.45	0.270979	0.804973	0.335054	0.6809	0.503148	0.950579	0.695875	0.941656	131.86	137.43	109.46	62.44	22.3695	22.4513	22.8186	22.3267	3	3	3	3	3	32.46		12
High	CL1299.Contig1_All::g.183744::m.183744	4	36	4	4	0.225	0.165	1.224	1.462	-2.15	-2.6	0.29	0.55	0.143024	0.00165929	0.250043	0.0471281	0.315132	0.00798124	0.598087	0.197108	118.23	140.16	129.02	68.83	24.7071	24.9531	25.0682	25.6192	3	3	3	3	3	66.09		27
High	CL130.Contig13_All::g.29754::m.29754	10	28	10	0	0.173	1.166	0.737	0.623	-2.53	0.22	-0.44	-0.68	0.106362	0.553838	0.894025	0.2264	0.2475	0.841887	0.968694	0.591741	63.52	64.69	61.52	58.72	23.4289	24.0446	23.7499	23.9609	3	2	3	3	3	37.5		24
High	CL1300.Contig2_All::g.183754::m.183754	5	75	5	5	0.912	1.009	0.732	1.095	-0.13	0.01	-0.45	0.13	0.929478	0.624114	0.878547	0.406644	0.974915	0.88409	0.965024	0.787735	131.85	60	120.58	69.05	24.9537	25.1365	25.4289	25.7643	3	3	3	3	3	99.7		57
High	CL1302.Contig3_All::g.184544::m.184544	8	49	8	8	0.899	0.957	0.916	1.093	-0.15	-0.06	-0.13	0.13	0.965852	0.803664	0.703332	0.470276	0.990388	0.950133	0.917757	0.841947	139.75	131.4	108.9	75.31	24.4432	24.642	24.9464	25.0299	3	3	3	3	3	85.86		32
High	CL1304.Contig6_All::g.184690::m.184690	4	8	4	0	0.01	5.427	10.913	0.678	-6.64	2.44	3.45	-0.56	1e-17	0.0381079	1.30069e-05	0.585705	3.06414e-17	0.148134	7.67124e-05	0.908606		113.53	100.32	69.81		22.3602	22.8485	22.4124	2		3	3	3	11.13		13
High	CL1306.Contig4_All::g.184776::m.184776	6	21	6	0	4.536	1.211	1.339	1.53	2.18	0.28	0.42	0.61	0.199257	0.707505	0.289923	0.138524	0.405195	0.917391	0.642859	0.441361	144.7	66.92	109.41	73.9	23.2612	23.4294	23.6582	23.9425	3	3	3	3	3	40.49		18
High	CL131.Contig101_All::g.31804::m.31804	2	3	2	0	0.01	0.622	0.01	1.913	-6.64	-0.69	-6.64	0.94	1e-17	0.672969	1e-17	0.175408	3.06414e-17	0.903595	6.24054e-17	0.509214		113.2		83.92		19.4211		21.0117	2		3		3	1.84		2
High	CL1311.Contig10_All::g.185294::m.185294	5	34	5	0	3.153	2.277	0.676	1.291	1.66	1.19	-0.56	0.37	0.437738	0.142584	0.899015	0.310848	0.674733	0.414302	0.970944	0.701281	70.38	141.35	70.37	92.46	22.6816	23.4653	23.1492	23.8202	3	3	3	3	3	27.5		14
High	CL1312.Contig51_All::g.185786::m.185786	52	637	52	0	0.458	0.687	0.655	0.879	-1.13	-0.54	-0.61	-0.19	0.636053	0.667025	0.558573	0.66412	0.828564	0.901447	0.856933	0.939671	130.29	127.77	108	103.29	28.3022	28.7864	28.6752	28.7766	3	3	3	3	3	1016.1		68
High	CL1312.Contig68_All::g.185915::m.185915	10	38	10	0	0.789	0.455	1.598	1.123	-0.34	-1.14	0.68	0.17	0.700716	0.392614	0.164547	0.600941	0.867406	0.739572	0.470805	0.915051	53.97	128.13	92.22	55.43	22.3931	22.8521	23.3696	23.1247	3	3	3	3	3	73.85		45
High	CL1313.Contig10_All::g.186031::m.186031	11	85	11	11	1.181	0.817	1.568	1.223	0.24	-0.29	0.65	0.29	0.701101	0.958435	0.0397231	0.199091	0.867406	0.990005	0.161054	0.550645	146.4	142.55	111.98	109.18	24.9047	25.4453	25.6322	25.569	3	3	3	3	3	135.86		61
High	CL1316.Contig1_All::g.186136::m.186136	2	2	2	2		3.97	0.01	4.007		1.99	-6.64	2		0.142857	1e-17	0.00783811		0.414302	6.24054e-17	0.0415563		17.65		84.89		20.1879		20.1901	3	2	2		3	4.28		3
High	CL1316.Contig3_All::g.186145::m.186145	4	7	4	4		1.737	5.122	1.73		0.8	2.36	0.79		0.524345	0.0141946	0.326092		0.827429	0.0659463	0.717032		64.72	80.58	93.61		20.2589	19.9295	19.4583	3	3	3	3	3	6.75		17
High	CL1317.Contig10_All::g.186197::m.186197	9	49	9	9	0.29	0.256	0.555	0.36	-1.79	-1.96	-0.85	-1.47	0.240894	0.00278308	0.274437	9.77015e-05	0.463903	0.0132002	0.626162	0.000645107	127.77	134.67	97.22	109.67	25.8017	25.8767	26.0424	26.0745	3	3	3	3	3	56.32		34
High	CL1319.Contig10_All::g.186275::m.186275	7	33	7	7	0.981	2.302	0.457	1.04	-0.03	1.2	-1.13	0.06	0.840541	0.202788	0.424493	0.74097	0.939937	0.515923	0.782911	0.96007	126.84	128.46	128.85	79.33	22.3223	23.0398	23.1773	22.8259	3	2	3	3	3	47.87		14
High	CL1320.Contig12_All::g.186365::m.186365	20	125	20	20	0.588	0.369	0.64	0.729	-0.77	-1.44	-0.64	-0.46	0.728863	0.0750598	0.559149	0.396204	0.879676	0.256106	0.857145	0.782044	135.25	117.01	107.41	70.28	25.4151	25.578	25.6513	25.9451	3	3	3	3	3	205.02		23
High	CL1321.Contig10_All::g.186609::m.186609	4	23	4	4	11.258	0.867	1.06	0.599	3.49	-0.21	0.08	-0.74	0.0648492	0.90778	0.504981	0.262697	0.159895	0.976163	0.827718	0.644879	120.34	59.66	40.61	45.52	22.919	23.174	23.4343	23.387	3	3	3	3	3	43.33		15
High	CL1321.Contig16_All::g.186680::m.186680	7	20	7	0	4.119	1.421	0.462	1.315	2.04	0.51	-1.11	0.39	0.263953	0.548601	0.436529	0.308508	0.493599	0.840504	0.789244	0.699485	91.51	128.08	129.38	91.57	23.0676	23.0148	22.9009	23.569	3	3	3	3	3	19.57		23
High	CL1323.Contig8_All::g.186963::m.186963	4	11	4	0	0.01		0.456	0.561	-6.64		-1.13	-0.83	1e-17		0.445746	0.376003	3.06414e-17		0.795436	0.772554			56.18	59.67			21.6279	21.582	3		3	3	3	17.44		5
High	CL1324.Contig10_All::g.187259::m.187259	4	12	4	0	0.01	0.09	0.456	0.613	-6.64	-3.47	-1.13	-0.71	1e-17	0.000423969	0.420298	0.281508	3.06414e-17	0.00210997	0.781088	0.667221		144.9	48.56	79.26		23.1497	23.1211	23.3984	3		3	2	3	28.53		11
High	CL1325.Contig21_All::g.187428::m.187428	18	58	9	0	0.01	1.563	0.725	0.846	-6.64	0.64	-0.46	-0.24	1e-17	0.445742	0.969671	0.878688	3.06414e-17	0.77585	0.993137	0.983646		143.35	108.91	70.31		23.3684	23.0706	23.1563	3		3	3	3	89.29		23
High	CL1325.Contig4_All::g.187281::m.187281	10	37	1	1	100				6.64				1e-17				3.06414e-17													2				57.31		39
High	CL1327.Contig14_All::g.187599::m.187599	4	8	4	0	0.01	1.13	1.839	2.783	-6.64	0.18	0.88	1.48	1e-17	0.856601	0.250995	0.0504308	3.06414e-17	0.963637	0.598087	0.205835		88.57	52.06	17.44		19.3191	20.2251	20.725	3		3	3	2	18.84		11
High	CL1328.Contig12_All::g.187756::m.187756	12	77	12	12	1.072	1.083	1.099	1.045	0.1	0.12	0.14	0.06	0.973141	0.648456	0.49828	0.713075	0.991158	0.893991	0.827057	0.954182	115.9	138.6	132.09	99.94	23.7045	24.0575	24.2506	24.4526	3	3	3	3	3	131.77		30
High	CL1329.Contig4_All::g.187810::m.187810	4	12	4	0	0.314	0.085	0.832	0.926	-1.67	-3.56	-0.27	-0.11	0.242693	0.00290574	0.859898	0.975596	0.465934	0.0137465	0.96027	0.999326	53.97	129.81	110.04	71.13	22.2594	22.2771	22.8799	22.8745	2	2	3	3	3	27.31		17
High	CL1333.Contig10_All::g.187911::m.187911	1	4	1	0	0.01	1.416	1.149	0.362	-6.64	0.5	0.2	-1.46	1e-17	0.676885	0.547845	0.164547	3.06414e-17	0.903896	0.854874	0.486636		13.04	28.53	53.07		19.2184	19.0794	18.7261	2		3	3	3	2.29		6
High	CL1333.Contig7_All::g.187900::m.187900	4	13	4	0	1.955	0.277		0.37	0.97	-1.85		-1.43	0.815784	0.150996		0.091298	0.925801	0.429903		0.32554	106.12	15.49		69.5	21.7396	21.793		21.6387	3	2	3	3	3	15.04		16
High	CL1334.Contig1_All::g.187913::m.187913	2	7	2	2	2.554	0.486	1.104	0.909	1.35	-1.04	0.14	-0.14	0.52908	0.402439	0.51914	0.987427	0.748643	0.745415	0.838101	0.999326	103.44	128.13	114.71	55.84	22.7347	22.9297	22.8823	22.7694	3	3	3	3	2	0		6
High	CL1335.Contig1_All::g.187925::m.187925	3	9	3	0	0.01	0.445	1.342	1.078	-6.64	-1.17	0.42	0.11	1e-17	0.378421	0.329955	0.674826	3.06414e-17	0.730612	0.69222	0.940805		109.37	68.24	51.43		22.5001	22.9793	22.7612	3		3	3	3	22.1		9
High	CL1335.Contig3_All::g.187930::m.187930	10	39	10	10	0.01	0.664	0.553	0.441	-6.64	-0.59	-0.85	-1.18	1e-17	0.680534	0.586624	0.0968275	3.06414e-17	0.905451	0.873036	0.341076		99.65	104.22	88.83		22.8768	22.8253	22.7383	3		3	3	3	43.48		18
High	CL1335.Contig6_All::g.187955::m.187955	4	10	1	1	100	100		100	6.64	6.64		6.64	1e-17	1e-17		1e-17	3.06414e-17	5.39753e-17		7.44205e-17										2	3		2	7.57		11
High	CL1337.Contig17_All::g.188097::m.188097	13	94	13	13	0.79	0.369	0.522	0.607	-0.34	-1.44	-0.94	-0.72	0.845076	0.0437953	0.197868	0.035996	0.941186	0.167155	0.526963	0.160731	126.22	121.12	105.97	116.19	26.3134	26.4675	26.6297	26.8373	3	3	3	3	3	179.07		43
High	CL1337.Contig25_All::g.188162::m.188162	6	23	6	6	0.108	0.732	0.75	0.645	-3.2	-0.45	-0.41	-0.63	0.0305928	0.796214	0.898091	0.287967	0.0815463	0.947748	0.970489	0.672879	124.22	127.84	79.71	80.98	23.6677	24.1636	24.0252	24.1436	3	2	3	3	3	30.62		13
High	CL134.Contig3_All::g.32195::m.32195	7	192	7	7	2.365	2.329	0.851	0.739	1.24	1.22	-0.23	-0.44	0.0836081	0.00439332	0.807808	0.244166	0.201101	0.020283	0.949347	0.623519	136.29	134.09	135.06	141.1	27.7812	28.0231	28.1739	28.7094	3	3	3	3	3	272.77		36
High	CL1340.Contig16_All::g.188331::m.188331	2	6	2	0	0.01				-6.64				1e-17				3.06414e-17												2		2	2	3	4.92		8
High	CL1341.Contig11_All::g.188374::m.188374	4	21	3	0	0.442	0.593	0.542	0.58	-1.18	-0.75	-0.88	-0.79	0.393523	0.550087	0.583949	0.271297	0.636037	0.840504	0.870598	0.656016	121.55	122.77	89.51	78.42	22.6412	23.0013	22.9418	23.0205	3	3	3	3	3	32.69		17
High	CL1344.Contig7_All::g.188540::m.188540	38	1288	38	0	0.721	0.601	1.194	1.151	-0.47	-0.73	0.26	0.2	0.891732	0.43007	0.188546	0.48286	0.96136	0.76568	0.511191	0.849636	130.4	125.06	112.71	98.72	29.2684	29.4829	29.7376	29.7951	3	3	3	3	3	2289.52		70
High	CL1345.Contig1_All::g.188559::m.188559	1	1	1	1	0.01	0.392	0.99	0.752	-6.64	-1.35	-0.02	-0.41	1e-17	0.38977	0.674743	0.808138	3.06414e-17	0.739572	0.910434	0.973376		114.55	107.13	58.99		20.0173	20.3329	20.3461	2		2	2	2	2.16		1
High	CL1349.Contig3_All::g.188793::m.188793	6	6	6	6	0.543	0.339	0.215	0.059	-0.88	-1.56	-2.22	-4.08	0.433779	0.17696	0.066488	1.78568e-07	0.674602	0.476315	0.245241	1.28079e-06	129.2	125.65	106.24	133.88	22.0915	22.4122	22.1632	22.1315	3	2	3	2	3	4.03		10
High	CL135.Contig3_All::g.32255::m.32255	3	25	3	3	1.201	0.816	0.877	1.366	0.26	-0.29	-0.19	0.45	0.995409	0.806617	0.782815	0.243886	0.998131	0.951605	0.943267	0.623442	174.85	119.86	65.22	54.82	22.7782	23.4787	23.0337	23.6564	2	3	3	3	3	58.96		9
High	CL1350.Contig4_All::g.188853::m.188853	4	7	4	4	0.01	0.01	1.008	0.628	-6.64	-6.64	0.01	-0.67	1e-17	1e-17	0.698685	0.618904	3.06414e-17	5.39753e-17	0.915855	0.922658			80.61	102.95			21.7867	20.8283	2			3	3	8.44		25
High	CL1351.Contig1_All::g.188854::m.188854	5	18	5	0	1.222	0.705	1.394	0.828	0.29	-0.5	0.48	-0.27	0.964801	0.757382	0.296228	0.836313	0.990055	0.933586	0.651419	0.977492	124.16	75.56	90.9	42.36	22.4098	22.69	22.9983	22.8428	3	3	3	3	3	26.9		19
High	CL1352.Contig12_All::g.188921::m.188921	10	53	10	10	0.05	1.795	0.707	0.915	-4.32	0.84	-0.5	-0.13	0.00631143	0.175174	0.918441	0.971953	0.0181735	0.473726	0.976112	0.999326	150.45	147.59	82.02	115.16	23.1854	24.0591	23.576	23.9061	3	2	3	3	3	102.47		34
High	CL1352.Contig7_All::g.188892::m.188892	5	20	1	0																														25.01		6
High	CL1352.Contig8_All::g.188906::m.188906	1	1	1	0																														2.5		1
High	CL1355.Contig1_All::g.188954::m.188954	8	20	8	8	1.077	0.644	0.769	0.867	0.11	-0.64	-0.38	-0.21	0.681504	0.626534	0.96379	0.784118	0.858782	0.885358	0.99086	0.964109	39.8	132.43	99.31	117.67	25.3553	25.1688	25.2026	26.3338	3	2	3	3	3	34.08		23
High	CL1355.Contig5_All::g.188974::m.188974	6	46	6	0	3.292	0.555	1.404	4.725	1.72	-0.85	0.49	2.24	0.470174	0.486968	0.338571	1.65874e-05	0.699879	0.805215	0.700816	0.000113718	61.78	111.92	112.61	52.05	21.8668	22.2747	22.4618	23.3202	2	3	3	3	3	63.93		45
High	CL1356.Contig13_All::g.189036::m.189036	14	263	14	14	0.624	0.535	1.256	1.097	-0.68	-0.9	0.33	0.13	0.953161	0.270021	0.140037	0.618165	0.986592	0.612544	0.423033	0.921998	119.29	135.85	105.38	73.35	27.081	27.4256	27.6236	27.7891	3	3	3	3	3	462.45		66
High	CL1359.Contig6_All::g.189268::m.189268	7	17	7	0	5.543	0.902	4.358	0.643	2.47	-0.15	2.12	-0.64	0.223562	0.932292	6.34681e-08	0.46455	0.440077	0.982981	3.84388e-07	0.836209	45.51	90.36	619.6	66	22.1367	22.4605	27.0778	22.64	3	2	3	2	3	21.93		10
High	CL136.Contig1_All::g.32265::m.32265	8	34	3	3	0.01		0.608		-6.64		-0.72		1e-17		0.774911		3.06414e-17		0.942646				74.63				21.1393		3		2	3	2	47.65		19
High	CL136.Contig5_All::g.32293::m.32293	6	33	1	1				100				6.64				1e-17				7.44205e-17													2	43.58		22
High	CL1362.Contig4_All::g.189776::m.189776	26	150	26	26	0.664	0.828	0.621	0.785	-0.59	-0.27	-0.69	-0.35	0.782046	0.929433	0.518682	0.568398	0.913453	0.981994	0.837509	0.902111	116.23	112.79	115.89	79.13	24.9333	25.8199	25.6406	25.786	3	3	3	3	3	238.3		34
High	CL1364.Contig1_All::g.189854::m.189854	15	215	15	15	0.252	0.63	1.637	1.313	-1.99	-0.67	0.71	0.39	0.213323	0.521406	0.0206842	0.185709	0.426006	0.826538	0.091571	0.529865	140.33	128.03	112.15	76.62	26.2448	26.7044	27.0502	26.9971	3	3	3	3	3	374.66		68
High	CL1364.Contig12_All::g.189917::m.189917	12	351	12	12	1.02	1.469	2.505	1.446	0.03	0.56	1.32	0.53	0.60708	0.111767	0.000146779	0.0666959	0.811222	0.352819	0.000841494	0.255412	143.65	143.66	134.27	125.04	26.2949	26.8652	26.8405	26.7552	3	3	3	3	3	652.24		62
High	CL1365.Contig12_All::g.190130::m.190130	7	23	7	7	8.11	0.515	1.286	0.858	3.02	-0.96	0.36	-0.22	0.131409	0.487891	0.422707	0.875435	0.29392	0.805875	0.782771	0.983646	100.51	107.07	61.84	40.53	22.0389	22.6527	22.7885	22.9271	3	3	3	3	3	33.46		16
High	CL1366.Contig3_All::g.190167::m.190167	2	9	2	0		100		100		6.64		6.64		1e-17		1e-17		5.39753e-17		7.44205e-17											2		3	4.3		9
High	CL1367.Contig5_All::g.190192::m.190192	2	2	2	0			0.421	1.089			-1.25	0.12			0.491561	0.690673			0.825315	0.943393			44.12	68.77			20.4398	20.9576	3	2	2	2	3	4.61		1
High	CL1368.Contig10_All::g.190276::m.190276	1	1	1	1																														0		4
High	CL1369.Contig4_All::g.190382::m.190382	5	12	5	5	5.263	1.009	0.431	0.292	2.4	0.01	-1.21	-1.78	0.261921	0.909239	0.365619	0.0147078	0.49118	0.976163	0.728106	0.0742971	103.27	89.96	48.43	128.97	22.4905	22.6549	22.7853	22.5992	3	3	3	3	3	6.05		11
High	CL137.Contig11_All::g.32343::m.32343	7	48	7	7	0.276	0.187	0.269	0.832	-1.86	-2.42	-1.89	-0.27	0.204768	0.00513032	0.0120379	0.767992	0.413217	0.023357	0.0567714	0.961604	140.17	127.75	115.13	27.04	24.5923	24.7061	24.7567	25.2855	3	3	3	3	3	86.19		29
High	CL1370.Contig6_All::g.190404::m.190404	8	37	8	8	1.215	1.378	0.85	0.993	0.28	0.46	-0.23	-0.01	0.931215	0.462034	0.7981	0.820499	0.975317	0.788222	0.946116	0.976373	65.6	104.6	81.42	52.08	23.0216	23.7432	23.5096	23.8514	3	3	3	3	3	51.57		20
High	CL1370.Contig7_All::g.190413::m.190413	1	1	1	1																														2.23		1
High	CL1371.Contig1_All::g.190425::m.190425	5	14	5	0	8.944	1.289	0.841	1.256	3.16	0.37	-0.25	0.33	0.122934	0.656015	0.894543	0.447109	0.277334	0.898379	0.968694	0.825255	43.74	82.71	120.72	91.45	22.5064	22.7067	22.4948	22.9235	3	2	3	3	3	11.61		16
High	CL1371.Contig10_All::g.190520::m.190520	26	332	26	26	0.953	0.683	0.54	0.733	-0.07	-0.55	-0.89	-0.45	0.609629	0.655449	0.232493	0.230213	0.811997	0.898379	0.573074	0.599686	122.88	123.78	113.95	116.72	27.3173	27.7015	27.5264	28.116	3	3	3	3	3	680.93		49
High	CL1372.Contig6_All::g.190582::m.190582	3	20	3	3	1.249	0.476	9.901	0.705	0.32	-1.07	3.31	-0.51	0.888962	0.241795	1.11022e-15	0.397033	0.960017	0.573718	6.91438e-15	0.782302	99.21	102.46	145.77	90.99	23.2973	23.5908	26.9525	23.9372	3	2	3	3	3	43.31		14
High	CL1374.Contig13_All::g.190793::m.190793	5	20	5	5	0.389	1.811	2.347	1.361	-1.36	0.86	1.23	0.44	0.332115	0.332771	0.0475213	0.302804	0.578175	0.680648	0.186848	0.692144	127.62	111.44	65.07	82.17	22.5796	23.1333	23.1887	23.3108	3	3	3	3	3	38.16		33
High	CL138.Contig10_All::g.32404::m.32404	1	2	1	0	0.01	3.79	0.01	0.01	-6.64	1.92	-6.64	-6.64	1e-17	0.170426	1e-17	1e-17	3.06414e-17	0.464993	6.24054e-17	7.44205e-17		52.72				19.9037			3		2			4.34		3
High	CL1381.Contig10_All::g.191576::m.191576	4	15	4	0	1.95	1.244	0.684	1.188	0.96	0.32	-0.55	0.25	0.858401	0.73203	0.84803	0.599134	0.945674	0.926707	0.956394	0.914519	90.47	131.47	66.94	48.04	20.9496	21.4375	21.5114	22.249	3	3	3	3	3	25.47		8
High	CL1382.Contig10_All::g.191634::m.191634	6	26	6	0	0.99	0.895	0.686	0.612	-0.01	-0.16	-0.54	-0.71	0.971664	0.958222	0.76563	0.211395	0.990634	0.990005	0.941182	0.570844	110.97	40.25	56.33	69.46	23.5417	23.6868	23.84	23.8971	3	3	3	3	3	46.88		10
High	CL1384.Contig2_All::g.191913::m.191913	2	2	2	2	100	100	100	100	6.64	6.64	6.64	6.64	1e-17	1e-17	1e-17	1e-17	3.06414e-17	5.39753e-17	6.24054e-17	7.44205e-17										2	3	3	2	2.21		4
High	CL1385.Contig10_All::g.191942::m.191942	7	38	7	7	16.484	1.585	0.342	0.687	4.04	0.66	-1.55	-0.54	0.000447155	0.193	0.0498204	0.296349	0.00133606	0.500157	0.194728	0.682417	182.48	146.26	81.66	111.49	24.918	24.9373	24.7987	25.1418	3	3	3	3	3	47.58		37
High	CL1385.Contig20_All::g.191979::m.191979	1	3	1	0	0.789	0.065	0.864	0.62	-0.34	-3.95	-0.21	-0.69	0.54854	0.00481344	0.833209	0.55707	0.766892	0.0220016	0.954345	0.893614	59.46	146.36	31.51	98.84	19.249	19.1623	19.5581	19.5963	3	3	3	3	3	2.68		5
High	CL1386.Contig9_All::g.192076::m.192076	2	3	2	0	0.01	0.01	0.01	0.166	-6.64	-6.64	-6.64	-2.59	1e-17	1e-17	1e-17	0.003911	3.06414e-17	5.39753e-17	6.24054e-17	0.0223657				103.46				21.0274	3				2	0		15
High	CL1387.Contig1_All::g.192097::m.192097	5	22	5	5	43.288	1.469	0.764		5.44	0.56	-0.39		0.00333289	0.659606	0.997187		0.0097068	0.898379	0.999819		47.46	111.67	71.18		21.4381	21.8807	22.0697		3	2	3	3	3	30.46		41
High	CL139.Contig58_All::g.32914::m.32914	13	40	13	0	0.886	1.288	0.361	0.824	-0.17	0.37	-1.47	-0.28	0.897188	0.449614	0.201911	0.727273	0.963964	0.779342	0.530004	0.96007	143.24	82.91	87.7	58.56	23.6109	24.1485	23.5132	24.0786	3	3	3	3	3	47.73		13
High	CL1391.Contig11_All::g.192804::m.192804	13	134	13	13	0.693	0.754	0.528	0.853	-0.53	-0.41	-0.92	-0.23	0.945621	0.876964	0.222996	0.5884	0.982786	0.968798	0.560737	0.908606	121.84	88.08	95.31	77.46	26.4018	26.6773	26.5621	26.8741	3	3	3	3	3	206.95		46
High	CL1392.Contig1_All::g.193059::m.193059	8	29	8	0	2.416	1.149	0.4	0.69	1.27	0.2	-1.32	-0.54	0.460033	0.745349	0.265801	0.388067	0.694615	0.933586	0.61482	0.777016	84.95	81.39	34.44	62.5	23.3721	23.4666	23.53	23.7952	3	3	3	3	3	54.15		14
High	CL1393.Contig2_All::g.193076::m.193076	13	80	13	0	0.99	1.392	0.957	1.025	-0.01	0.48	-0.06	0.04	0.940909	0.202341	0.573745	0.605989	0.979968	0.515213	0.866869	0.919002	95.77	76.42	110.89	85.94	24.5549	25.5161	25.2627	25.3521	3	3	3	3	3	137.72		39
High	CL1394.Contig3_All::g.193118::m.193118	24	93	24	0	1.394	0.66	0.766	0.609	0.48	-0.6	-0.39	-0.71	0.562737	0.668803	0.967147	0.125731	0.777812	0.901447	0.992066	0.410866	138.17	131.69	93.24	83.38	24.9585	25.0338	25.1532	25.361	3	3	3	3	3	167.45		31
High	CL1395.Contig12_All::g.193177::m.193177	7	31	7	0	0.73	5.004	1.636	1.298	-0.45	2.32	0.71	0.38	0.743902	0.00338163	0.165429	0.306871	0.889698	0.0158511	0.472013	0.698683	145.83	78.88	94.39	106.1	23.6835	23.66	23.3357	23.6799	3	3	3	3	3	47.36		32
High	CL1396.Contig6_All::g.193200::m.193200	4	10	4	0	1.123	1.328	0.657		0.17	0.41	-0.61		0.772509	0.723595	0.91766		0.907963	0.923817	0.975654		65.73	144.87	230.72		20.0283	21.0891	20.3527		3	2	3	2	2	11.39		17
High	CL1398.Contig10_All::g.193270::m.193270	6	37	6	6	1.252	0.798	0.749	0.877	0.32	-0.33	-0.42	-0.19	0.821475	0.957878	0.897542	0.884254	0.92805	0.990005	0.970489	0.983646	61.17	110.75	82.57	84.85	24.1722	24.8298	24.5424	24.6383	3	3	3	3	3	56.69		12
High	CL1399.Contig11_All::g.193486::m.193486	17	51	17	0	2.796	1.42	0.429	0.722	1.48	0.51	-1.22	-0.47	0.334823	0.31576	0.230744	0.48027	0.580553	0.662667	0.570515	0.847321	68.36	91.49	123.56	113.18	23.596	24.4379	23.9331	24.2711	3	3	3	3	3	78.03		24
High	CL14.Contig12_All::g.3329::m.3329	8	35	8	8	0.844	1.099	0.766	1.002	-0.25	0.14	-0.38	0	0.741654	0.648698	0.935367	0.734028	0.888431	0.894089	0.978753	0.96007	21.97	146.42	115.34	89.32	22.6744	23.9133	23.8041	24.8175	3	3	3	3	3	40.87		17
High	CL140.Contig12_All::g.33079::m.33079	16	122	12	12	0.262	0.341	0.659	0.869	-1.93	-1.55	-0.6	-0.2	0.185614	0.0196837	0.588952	0.807828	0.384617	0.0823545	0.873762	0.973376	137.36	103.82	86.76	58.6	25.766	26.0092	26.1974	26.2185	3	3	3	3	3	188.55		61
High	CL140.Contig6_All::g.33042::m.33042	5	23	1	1																														36.53		17
High	CL140.Contig9_All::g.33058::m.33058	2	70	2	2	0.51	0.267	3.727	1.351	-0.97	-1.9	1.9	0.43	0.586488	0.0174931	7.96607e-07	0.0924293	0.797509	0.0744084	4.77447e-06	0.328567	134.34	146.23	124.75	36.34	25.5571	25.4395	26.0918	26.1786	3	3	3	3	3	89.86		15
High	CL1401.Contig4_All::g.193883::m.193883	13	160	13	0	1.059	0.799	0.665	0.923	0.08	-0.32	-0.59	-0.12	0.514153	0.979573	0.590414	0.821853	0.735464	0.995053	0.873762	0.976373	144.74	119.67	119.1	62.73	26.6307	27.1833	27.2235	27.1547	3	3	3	3	3	275.46		50
High	CL1402.Contig33_All::g.194093::m.194093	2	7	2	0				0.382				-1.39				0.152107				0.468913				30.07				21.1036	2	3	3	3	3	9		4
High	CL1403.Contig12_All::g.194259::m.194259	27	193	27	27	1.526	0.609	1.098	1.076	0.61	-0.72	0.14	0.11	0.265151	0.448001	0.293403	0.677794	0.494981	0.777279	0.64741	0.941656	146.01	123.59	115.4	111.48	26.4085	26.9514	27.2566	27.2275	3	3	3	3	3	258.74		31
High	CL1404.Contig4_All::g.194364::m.194364	3	3	3	0	8.458	0.868	0.078	0.204	3.08	-0.2	-3.69	-2.29	0.183343	0.925678	0.00587422	0.0137802	0.380983	0.980958	0.0294221	0.0701442	145.09	97.46	81.68	74.1	19.9768	20.1412	19.4107	20.3004	2	2	2	3	3	4.33		8
High	CL1405.Contig10_All::g.194468::m.194468	11	40	11	11	2.06	0.698	0.351	1.022	1.04	-0.52	-1.51	0.03	0.594363	0.611847	0.208073	0.786124	0.803417	0.875469	0.53982	0.965452	90.98	78.82	99.67	59.96	23.0512	23.4854	23.3325	23.9398	3	3	3	3	3	63.68		13
High	CL1406.Contig10_All::g.194557::m.194557	48	204	48	0	0.613	0.465	0.317	0.474	-0.71	-1.1	-1.66	-1.08	0.934716	0.138928	0.00395185	0.0026708	0.97731	0.406568	0.0202436	0.0155407	113.25	116.52	104.93	78.95	26.9601	27.1766	27.0826	27.137	3	3	3	3	3	322.76		29
High	CL1408.Contig20_All::g.194774::m.194774	18	50	18	0	1.516	1.148	0.652	1.156	0.6	0.2	-0.62	0.21	0.724654	0.568528	0.694003	0.445187	0.879676	0.851818	0.915304	0.823503	130.03	135.41	92.36	77.23	23.4654	24.2516	23.9032	24.6205	3	3	3	3	3	87.87		13
High	CL1409.Contig2_All::g.194840::m.194840	12	87	12	0	0.912	1.317	1.173	0.784	-0.13	0.4	0.23	-0.35	0.941721	0.287404	0.231855	0.589811	0.979968	0.631561	0.571805	0.908606	130.86	64.81	77.24	59.65	24.6992	25.2655	25.4986	25.3277	3	3	3	3	3	156.4		32
High	CL141.Contig10_All::g.33127::m.33127	3	21	3	0	2.599	2.094	1.98	2.066	1.38	1.07	0.99	1.05	0.562002	0.223912	0.188323	0.0446475	0.777233	0.552652	0.511191	0.189716	138.9	142.66	138.97	122.46	22.1142	23.2392	22.0156	22.8073	3	2	3	3	3	35.86		17
High	CL1414.Contig6_All::g.195075::m.195075	7	37	7	0	2.445	0.746	0.918	0.815	1.29	-0.42	-0.12	-0.29	0.608626	0.70662	0.6848	0.771896	0.811997	0.917271	0.913804	0.963135	79.87	71.52	115.97	81.36	22.391	23.7144	23.2156	22.9631	3	3	3	3	3	48.66		9
High	CL1415.Contig3_All::g.195091::m.195091	27	288	27	0	1.187	0.492	0.502	0.714	0.25	-1.02	-0.99	-0.49	0.4211	0.183488	0.154143	0.190319	0.662527	0.484941	0.450705	0.53693	142.31	133.52	138.85	105.54	27.6858	28.0378	28.2834	28.1927	3	3	3	3	3	407.61		62
High	CL1416.Contig3_All::g.195105::m.195105	16	151	16	16	1.654	0.413	0.94	0.95	0.73	-1.28	-0.09	-0.07	0.278344	0.0750217	0.516319	0.916481	0.514173	0.256106	0.835153	0.99137	131.48	135	108.64	76.63	26.0291	26.1729	26.5157	26.4158	3	3	3	3	3	283.7		55
High	CL1416.Contig4_All::g.195108::m.195108	11	65	11	11	2.913	0.902	0.689	0.841	1.54	-0.15	-0.54	-0.25	0.208834	0.838516	0.776111	0.796927	0.419268	0.958114	0.942646	0.969982	119.58	93.18	83.37	57.95	24.5765	24.9992	24.8251	25.0739	3	3	3	3	3	88.53		42
High	CL1418.Contig13_All::g.195479::m.195479	14	77	14	0	0.165	0.89	0.49	1.006	-2.6	-0.17	-1.03	0.01	0.0485693	0.782353	0.153015	0.705119	0.124512	0.94076	0.450039	0.949748	141.93	109.69	96.47	71.15	25.6251	25.7929	25.878	26.1828	3	3	3	3	3	119.96		39
High	CL1419.Contig4_All::g.195505::m.195505	11	23	11	11	0.267	0.926	0.807	0.816	-1.91	-0.11	-0.31	-0.29	0.170305	0.852456	0.899068	0.698871	0.360849	0.962549	0.970944	0.946537	143.07	82.46	119.21	124.46	24.3871	24.6359	24.6832	24.9491	3	3	3	3	3	36.79		17
High	CL142.Contig15_All::g.33344::m.33344	5	18	5	5	1.43	0.647	0.685	1.019	0.52	-0.63	-0.54	0.03	0.93337	0.709716	0.821776	0.790659	0.976746	0.918573	0.952121	0.966932	93.4	101.45	73.27	71.26	21.4354	21.4684	21.6187	22.1089	3	2	3	3	3	27.27		24
High	CL1420.Contig2_All::g.195515::m.195515	5	11	5	5	0.01	0.837	1.241	1.174	-6.64	-0.26	0.31	0.23	1e-17	0.859612	0.394482	0.480263	3.06414e-17	0.96536	0.753141	0.847321		121.87	90.59	72.75		23.3744	23.9471	24.1069	3		3	3	3	11.23		11
High	CL1421.Contig4_All::g.195522::m.195522	3	9	3	0	0.01	0.01	0.964	1.383	-6.64	-6.64	-0.05	0.47	1e-17	1e-17	0.758599	0.412596	3.06414e-17	5.39753e-17	0.938901	0.79403			79.87	78.52			21.7534	21.7558	3			3	3	5.33		6
High	CL1427.Contig5_All::g.195906::m.195906	2	63	2	0	0.175	0.112	0.859	0.985	-2.51	-3.16	-0.22	-0.02	0.0780463	1.12747e-07	0.783208	0.963369	0.188879	5.96644e-07	0.943267	0.999326	143.52	138.1	131.1	72.39	26.8973	27.2501	27.5166	27.6383	3	3	3	3	3	118.9		9
High	CL1428.Contig7_All::g.195955::m.195955	3	5	3	0	0.01	0.519	0.651	0.278	-6.64	-0.95	-0.62	-1.84	1e-17	0.383183	0.824493	0.00108164	3.06414e-17	0.736403	0.953097	0.0066601		69.83	120.24	138.22		23.2153	23.5138	23.6202	3		3	3	3	3.87		11
High	CL1430.Contig4_All::g.196011::m.196011	2	19	2	2	0.942	1.859		0.123	-0.09	0.89		-3.03	0.703792	0.415827		8.18107e-05	0.868625	0.754451		0.000542491	214.23	31.45		9.08	21.8546	22.5064		21.9783	2	2	2	3	3	15.22		14
High	CL1433.Contig2_All::g.196133::m.196133	34	217	31	31	0.583	0.937	0.459	0.849	-0.78	-0.09	-1.12	-0.24	0.876913	0.681168	0.0860663	0.574182	0.954515	0.905597	0.297496	0.907867	145.11	89.93	81.44	72.63	26.3594	26.6331	26.5971	26.8653	3	3	3	3	3	405.75		52
High	CL1439.Contig4_All::g.196317::m.196317	28	684	27	27	0.78	0.508	1.123	1.015	-0.36	-0.98	0.17	0.02	0.808916	0.21383	0.262707	0.865754	0.925468	0.536151	0.612254	0.982829	139.6	135.25	110.76	102.67	29.0475	29.2367	29.5829	29.6613	3	3	3	3	3	1318.89		75
High	CL144.Contig12_All::g.33965::m.33965	4	6	4	4	1.909	1.074	0.412	0.448	0.93	0.1	-1.28	-1.16	0.869827	0.935473	0.390053	0.179389	0.950925	0.984253	0.748345	0.516741	122.82	121.79	95.95	118.33	20.4643	22.2572	21.382	21.6939	3	2	3	3	3	12.65		4
High	CL144.Contig14_All::g.33982::m.33982	3	16	3	3	2.896	1.099	1.305	1.309	1.53	0.14	0.38	0.39	0.538438	0.811455	0.399166	0.416921	0.75733	0.953355	0.756634	0.797075	758.24	101.44	71.57	59.12	21.8115	22.7397	22.8423	22.6443	3	2	3	3	3	28.72		5
High	CL144.Contig17_All::g.33994::m.33994	8	19	8	8		0.417	1.27			-1.26	0.34			0.403199	0.474711			0.745415	0.813892			29.78	48.86			20.482	21.03		3	2	3	3	2	31.05		19
High	CL144.Contig22_All::g.34023::m.34023	10	23	10	10	2.679	1.479	0.426	1.251	1.42	0.56	-1.23	0.32	0.395834	0.347429	0.2924	0.372572	0.639174	0.696377	0.646078	0.769783	131.92	95.71	80.27	106	23.411	23.8629	23.5659	23.9125	3	2	3	3	3	38.01		27
High	CL1441.Contig13_All::g.196454::m.196454	5	12	5	5	2.347	0.867	0.507	0.72	1.23	-0.21	-0.98	-0.47	0.724233	0.87573	0.529901	0.56299	0.879676	0.968798	0.844388	0.89766	42.63	90.64	49.58	106.19	21.3741	21.6959	21.5834	23.2699	3	2	2	3	3	21.53		10
High	CL1442.Contig3_All::g.196475::m.196475	9	53	9	0	0.051	0.882	1.193	0.549	-4.29	-0.18	0.25	-0.86	0.00401853	0.99244	0.345826	0.118688	0.0116722	0.997303	0.70806	0.397018	305.28	66.58	64.62	118.05	23.6066	23.9028	24.3638	24.0781	3	2	3	3	3	65.74		26
High	CL1446.Contig1_All::g.196787::m.196787	1	1	1	1																														4.59		4
High	CL1447.Contig11_All::g.196821::m.196821	13	104	13	13	3.17	1.131	0.976	1.619	1.66	0.18	-0.04	0.69	0.107144	0.363894	0.498185	0.032603	0.249186	0.7156	0.827057	0.149304	94.01	145.68	117.31	74.22	25.1551	26.9906	25.7299	28.7097	3	3	3	3	3	168.04		59
High	CL1449.Contig2_All::g.197184::m.197184	4	14	3	0	2.305	2.362	3.858	2.3	1.2	1.24	1.95	1.2	0.747874	0.304568	0.0201662	0.0787718	0.891367	0.649707	0.089718	0.290903	253.37	136.42	37.08	80.7	20.1905	21.7692	21.8027	21.6626	3	2	3	3	3	22.11		20
High	CL145.Contig1_All::g.34063::m.34063	26	268	24	24	0.689	1.254	0.488	0.777	-0.54	0.33	-1.03	-0.36	0.946906	0.232631	0.13507	0.332551	0.983035	0.561836	0.412127	0.725686	126.2	113.03	128.24	115.19	26.4361	26.7951	26.7323	26.8521	3	3	3	3	3	513.26		59
High	CL145.Contig6_All::g.34119::m.34119	5	18	5	0	0.488	0.713	0.201	0.329	-1.04	-0.49	-2.32	-1.6	0.465918	0.741602	0.0014116	0.00156743	0.698091	0.932404	0.00757558	0.00945743	121.79	100.74	137.33	65.91	24.2426	24.5601	24.6711	24.453	3	3	3	3	3	28.02		7
High	CL1452.Contig1_All::g.197224::m.197224	2	2	2	2			100	100			6.64	6.64			1e-17	1e-17			6.24054e-17	7.44205e-17												3	2	0		19
High	CL1452.Contig4_All::g.197232::m.197232	5	25	5	0		0.739	1.249	0.872		-0.44	0.32	-0.2		0.683944	0.347973	0.899029		0.907691	0.708839	0.987003		128.13	46.54	107.35		23.5059	23.528	23.3574	3	2	3	2	3	63.98		18
High	CL1454.Contig10_All::g.197294::m.197294	4	36	4	4	0.405	2.001	0.431	0.69	-1.3	1	-1.21	-0.54	0.368176	0.0987438	0.229811	0.348271	0.612569	0.32118	0.569877	0.743841	71.44	108.45	95.12	95.3	23.6334	24.44	23.9485	24.023	3	3	3	3	3	63.49		41
High	CL1455.Contig7_All::g.197312::m.197312	13	78	13	0	0.661	0.766	0.585	1.084	-0.6	-0.38	-0.77	0.12	0.709193	0.878685	0.496091	0.450853	0.872273	0.968798	0.827057	0.827735	141.22	107.98	84.15	78.62	24.5488	24.7032	24.8406	25.1892	3	3	3	3	3	78.69		50
High	CL1457.Contig12_All::g.197641::m.197641	3	6	3	0	8.057	1.026	1.265	1.155	3.01	0.04	0.34	0.21	0.158422	0.915169	0.507224	0.599398	0.343413	0.978053	0.829595	0.914519	55.16	74.6	39.55	52.34	20.8636	20.9771	21.2437	21.1851	3	3	3	2	3	11.47		14
High	CL1458.Contig4_All::g.197793::m.197793	19	98	19	0	0.956	1.043	0.73	0.759	-0.06	0.06	-0.45	-0.4	0.873559	0.507227	0.87445	0.504158	0.952586	0.819841	0.964007	0.857298	145.89	139.54	127.13	98.62	25.0227	25.5679	25.4556	25.6719	3	3	3	3	3	142.88		36
High	CL1459.Contig3_All::g.198374::m.198374	32	334	31	31	1.173	0.957	1.057	1.166	0.23	-0.06	0.08	0.22	0.430162	0.647303	0.352004	0.450348	0.672137	0.893984	0.713408	0.827735	127.84	129	138.47	92.72	26.6488	27.3726	27.0465	27.3296	3	3	3	3	3	607.5		53
High	CL146.Contig2_All::g.34148::m.34148	4	12	4	0	0.01	2.895	0.884	1.175	-6.64	1.53	-0.18	0.23	1e-17	0.00159345	0.705145	0.383582	3.06414e-17	0.00766857	0.919097	0.775494		64.65	68.31	87.42		25.6619	25.7378	26.9197	3		3	3	3	17.62		24
High	CL146.Contig34_All::g.34278::m.34278	15	239	15	15	1.204	0.789	0.86	0.823	0.27	-0.34	-0.22	-0.28	0.409629	0.952563	0.782381	0.474857	0.654483	0.990005	0.943267	0.845534	142.64	136.4	127.24	122.74	27.1282	27.8283	27.6279	27.8387	3	3	3	3	3	485.41		73
High	CL1460.Contig3_All::g.198438::m.198438	3	6	3	0	100	100	100	100	6.64	6.64	6.64	6.64	1e-17	1e-17	1e-17	1e-17	3.06414e-17	5.39753e-17	6.24054e-17	7.44205e-17										2	2	2	3	5.38		5
High	CL1460.Contig6_All::g.198456::m.198456	5	32	3	3	0.643	0.318	0.408	0.569	-0.64	-1.65	-1.29	-0.81	0.654149	0.117921	0.201825	0.183742	0.840354	0.364529	0.530004	0.525864	119.34	106.15	78.65	61.33	23.1526	23.1119	23.8196	23.5453	3	3	3	3	3	65.93		24
High	CL1462.Contig12_All::g.198593::m.198593	5	23	5	0	0.01	2.125	1.152	0.682	-6.64	1.09	0.2	-0.55	1e-17	0.267414	0.524295	0.516709	3.06414e-17	0.608734	0.84113	0.86896		116.08	77.81	37.53		22.9516	22.5285	22.7301	3		3	3	3	32.66		22
High	CL1462.Contig6_All::g.198579::m.198579	8	66	8	8	0.405	1.001	0.668	0.933	-1.31	0	-0.58	-0.1	0.377036	0.751715	0.688531	0.998562	0.620437	0.933586	0.913804	0.99993	146.99	92.47	66.84	45.73	23.5121	24.2989	24.2776	23.9807	3	3	3	3	3	57.29		33
High	CL1463.Contig2_All::g.198617::m.198617	2	18	2	0	0.837	0.626	1.311	1.039	-0.26	-0.68	0.39	0.06	0.627879	0.531531	0.398345	0.792488	0.824365	0.831207	0.755656	0.968027	122.71	108.87	129.46	85.69	21.9678	22.155	22.4507	22.359	3	3	3	3	3	29.21		5
High	CL1466.Contig10_All::g.198788::m.198788	17	93	5	5	0.103	0.513	0.648	0.743	-3.29	-0.96	-0.63	-0.43	0.0247335	0.51697	0.783952	0.698684	0.0669602	0.825609	0.943267	0.946537	27.72	110.4	68.23	40.44	20.5326	21.5675	22.4185	22.2882	3	3	3	3	3	178.52		33
High	CL1466.Contig15_All::g.198851::m.198851	16	354	16	16	2.146	1.631	0.932	1.651	1.1	0.71	-0.1	0.72	0.109696	0.0585479	0.595942	0.0264979	0.253961	0.21138	0.877748	0.125353	146.78	132.75	131.2	116.35	26.9594	27.2953	27.7797	28.217	3	3	3	3	3	540.66		66
High	CL1468.Contig11_All::g.199251::m.199251	1	3	1	0	0.01	0.01	0.268	0.01	-6.64	-6.64	-1.9	-6.64	1e-17	1e-17	0.217628	1e-17	3.06414e-17	5.39753e-17	0.556566	7.44205e-17			101.62				19.5484		2			2		3.6		7
High	CL1469.Contig1_All::g.199253::m.199253	15	43	15	6	2.601	2.077	1.065	1.791	1.38	1.05	0.09	0.84	0.370521	0.111511	0.510988	0.0492065	0.614508	0.352656	0.83329	0.203112	129.71	136.28	106.91	87.39	23.5609	24.1626	24.461	24.3697	3	3	3	3	3	66.51		27
High	CL147.Contig1_All::g.34314::m.34314	1	1	1	0	0.01	1.223	4.264	1.781	-6.64	0.29	2.09	0.83	1e-17	0.780673	0.0265842	0.237598	3.06414e-17	0.94049	0.113252	0.612076		70.37	9.52	58.71		19.1161	20.0882	19.5686	2		2	3	3	2.34		2
High	CL1474.Contig2_All::g.199654::m.199654	15	322	15	0	1.816	0.685	0.66	1.259	0.86	-0.54	-0.6	0.33	0.168964	0.661648	0.577053	0.28074	0.3588	0.898379	0.866869	0.666926	122.66	141.85	114.65	99.56	27.1642	27.4051	27.5841	27.9359	3	3	3	3	3	773.05		36
High	CL1476.Contig15_All::g.199855::m.199855	3	19	3	3	4.305	2.14	1.904	2.845	2.11	1.1	0.93	1.51	0.409892	0.376267	0.210487	0.0326645	0.654783	0.729364	0.543591	0.149511	126.79	142.1	107.73	100.16	20.1409	21.2418	20.332	21.3129	3	3	3	3	3	38.29		24
High	CL1477.Contig13_All::g.200310::m.200310	6	20	6	6		0.355	0.89	0.63		-1.49	-0.17	-0.67		0.23696	0.833695	0.4959		0.568187	0.954345	0.856482		90.66	35.87	71.37		21.9737	22.3707	22.3742	3	3	3	3	3	45.07		16
High	CL148.Contig11_All::g.34404::m.34404	6	140	6	0	3.675	0.856	2.727	0.949	1.88	-0.22	1.45	-0.08	0.0412207	0.853016	8.05834e-05	0.847131	0.107231	0.962549	0.000466626	0.977492	146.74	141.68	100	66.85	25.6819	26.0444	26.289	26.0787	3	3	3	3	3	157.1		36
High	CL1481.Contig3_All::g.200535::m.200535	6	64	6	6	0.958	1.704	0.392	0.619	-0.06	0.77	-1.35	-0.69	0.704469	0.0443414	0.0311296	0.0600471	0.86898	0.168773	0.129627	0.236947	124.71	130.55	142.66	122.93	25.9678	26.6799	26.4471	26.5605	3	3	3	3	3	146.41		29
High	CL1482.Contig10_All::g.200576::m.200576	13	48	13	0	0.361	0.372	0.234	0.631	-1.47	-1.43	-2.09	-0.66	0.36427	0.131274	0.0110397	0.26864	0.608623	0.390633	0.0526927	0.653655	253.16	108.48	109.99	49.33	23.0096	23.847	24.1602	24.2499	3	2	3	3	3	65.64		23
High	CL1483.Contig4_All::g.200843::m.200843	3	8	3	3	0.01	0.522	0.743	0.652	-6.64	-0.94	-0.43	-0.62	1e-17	0.47693	0.947711	0.519751	3.06414e-17	0.801159	0.983711	0.871556		114.94	6.37	27.23		21.6718	21.8691	22.2245	2		2	3	3	16.27		19
High	CL1484.Contig8_All::g.200879::m.200879	3	7	3	0	0.867	0.753	0.473	0.23	-0.21	-0.41	-1.08	-2.12	0.712858	0.730197	0.450579	0.00663845	0.872755	0.925933	0.798138	0.0358492	171.6	58.32	70.74	98.21	22.1413	22.3868	22.2205	22.0572	3	2	3	2	3	8.82		9
High	CL1485.Contig3_All::g.200915::m.200915	33	148	33	33	1.319	0.951	1.045	0.853	0.4	-0.07	0.06	-0.23	0.460351	0.626227	0.357474	0.736567	0.694946	0.885358	0.717903	0.96007	105.08	84.08	99.2	106.83	25.7724	26.089	26.137	26.176	3	3	3	3	3	311.84		38
High	CL1487.Contig6_All::g.201188::m.201188	6	21	5	0		1.528		0.505		0.61		-0.99		0.586527		0.311896		0.865804		0.701581		68.92		37.32		20.3661		21.198	3	2	3	2	3	28.64		5
High	CL1488.Contig1_All::g.201227::m.201227	15	35	15	15	1.273	0.419	0.617	0.716	0.35	-1.25	-0.7	-0.48	0.862466	0.29342	0.752859	0.571308	0.948581	0.635415	0.938901	0.905032	82.18	62.95	129.89	57.23	21.5929	22.3609	22.7763	22.8999	3	3	3	3	3	51.78		22
High	CL1489.Contig10_All::g.201344::m.201344	2	2	2	2	0.01	0.395	0.01		-6.64	-1.34	-6.64		1e-17	0.396914	1e-17		3.06414e-17	0.742307	6.24054e-17			109.02				15.4805			2		2		3	1.83		2
High	CL1489.Contig13_All::g.201376::m.201376	9	31	9	0	12.858	0.867	0.4	0.49	3.68	-0.21	-1.32	-1.03	0.0464895	0.911335	0.254395	0.0701168	0.119891	0.977146	0.601305	0.265685	1490.01	41.14	105.54	61.24	23.0029	23.6398	23.5529	23.6868	3	2	3	3	3	40.91		28
High	CL1490.Contig3_All::g.201391::m.201391	1	2	1	1																														2.35		19
High	CL1491.Contig11_All::g.201481::m.201481	4	32	4	4		20.352		4.687		4.35		2.23		0.000838088		0.00431873		0.00412404		0.0243135		144.01		87.02		21.3257		20.961	3	3	3	3	3	50.04		24
High	CL1491.Contig3_All::g.201409::m.201409	3	16	3	0	1.215	1.192	1.663	0.914	0.28	0.25	0.73	-0.13	0.880667	0.541211	0.122575	0.951553	0.955594	0.837652	0.385858	0.999326	131.97	94.86	81.88	82.8	23.4893	24.2259	24.1733	23.9684	3	3	3	3	3	31.29		16
High	CL1492.Contig2_All::g.201532::m.201532	6	19	6	6	0.01	0.645	0.69	1.052	-6.64	-0.63	-0.54	0.07	1e-17	0.655731	0.904886	0.713684	3.06414e-17	0.898379	0.974195	0.954182		117.16	98.91	109.15		22.5363	22.7011	23.1026	3		2	3	3	18.73		42
High	CL1493.Contig4_All::g.201544::m.201544	4	29	4	0	0.491	0.716	1.669	1.869	-1.03	-0.48	0.74	0.9	0.419302	0.771591	0.111127	0.0177944	0.662353	0.93632	0.35912	0.0877932	62.97	95.18	88.96	101.89	23.8473	24.0659	24.2029	24.5929	3	3	3	3	3	49.33		12
High	CL1495.Contig27_All::g.201725::m.201725	5	19	5	0	0.673	1.248	0.511	0.962	-0.57	0.32	-0.97	-0.06	0.606479	0.764689	0.525893	0.882619	0.810921	0.933586	0.842377	0.983646	55.32	82.53	78.13	53.52	22.3169	22.4567	22.5345	23.0698	3	2	3	3	3	26.47		11
High	CL1496.Contig4_All::g.201755::m.201755	2	5	2	0		100	100			6.64	6.64			1e-17	1e-17			5.39753e-17	6.24054e-17												2	2		4.78		27
High	CL1497.Contig1_All::g.201757::m.201757	7	30	7	0	1.555	0.326	0.591	0.582	0.64	-1.62	-0.76	-0.78	0.668101	0.0745326	0.479995	0.142301	0.849819	0.254685	0.819185	0.449246	132.54	113.33	75	102.48	24.0394	24.2103	24.426	24.5357	3	3	3	3	3	33.53		23
High	CL1497.Contig3_All::g.201763::m.201763	2	3	2	2	0.866	2.492	0.01	1.229	-0.21	1.32	-6.64	0.3	0.600175	0.281986	1e-17	0.558877	0.80736	0.626241	6.24054e-17	0.893614	128.36	11.69		30.99	20.4251	20.6447		21.2783	2	2	2		3	3.74		11
High	CL1498.Contig3_All::g.201796::m.201796	20	78	20	0	0.169	1.074	0.766	1.048	-2.56	0.1	-0.39	0.07	0.0561094	0.621621	0.919872	0.609525	0.140999	0.882326	0.976994	0.919503	141.22	80.44	126.15	87.36	24.0997	24.8019	24.4255	24.8053	3	3	3	3	3	143.97		21
High	CL15.Contig2_All::g.3574::m.3574	9	137	3	3	0.088	0.075	1.19	0.966	-3.5	-3.73	0.25	-0.05	0.0060699	5.21925e-09	0.180308	0.851953	0.0175071	2.79414e-08	0.498751	0.979553	111.59	123.85	99.54	70.59	25.5837	25.6692	26.3326	26.2756	3	3	3	3	3	261.83		41
High	CL1500.Contig2_All::g.201838::m.201838	7	56	7	7	0.623	0.94	0.538	0.735	-0.68	-0.09	-0.9	-0.44	0.62955	0.848321	0.445186	0.489938	0.825386	0.960089	0.795436	0.854423	117.08	75.95	86.12	43.37	23.6643	24.1467	23.9332	24.1565	3	3	3	3	3	52.06		33
High	CL1500.Contig3_All::g.201840::m.201840	24	551	24	24	0.334	0.848	0.497	0.56	-1.58	-0.24	-1.01	-0.84	0.369335	0.893106	0.144981	0.019468	0.613571	0.973043	0.433769	0.0951927	144.35	133.4	131.49	108.59	30.0046	30.2605	30.2008	30.2698	3	3	3	3	3	889.63		52
High	CL1502.Contig4_All::g.201891::m.201891	3	3	3	0	0.01	0.01	0.01	0.864	-6.64	-6.64	-6.64	-0.21	1e-17	1e-17	1e-17	0.971487	3.06414e-17	5.39753e-17	6.24054e-17	0.999326				20.66				19.7014	2				2	6.51		3
High	CL1503.Contig4_All::g.201919::m.201919	2	8	2	0	11.496	1.629	0.053	0.01	3.52	0.7	-4.23	-6.64	0.082675	0.542957	0.000145013	1e-17	0.199023	0.838284	0.000832406	7.44205e-17	138.92	96.07	82.49		22.3891	22.3354	21.4092		2	2	3	2		12.99		11
High	CL1504.Contig10_All::g.201984::m.201984	35	324	35	0	0.5	0.716	0.912	1.091	-1	-0.48	-0.13	0.13	0.72202	0.74844	0.643203	0.63537	0.879216	0.933586	0.89357	0.929974	144.2	111.07	100.68	79.31	26.986	27.4194	27.5997	27.758	3	3	3	3	3	553.3		49
High	CL1505.Contig18_All::g.202110::m.202110	19	217	19	0	0.476	0.605	0.505	0.812	-1.07	-0.73	-0.98	-0.3	0.672492	0.439038	0.160293	0.442285	0.85255	0.773951	0.464205	0.820085	141.16	130.26	109.51	77.62	27.2876	27.7206	27.6395	27.8691	3	3	3	3	3	373.48		51
High	CL1506.Contig10_All::g.202155::m.202155	5	50	5	0	5.212	1.06	1.661	1.019	2.38	0.08	0.73	0.03	0.215753	0.843593	0.196064	0.780988	0.42937	0.960005	0.522611	0.963135	252.01	105.94	122.89	46.34	22.7288	22.8975	22.9378	23.428	3	2	3	3	3	97.48		24
High	CL1507.Contig3_All::g.202182::m.202182	2	11	1	1																														18.5		26
High	CL1507.Contig7_All::g.202185::m.202185	10	155	9	0	0.739	1.126	0.851	1.867	-0.44	0.17	-0.23	0.9	0.866347	0.370561	0.806408	0.00618634	0.949647	0.722417	0.948063	0.0337009	147.12	132.55	142.85	127.74	27.8444	28.1253	28.4139	28.6867	3	3	3	3	3	244.25		56
High	CL1508.Contig3_All::g.202190::m.202190	24	107	24	24	0.471	0.951	0.843	1.123	-1.09	-0.07	-0.25	0.17	0.452919	0.729222	0.834933	0.37087	0.687949	0.92545	0.954345	0.768022	136.92	89.01	112.1	70.93	24.5427	25.0885	25.2842	25.4183	3	3	3	3	3	189.51		23
High	CL1509.Contig4_All::g.202215::m.202215	7	44	7	7	0.084	0.353	0.763	0.874	-3.57	-1.5	-0.39	-0.19	0.0279948	0.0965594	0.960899	0.878685	0.075154	0.315078	0.989614	0.983646	35.8	42.35	91.49	54.03	23.1382	23.9219	24.795	24.6467	3	3	3	3	3	96.26		13
High	CL151.Contig4_All::g.34533::m.34533	18	94	18	0	0.262	0.768	0.923	0.851	-1.93	-0.38	-0.12	-0.23	0.175746	0.910144	0.588881	0.713946	0.368496	0.976429	0.873762	0.954182	127.08	108.83	121.37	104.17	25.61	26.0233	26.2509	26.3473	3	3	3	3	3	179.44		41
High	CL1514.Contig3_All::g.202576::m.202576	7	49	7	7	1.523	0.475	1.033	0.927	0.61	-1.07	0.05	-0.11	0.674239	0.267521	0.451789	0.935904	0.853858	0.608828	0.798933	0.999223	99.57	135.55	121.09	64.9	24.147	24.597	25.1756	24.799	3	3	3	3	3	81.57		21
High	CL1515.Contig12_All::g.202599::m.202599	6	34	6	6	1.205	0.245	0.916	0.979	0.27	-2.03	-0.13	-0.03	0.504538	0.00216162	0.597356	0.810949	0.726819	0.0103326	0.877748	0.974525	124.65	122.2	103.98	90.52	25.9838	25.8463	26.1921	26.3804	3	3	3	3	3	51.82		26
High	CL1516.Contig2_All::g.202606::m.202606	9	46	9	0	0.933	0.692	1.216	0.724	-0.1	-0.53	0.28	-0.47	0.896098	0.75583	0.250228	0.406473	0.963814	0.933586	0.598087	0.787735	135.5	69.78	116.2	95.06	24.9869	25.3532	25.2853	25.5708	3	2	3	3	3	72.45		44
High	CL1517.Contig9_All::g.202619::m.202619	3	19	3	3	0.491	0.212	1.42	1.554	-1.02	-2.24	0.51	0.64	0.435728	0.0524731	0.332503	0.203754	0.674733	0.193397	0.693215	0.558254	134.68	126.46	63.14	64.35	22.1871	22.0973	22.7964	22.9281	3	3	3	3	3	30.03		24
High	CL1518.Contig3_All::g.202630::m.202630	11	26	11	0	0.684	0.168	0.565	0.861	-0.55	-2.57	-0.82	-0.22	0.581868	0.0281538	0.640694	0.885246	0.793224	0.113704	0.892795	0.983646	82.08	141.61	102.38	47.11	22.2677	22.384	22.8614	23.0244	3	2	3	3	3	35.35		8
High	CL152.Contig35_All::g.34738::m.34738	9	33	9	0		1.294	0.674	0.94		0.37	-0.57	-0.09		0.58072	0.825219	0.938		0.863052	0.953097	0.999223		120.67	56.78	103.99		23.5734	23.6152	23.5849	3	3	3	3	3	50.56		30
High	CL152.Contig46_All::g.34800::m.34800	5	31	5	0	0.01	0.297	1.248	1.151	-6.64	-1.75	0.32	0.2	1e-17	0.0596715	0.312379	0.429569	3.06414e-17	0.214426	0.669405	0.805685		123.67	72.64	77.65		24.1666	24.5368	24.7227	3		3	3	3	34.9		25
High	CL1520.Contig3_All::g.203058::m.203058	12	81	12	0	0.932	0.75	1.606	1.433	-0.1	-0.41	0.68	0.52	0.917971	0.864022	0.0232693	0.0528578	0.970944	0.967721	0.101089	0.213959	143.1	132.22	83.36	69.77	24.8843	25.1741	25.9708	26.0776	3	3	3	3	3	129.02		66
High	CL1521.Contig17_All::g.203279::m.203279	2	8	2	2	0.859	0.512	0.195	0.35	-0.22	-0.96	-2.36	-1.51	0.642862	0.435518	0.044901	0.0633937	0.833908	0.771924	0.177716	0.245915	97.8	118.57	47.43	68.15	21.7657	22.2309	21.8232	22.2362	3	2	3	2	3	16.94		10
High	CL1522.Contig38_All::g.203880::m.203880	29	131	29	29	1.437	0.756	0.883	0.762	0.52	-0.4	-0.18	-0.39	0.438129	0.884221	0.708658	0.48093	0.674733	0.971208	0.921649	0.847752	128.69	133.63	117.89	99.14	25.3962	25.8602	25.8881	25.8835	3	3	3	3	3	243.49		25
High	CL1524.Contig3_All::g.203966::m.203966	2	10	2	2	2.796	9.661	0.978	1.255	1.48	3.27	-0.03	0.33	0.563412	0.00559478	0.711995	0.533876	0.778371	0.0254213	0.923463	0.877136	135.15	82.32	121.71	82.32	22.0082	22.4369	22.4387	21.8782	3	3	3	3	3	18.77		6
High	CL1526.Contig14_All::g.204133::m.204133	8	14	8	8	1.084	1.185	0.514	1.951	0.12	0.25	-0.96	0.96	0.964024	0.672081	0.404893	0.0247648	0.990055	0.903182	0.763141	0.117753	112.05	87.59	85.92	92.68	23.6713	23.6226	23.7531	23.7126	2	3	3	2	3	21.98		15
High	CL153.Contig10_All::g.35009::m.35009	10	54	10	0	3.126	0.639	0.532	0.88	1.64	-0.65	-0.91	-0.19	0.284953	0.527026	0.424503	0.90018	0.523585	0.828508	0.782911	0.987588	118.71	127	116.13	121.64	23.5941	23.7157	23.9619	24.2912	3	3	3	3	3	81.32		11
High	CL153.Contig5_All::g.34972::m.34972	2	2	2	0			100	100			6.64	6.64			1e-17	1e-17			6.24054e-17	7.44205e-17												3	2	0		6
High	CL1530.Contig12_All::g.204463::m.204463	28	588	28	28	0.916	0.835	1.275	0.791	-0.13	-0.26	0.35	-0.34	0.648026	0.926528	0.127818	0.377609	0.836965	0.981328	0.398827	0.773156	144.51	135.48	118.48	120.31	29.1009	29.2053	29.3218	29.3135	3	3	3	3	3	1150.2		80
High	CL1534.Contig10_All::g.204703::m.204703	15	142	15	15	0.522	0.464	0.731	0.628	-0.94	-1.11	-0.45	-0.67	0.739616	0.159647	0.846979	0.060876	0.887519	0.446583	0.956394	0.238333	132.66	140.52	113.18	105.5	26.2311	26.5519	26.6826	26.7183	3	3	3	3	3	265.69		68
High	CL1534.Contig3_All::g.204665::m.204665	5	25	5	0	0.925	0.042	0.417	0.663	-0.11	-4.58	-1.26	-0.59	0.902462	8.14918e-08	0.212732	0.289571	0.964597	4.3249e-07	0.547144	0.67492	30.6	144.02	98.18	81.83	23.7255	23.7777	23.8921	23.9862	3	2	3	3	3	9.55		51
High	CL1535.Contig1_All::g.204727::m.204727	10	80	10	10	0.532	0.444	0.674	1.18	-0.91	-1.17	-0.57	0.24	0.620828	0.215885	0.709565	0.262731	0.819212	0.537616	0.921866	0.644879	136.16	120.06	113.04	72.18	24.8254	25.2241	25.272	25.7164	3	3	3	3	3	109.26		48
High	CL1535.Contig5_All::g.204743::m.204743	2	22	2	0	0.828	3.189	2.006	1.692	-0.27	1.67	1	0.76	0.728238	0.064765	0.0664834	0.0669042	0.879676	0.228046	0.245241	0.255487	128.83	83.14	97.85	97.85	22.662	23.3151	23.536	23.6956	3	3	3	3	3	37.68		3
High	CL1536.Contig4_All::g.204766::m.204766	7	25	7	0	4.352	1.287	0.81	0.859	2.12	0.36	-0.3	-0.22	0.314151	0.749171	0.95429	0.897331	0.557609	0.933586	0.985926	0.986555	59.72	95.54	43.09	67.27	22.5791	22.3492	22.2308	22.828	3	3	3	3	3	36.08		21
High	CL1537.Contig11_All::g.204838::m.204838	25	129	25	25	1.427	0.839	0.811	0.609	0.51	-0.25	-0.3	-0.72	0.498775	0.899138	0.89211	0.0509351	0.722376	0.974562	0.968694	0.207439	126.41	110.58	105.69	90.09	25.1538	25.9486	26.3033	26.4949	3	3	3	3	3	198.83		29
High	CL1537.Contig3_All::g.204783::m.204783	9	56	8	8	1.028	0.651	1.465	1.367	0.04	-0.62	0.55	0.45	0.929042	0.614972	0.130109	0.165738	0.974694	0.878273	0.403181	0.489226	144.84	87.9	66.33	36.54	24.3076	24.2723	24.6578	24.7755	3	3	3	3	3	99.24		36
High	CL1538.Contig2_All::g.204959::m.204959	3	8	3	0	4.334	0.473	0.718	0.944	2.12	-1.08	-0.48	-0.08	0.322248	0.397617	0.900405	0.935953	0.56666	0.742413	0.970944	0.999223	44.54	138.79	96.48	72.62	21.9523	21.8524	21.9277	22.3051	3	3	3	3	3	13.43		5
High	CL154.Contig38_All::g.35995::m.35995	3	12	3	3	0.01	0.384	3.732	0.978	-6.64	-1.38	1.9	-0.03	1e-17	0.29224	0.0142594	0.875488	3.06414e-17	0.634478	0.0662142	0.983646		44.92	76.46	25.79		21.7829	22.6428	21.9657	2		3	2	3	31.29		20
High	CL154.Contig40_All::g.36009::m.36009	8	41	8	8	1.967	1.114	0.656	0.701	0.98	0.16	-0.61	-0.51	0.592382	0.802819	0.715359	0.444096	0.801616	0.949622	0.924541	0.822138	68.4	109.74	110.8	110.21	23.2142	23.435	23.7668	23.4989	3	3	3	3	3	63.14		29
High	CL1541.Contig14_All::g.205047::m.205047	8	27	8	0	0.421	1.357	0.862	1.168	-1.25	0.44	-0.21	0.22	0.381003	0.291893	0.855571	0.340072	0.624769	0.634319	0.957824	0.733898	75.15	95.15	75.22	41.08	24.2279	25.0561	24.5491	24.9454	3	3	3	3	3	30.86		21
High	CL1542.Contig1_All::g.205054::m.205054	16	77	16	16	1.802	0.44	0.98	0.692	0.85	-1.18	-0.03	-0.53	0.301204	0.117329	0.483463	0.243287	0.542267	0.363004	0.821048	0.622596	120.57	132.88	68.23	88.94	25.2736	25.8089	25.831	26.1037	3	3	3	3	3	152.65		30
High	CL1543.Contig10_All::g.205197::m.205197	2	5	2	0	0.01	0.01	0.294	0.667	-6.64	-6.64	-1.76	-0.58	1e-17	1e-17	0.184238	0.572015	3.06414e-17	5.39753e-17	0.505383	0.905844			68.54	38.92			21.4033	21.6264	3			3	3	7.2		15
High	CL1545.Contig1_All::g.205226::m.205226	19	189	19	19	0.197	0.706	0.806	0.956	-2.34	-0.5	-0.31	-0.06	0.108399	0.720993	0.942994	0.935237	0.251226	0.922907	0.981432	0.999223	144.13	129.18	126.36	121.47	27.2599	27.84	27.7273	27.9231	3	3	3	3	3	329.94		38
High	CL1546.Contig2_All::g.205239::m.205239	5	14	5	0	1.968	2.784		0.93	0.98	1.48		-0.1	0.796186	0.147285		0.92797	0.91942	0.42427		0.998259	72.12	145.34		31.98	21.7698	22.7837		22.4316	3	3	3	3	3	24.54		8
High	CL1548.Contig17_All::g.205315::m.205315	3	7	3	3	0.01	0.01	0.01	0.695	-6.64	-6.64	-6.64	-0.53	1e-17	1e-17	1e-17	0.73749	3.06414e-17	5.39753e-17	6.24054e-17	0.96007				91.48				20.5265	3				2	8.42		7
High	CL1549.Contig17_All::g.205391::m.205391	14	98	14	14	0.909	0.71	0.773	0.92	-0.14	-0.49	-0.37	-0.12	0.757868	0.748532	0.983879	0.895564	0.898942	0.933586	0.996301	0.986555	135.67	116.85	120.87	81.84	25.8871	26.1018	26.3001	26.5659	3	3	3	3	3	150.71		53
High	CL155.Contig15_All::g.36528::m.36528	2	2	1	0	0.01	0.01	0.01	0.01	-6.64	-6.64	-6.64	-6.64	1e-17	1e-17	1e-17	1e-17	3.06414e-17	5.39753e-17	6.24054e-17	7.44205e-17									2					2.88		3
High	CL1550.Contig16_All::g.205511::m.205511	11	44	11	0	1.471	0.706	0.303	0.567	0.56	-0.5	-1.72	-0.82	0.797683	0.658586	0.129863	0.245234	0.91963	0.898379	0.402758	0.624136	139	88.7	105.27	52.83	23.0638	23.2408	23.2279	23.2196	3	3	3	3	3	84.41		15
High	CL1552.Contig11_All::g.205718::m.205718	8	53	8	0	0.534	0.607	0.569	0.906	-0.9	-0.72	-0.81	-0.14	0.656739	0.563735	0.379457	0.973443	0.842306	0.849432	0.740162	0.999326	91.35	115.95	91.13	41.58	25.237	25.547	25.5379	25.8505	3	3	3	3	3	90.25		19
High	CL1552.Contig12_All::g.205723::m.205723	2	2	1	0																														2.52		1
High	CL1553.Contig7_All::g.205814::m.205814	3	5	3	0	0.01		0.359	0.576	-6.64		-1.48	-0.79	1e-17		0.410568	0.497376	3.06414e-17		0.770263	0.856482			61.28	74.97			19.1523	19.1833	2		3	3	3	2.76		6
High	CL1556.Contig10_All::g.205978::m.205978	3	5	3	3	0.01	0.01	0.826	0.745	-6.64	-6.64	-0.28	-0.42	1e-17	1e-17	0.926572	0.726934	3.06414e-17	5.39753e-17	0.97795	0.96007			120.4	96.35			21.9773	21.4156	3			3	3	6.04		13
High	CL1557.Contig4_All::g.205987::m.205987	16	63	16	0	0.747	1.474	1.258	1.227	-0.42	0.56	0.33	0.3	0.90814	0.154085	0.193549	0.225663	0.967321	0.435263	0.519329	0.590977	132.18	134.56	126.28	95.16	24.822	25.5286	25.2237	25.1492	3	3	3	3	3	99.15		31
High	CL1558.Contig2_All::g.205996::m.205996	3	10	3	3	1.023	0.272	1.709	0.521	0.03	-1.88	0.77	-0.94	0.852586	0.135364	0.165954	0.176887	0.943126	0.399445	0.473073	0.511752	110.68	119.62	68.46	108.96	22.5467	22.7984	23.0927	22.9188	3	3	3	3	3	12.66		12
High	CL1559.Contig13_All::g.206143::m.206143	4	5	4	0	2.134	2.514	0.01	1.528	1.09	1.33	-6.64	0.61	0.848385	0.288952	1e-17	0.3802	0.941904	0.632525	6.24054e-17	0.775424	131.87	60.92		68.18	18.9865	20.3709		19.5187	2	2	3		3	4.64		4
High	CL1562.Contig10_All::g.206231::m.206231	18	177	18	0	0.776	1.435	0.624	0.894	-0.37	0.52	-0.68	-0.16	0.964672	0.122255	0.488515	0.877978	0.990055	0.370148	0.823644	0.983646	140.26	140.13	110.21	105.68	25.6518	26.5363	25.9478	26.3482	3	3	3	3	3	328.16		37
High	CL1564.Contig1_All::g.206292::m.206292	31	341	1	1																														651.39		39
High	CL1564.Contig12_All::g.206350::m.206350	3	12	3	3	100		100	100	6.64		6.64	6.64	1e-17		1e-17	1e-17	3.06414e-17		6.24054e-17	7.44205e-17										2		2	3	37.94		10
High	CL1564.Contig13_All::g.206355::m.206355	58	752	28	28	0.593	0.484	0.604	0.58	-0.75	-1.05	-0.73	-0.79	0.898748	0.169629	0.401495	0.0287775	0.964203	0.464164	0.759344	0.134026	134.36	126.26	102.06	95.67	27.8888	28.031	28.0945	28.2357	3	3	3	3	3	1334.33		63
High	CL1564.Contig17_All::g.206384::m.206384	12	71	12	12	0.939	1.195	0.654	0.878	-0.09	0.26	-0.61	-0.19	0.807544	0.272281	0.584335	0.92239	0.924266	0.615394	0.871032	0.994148	122.4	144.36	108.51	87.7	25.3997	25.9147	25.9329	26.0098	3	3	3	3	3	97.94		54
High	CL1565.Contig11_All::g.206467::m.206467	2	4	2	0	0.01	2.85	1.305	0.223	-6.64	1.51	0.38	-2.16	1e-17	0.237486	0.468339	0.0324439	3.06414e-17	0.568187	0.805658	0.148794		95.51	104.72	33.64		20.2861	19.3638	18.8093	2		3	3	3	4.37		2
High	CL1566.Contig12_All::g.206785::m.206785	6	12	6	0	0.01	2.921	0.01	0.757	-6.64	1.55	-6.64	-0.4	1e-17	0.215367	1e-17	0.735924	3.06414e-17	0.537219	6.24054e-17	0.96007		37.11		36.21		21.6707		21.5757	3		3		2	10.67		6
High	CL157.Contig26_All::g.36893::m.36893	2	2	2	0		100	100	100		6.64	6.64	6.64		1e-17	1e-17	1e-17		5.39753e-17	6.24054e-17	7.44205e-17											2	3	3	3.78		5
High	CL1572.Contig3_All::g.206893::m.206893	8	18	8	8	2.637	1.616	0.476	0.804	1.4	0.69	-1.07	-0.31	0.428902	0.382055	0.456522	0.716435	0.671383	0.735477	0.801893	0.956122	140.48	134.37	121.33	112.74	23.1874	23.4612	23.4819	23.362	3	3	3	3	3	31.86		9
High	CL1573.Contig7_All::g.206910::m.206910	4	16	4	4	5.859	0.432	3.84	1.1	2.55	-1.21	1.94	0.14	0.195704	0.350629	0.0207016	0.700779	0.401008	0.699887	0.091571	0.9482	146.23	243.8	53.29	141.81	22.3098	21.8341	21.7866	21.7568	2	3	3	3	3	25.07		16
High	CL1574.Contig11_All::g.206945::m.206945	12	230	12	12	0.351	1.299	0.974	1.513	-1.51	0.38	-0.04	0.6	0.412989	0.197282	0.45477	0.0638706	0.658028	0.507534	0.79985	0.247003	139.87	129.25	113.69	95.09	26.2022	26.4747	26.7965	27.3206	3	2	3	3	3	425.26		74
High	CL1574.Contig7_All::g.206927::m.206927	1	1	1	0																														2.25		3
High	CL1576.Contig14_All::g.207132::m.207132	3	13	3	0	0.01	1.338	0.759	0.99	-6.64	0.42	-0.4	-0.01	1e-17	0.601058	0.982843	0.828642	3.06414e-17	0.872161	0.9958	0.977492		128.28	90.05	42.38		23.0461	21.8662	22.8314	3		3	3	3	18.81		6
High	CL1576.Contig17_All::g.207182::m.207182	4	8	4	0	6.994	0.125	1.066		2.81	-3	0.09		0.264871	0.0312263	0.640017		0.49478	0.124742	0.892795		37.13	147.34	39.51		18.5862	20.4751	21.4431		2	3	3	3	3	12.71		15
High	CL1577.Contig12_All::g.207656::m.207656	2	8	2	0	100		100	100	6.64		6.64	6.64	1e-17		1e-17	1e-17	3.06414e-17		6.24054e-17	7.44205e-17										2		3	3	12.16		8
High	CL1578.Contig6_All::g.207755::m.207755	5	41	5	5	2.007	0.891	1.214	0.866	1	-0.17	0.28	-0.21	0.429906	0.864829	0.277023	0.870552	0.67186	0.9678	0.629729	0.983646	152.12	96.64	73.07	34.57	24.2891	24.9393	24.6679	24.9465	3	2	3	3	3	77.63		22
High	CL1579.Contig8_All::g.207784::m.207784	8	23	8	0	4.877	1.895	0.435	1.026	2.29	0.92	-1.2	0.04	0.0679131	0.106311	0.173418	0.632936	0.166547	0.340136	0.486392	0.929974	146.19	124.18	141.29	101.26	24.3241	24.8867	24.5169	24.9981	3	2	3	3	3	33.82		26
High	CL158.Contig2_All::g.36925::m.36925	4	14	4	0	1.006	0.448	0.203	0.475	0.01	-1.16	-2.3	-1.07	0.723008	0.357468	0.0535649	0.211667	0.879676	0.708157	0.20494	0.57103	47.63	68.9	94.19	71.48	21.6676	22.0165	21.7966	22.1969	3	3	3	3	3	17.96		13
High	CL1580.Contig1_All::g.207789::m.207789	17	42	17	17	6.057	1.096	1.047	1.495	2.6	0.13	0.07	0.58	0.0580222	0.6194	0.566014	0.0771072	0.144637	0.880533	0.861662	0.286688	146.94	138.82	138.94	117.95	24.0026	24.6506	24.2081	24.8345	3	3	3	3	3	38.35		45
High	CL1582.Contig2_All::g.208047::m.208047	2	2	2	0	9.714		0.01	0.01	3.28		-6.64	-6.64	0.182904		1e-17	1e-17	0.380277		6.24054e-17	7.44205e-17	90.55				17.3309				2	2	2			1.81		2
High	CL1583.Contig21_All::g.208436::m.208436	16	107	16	0	1.087	1.328	1.424	1.01	0.12	0.41	0.51	0.01	0.744439	0.163144	0.0527816	0.624765	0.889854	0.452934	0.203121	0.924648	143.92	122.14	88.92	92.51	25.0811	25.9941	26.2403	25.6974	3	3	3	3	3	198.58		50
High	CL1583.Contig59_All::g.208909::m.208909	19	70	19	0	5.053	1.02	0.664	0.833	2.34	0.03	-0.59	-0.26	0.0515326	0.646129	0.71867	0.779331	0.130605	0.893653	0.925293	0.963135	160.51	115.78	107.04	92.12	24.6378	25.0393	25.0527	25.2435	3	3	3	3	3	124.81		13
High	CL1584.Contig2_All::g.209104::m.209104	3	4	3	0	0.01		0.788	1.227	-6.64		-0.34	0.3	1e-17		0.938889	0.535314	3.06414e-17		0.97984	0.877881			71.02	74.38			21.0546	21.8011	3		3	3	3	3.52		2
High	CL1585.Contig4_All::g.209118::m.209118	7	23	7	7	0.638	1.636	3.904	2.566	-0.65	0.71	1.96	1.36	0.419453	0.560787	0.011589	0.0432882	0.662353	0.847264	0.0549467	0.184953	114.91	90.16	37.38	71.79	20.9574	21.8377	22.6373	22.2282	3	3	3	3	3	38.56		19
High	CL1587.Contig24_All::g.209304::m.209304	11	246	11	0	1.268	1.028	0.9	1.343	0.34	0.04	-0.15	0.43	0.371468	0.514582	0.67307	0.176651	0.615107	0.824767	0.909173	0.511387	147.09	138.02	134.22	79.89	27.7587	28.0609	28.4402	28.655	3	3	3	3	3	432.88		34
High	CL1590.Contig8_All::g.209425::m.209425	6	16	6	0	0.02	0.502	0.274	0.809	-5.61	-0.99	-1.87	-0.31	0.000158873	0.321525	0.0431318	0.707132	0.000478	0.667259	0.172752	0.951083	79.52	101.71	130.68	61.3	23.6429	23.8176	23.7732	24.2668	3	2	3	3	3	19.82		10
High	CL1591.Contig11_All::g.209493::m.209493	2	2	2	0																														2.12		11
High	CL1593.Contig6_All::g.209609::m.209609	2	2	2	0	100	100		100	6.64	6.64		6.64	1e-17	1e-17		1e-17	3.06414e-17	5.39753e-17		7.44205e-17										2	2		2	3.97		7
High	CL1594.Contig11_All::g.209657::m.209657	3	3	3	0	100	100	100	100	6.64	6.64	6.64	6.64	1e-17	1e-17	1e-17	1e-17	3.06414e-17	5.39753e-17	6.24054e-17	7.44205e-17										3	3	3	3	6.14		12
High	CL1596.Contig4_All::g.209741::m.209741	6	22	6	6	3.2	1.122	3.44	0.752	1.68	0.17	1.78	-0.41	0.356278	0.765977	0.00553044	0.567512	0.603237	0.933586	0.0277604	0.901628	111.61	138.61	118.27	84.02	23.1485	23.5601	23.8689	23.6998	3	3	3	3	3	30.64	Acetyl [N-Term]	37
High	CL1598.Contig1_All::g.209793::m.209793	4	16	4	4	0.01	0.798	1.873	1.328	-6.64	-0.33	0.91	0.41	1e-17	0.788591	0.176304	0.457642	3.06414e-17	0.944336	0.491976	0.832174		71.98	94.09	45.34		22.3991	22.3466	22.3255	3		3	3	3	30.83		12
High	CL16.Contig13_All::g.3751::m.3751	6	13	6	6	1.511	0.801	0.078	0.285	0.6	-0.32	-3.68	-1.81	0.681773	0.920627	7.55684e-06	0.00036657	0.858812	0.97939	4.47978e-05	0.00232721	144.67	144.45	144.33	87.77	24.1392	24.1481	24.0611	24.189	3	3	3	3	3	12.62		34
High	CL16.Contig89_All::g.4527::m.4527	3	11	3	3			0.12	0.483			-3.06	-1.05			0.00472313	0.205061			0.0238376	0.559114			25.68	141.97			22.6701	22.5468	2	2	2	3	3	17.34		7
High	CL160.Contig10_All::g.37218::m.37218	6	12	6	6	0.01	1.173	0.681	0.819	-6.64	0.23	-0.55	-0.29	1e-17	0.772889	0.825611	0.859552	3.06414e-17	0.936391	0.953168	0.981854		107.25	46.06	43.97		21.5249	22.2471	21.6858	3		3	3	3	8.99		13
High	CL160.Contig6_All::g.37186::m.37186	34	102	34	0	0.837	0.824	0.661	0.772	-0.26	-0.28	-0.6	-0.37	0.977455	0.971853	0.656718	0.524089	0.993308	0.991588	0.900038	0.874702	127.34	112.94	111.76	89.66	24.877	25.2013	25.4263	25.9654	3	3	3	3	3	151.79		27
High	CL1602.Contig5_All::g.209996::m.209996	3	10	3	0	0.01	0.415	1.018	0.404	-6.64	-1.27	0.03	-1.31	1e-17	0.391382	0.68714	0.127578	3.06414e-17	0.739572	0.913804	0.415918		210.92	107.45	43.46		21.0055	21.4249	21.6331	3		2	3	3	10.69		5
High	CL1603.Contig10_All::g.210056::m.210056	7	28	7	7	1.192	2.926	1.171	0.891	0.25	1.55	0.23	-0.17	0.969148	0.130007	0.504074	0.942388	0.990634	0.38724	0.827718	0.999285	55.56	53.65	124.79	90.56	22.6	22.8552	22.8179	22.9509	3	2	3	3	3	44.66		13
High	CL1604.Contig2_All::g.210072::m.210072	5	18	5	5	0.412	1.62	0.566	1.81	-1.28	0.7	-0.82	0.86	0.307925	0.370948	0.625659	0.096451	0.550813	0.722763	0.885851	0.339878	305.09	142.11	66.09	88.04	22.0914	23.4637	22.3753	23.0942	3	2	3	3	3	27.4		11
High	CL1607.Contig1_All::g.210106::m.210106	4	9	4	4				0.879				-0.19				0.982853				0.999326				87.02				22.1299	3	3	3	3	3	12.04		12
High	CL1608.Contig16_All::g.210245::m.210245	5	6	4	0		0.01				-6.64				1e-17				5.39753e-17											3	2		2	3	4.26		11
High	CL1608.Contig2_All::g.210153::m.210153	6	11	6	6	0.235	0.153	0.324	0.497	-2.09	-2.71	-1.63	-1.01	0.0944259	0.0744795	0.251422	0.250912	0.224684	0.254685	0.598487	0.629647	97.44	326.58	39.1	62.94	21.1407	21.1772	21.2608	21.6835	3	2	2	2	3	14.04		18
High	CL1609.Contig3_All::g.210254::m.210254	13	98	13	13	0.74	0.673	0.735	0.644	-0.43	-0.57	-0.44	-0.64	0.936533	0.720672	0.855414	0.158802	0.97788	0.922907	0.957824	0.481799	102.92	85.08	104.6	55.8	25.1141	25.5043	25.7887	25.787	3	3	3	3	3	143.05		33
High	CL1610.Contig35_All::g.210356::m.210356	12	90	12	0	0.59	0.624	0.451	0.774	-0.76	-0.68	-1.15	-0.37	0.758946	0.481306	0.0850905	0.468362	0.899849	0.801417	0.295783	0.839749	127.93	118.22	85.11	73.57	25.7227	26.0748	26.0051	26.1372	3	3	3	3	3	142.19		35
High	CL1611.Contig1_All::g.210359::m.210359	40	105	40	0	1.746	0.486	0.838	0.817	0.8	-1.04	-0.25	-0.29	0.392437	0.236192	0.838516	0.531816	0.635707	0.567601	0.954392	0.877136	72.65	139.3	64.06	80.26	25.0811	25.6247	25.2141	26.4956	3	2	3	3	3	160.58		11
High	CL1612.Contig2_All::g.210531::m.210531	41	368	41	24	0.696	0.738	0.593	1.076	-0.52	-0.44	-0.75	0.11	0.929369	0.811875	0.368279	0.677768	0.974915	0.953357	0.730528	0.941656	144.58	124.07	118.7	112.25	27.5632	28.0469	28.0199	28.5441	3	3	3	3	3	734.58		51
High	CL1613.Contig2_All::g.210558::m.210558	12	74	12	0	0.208	0.645	0.507	0.687	-2.27	-0.63	-0.98	-0.54	0.102538	0.659968	0.2213	0.257199	0.240479	0.898379	0.56059	0.638669	142.72	106.94	119.97	81.18	25.3473	25.553	25.59	25.7647	3	3	3	3	3	137.89		35
High	CL1616.Contig12_All::g.210880::m.210880	12	121	12	0	0.424	0.261	0.4	0.639	-1.24	-1.94	-1.32	-0.65	0.555964	0.00315804	0.0295145	0.0674476	0.771795	0.014856	0.12402	0.257246	141.15	116.99	98.75	57.39	26.2082	26.3504	26.6058	26.7622	3	3	3	3	3	227.49		38
High	CL1616.Contig2_All::g.210826::m.210826	12	62	12	12	0.354	0.543	0.798	0.893	-1.5	-0.88	-0.32	-0.16	0.286775	0.415913	0.961649	0.986737	0.526261	0.754451	0.989713	0.999326	127.16	110.39	98.73	103.97	24.2178	24.7634	24.8309	25.1952	3	3	3	3	3	79.96	Acetyl [N-Term]	47
High	CL1617.Contig2_All::g.210966::m.210966	14	315	14	0	0.799	1.617	0.434	1.182	-0.32	0.69	-1.2	0.24	0.784191	0.0616791	0.059228	0.41703	0.914406	0.220433	0.22159	0.797075	142.23	118.32	126.81	135.83	28.2649	28.7199	28.4143	29.1587	3	3	3	3	3	636.72		49
High	CL1623.Contig1_All::g.211186::m.211186	18	156	18	18	1.934	1.001	1.003	1.289	0.95	0	0	0.37	0.144204	0.561474	0.418606	0.220221	0.316722	0.847797	0.779835	0.582293	141.84	139.37	124.69	105.02	26.634	27.0174	26.9033	27.0383	3	3	3	3	3	267.86	Acetyl [N-Term]	43
High	CL1623.Contig2_All::g.211192::m.211192	7	53	7	7	3.476	1.274	1.036	0.876	1.8	0.35	0.05	-0.19	0.238898	0.456376	0.609931	0.869126	0.461517	0.784999	0.878756	0.983646	131.16	119.01	91.17	86.15	23.5535	24.1205	24.1048	24.5755	3	3	3	3	3	87.14		27
High	CL1628.Contig6_All::g.211457::m.211457	10	62	10	0	0.031	0.624	0.816	0.847	-5.03	-0.68	-0.29	-0.24	6.73218e-05	0.597307	0.880705	0.773805	0.0002034	0.870515	0.965024	0.963135	141.68	139.81	99.08	112.93	25.2863	25.4706	25.9864	26.0848	3	3	3	3	3	144.16		37
High	CL1629.Contig1_All::g.211460::m.211460	6	38	2	2	0.693	0.634	0.728	0.257	-0.53	-0.66	-0.46	-1.96	0.702956	0.543075	0.844732	0.000131784	0.868475	0.838284	0.956394	0.000867688	220.03	49.54	70.27	109.76	23.4982	23.7635	24.1489	24.0749	3	2	3	3	3	51.59		27
High	CL163.Contig2_All::g.37337::m.37337	8	21	8	0	1.174	0.674	0.264	0.776	0.23	-0.57	-1.92	-0.37	0.902001	0.684272	0.0168914	0.598443	0.964597	0.907755	0.076814	0.914519	117.3	75.71	124.21	89.02	23.9676	23.977	24.2389	24.4033	3	2	3	3	3	35.7		35
High	CL1630.Contig2_All::g.211491::m.211491	3	12	3	3	0.01	0.785	0.542	0.8	-6.64	-0.35	-0.88	-0.32	1e-17	0.874687	0.595427	0.817635	3.06414e-17	0.968798	0.877748	0.976171		44.6	68.63	33.96		21.3902	21.5622	21.9181	3		3	3	3	6.71		21
High	CL1632.Contig9_All::g.211601::m.211601	11	38	11	0	6.157	2.78	2.345	0.949	2.62	1.48	1.23	-0.08	0.172305	0.060001	0.0397623	0.921975	0.363317	0.215345	0.161072	0.993816	84.62	128.81	99.01	67.51	22.7944	23.6469	23.2825	23.3056	3	3	3	3	3	53.42		11
High	CL1635.Contig2_All::g.211803::m.211803	4	42	4	0	2.053	1.345	0.632	0.723	1.04	0.43	-0.66	-0.47	0.317486	0.208574	0.551985	0.397	0.561986	0.525687	0.855445	0.782302	147.65	72.39	65.39	66.02	25.0294	25.5713	25.5772	25.4644	3	3	3	3	3	56.78		22
High	CL1636.Contig10_All::g.211851::m.211851	13	125	13	13	2.19	0.741	1.25	1.179	1.13	-0.43	0.32	0.24	0.145806	0.826511	0.132614	0.298157	0.32016	0.955563	0.406343	0.685394	114.74	141.61	114.31	94.81	26.0409	25.955	26.3638	26.4687	3	3	3	3	3	231.07		55
High	CL1637.Contig11_All::g.212042::m.212042	31	473	31	31	1.05	0.695	0.692	1.099	0.07	-0.52	-0.53	0.14	0.521694	0.689296	0.681878	0.61234	0.742077	0.909241	0.913804	0.919503	145.84	118.14	120.66	99.2	28.8686	28.9654	29.0982	29.2788	3	3	3	3	3	849.18		61
High	CL1637.Contig17_All::g.212070::m.212070	1	4	1	0	100	100	100	100	6.64	6.64	6.64	6.64	1e-17	1e-17	1e-17	1e-17	3.06414e-17	5.39753e-17	6.24054e-17	7.44205e-17										2	3	2	3	0		5
High	CL1638.Contig12_All::g.212122::m.212122	8	14	8	8	0.01	1.645	1.55	2.401	-6.64	0.72	0.63	1.26	1e-17	0.541136	0.278566	0.0298677	3.06414e-17	0.837652	0.630701	0.138136		71.7	13.98	48.24		21.7651	22.4435	22.6834	3		3	3	3	24.39		17
High	CL164.Contig29_All::g.37961::m.37961	10	54	10	0	1.083	1.099	0.671	0.937	0.12	0.14	-0.58	-0.09	0.971874	0.613514	0.688522	0.964921	0.990634	0.876912	0.913804	0.999326	107.94	92.07	99.15	73.74	23.9335	24.6293	24.4631	24.5349	3	3	3	3	3	63.17		28
High	CL1640.Contig4_All::g.212222::m.212222	11	36	11	0	1.422	1.727	0.893	1.369	0.51	0.79	-0.16	0.45	0.879573	0.200034	0.724997	0.27212	0.954813	0.512604	0.928076	0.656842	142.01	96.29	77.68	49.31	22.9138	23.9032	23.3961	23.4295	3	3	3	3	3	52.28		15
High	CL1641.Contig5_All::g.212248::m.212248	10	42	10	10	1.444	0.416	0.204	0.45	0.53	-1.26	-2.29	-1.15	0.771943	0.189035	0.0164108	0.0183404	0.907668	0.49294	0.0748495	0.0902957	138.16	110.25	69.79	131.24	23.409	24.1684	23.5529	24.6254	3	3	3	3	3	57.18		27
High	CL1642.Contig3_All::g.212256::m.212256	2	5	2	0	0.96	0.347	0.159	0.69	-0.06	-1.53	-2.65	-0.54	0.659898	0.334632	0.0742134	0.675739	0.843605	0.681408	0.266188	0.940805	89.53	80.61	122.27	28.86	19.2287	19.5865	19.1451	19.6977	3	2	2	2	3	0		4
High	CL1644.Contig4_All::g.212457::m.212457	23	57	23	23	0.948	1.151	1.095	1.005	-0.08	0.2	0.13	0.01	0.918662	0.645433	0.553227	0.804172	0.970991	0.893653	0.855445	0.971013	143.33	134.82	90.17	82.48	23.3428	23.7905	23.8046	23.898	3	3	3	3	3	89.93		21
High	CL1646.Contig2_All::g.212510::m.212510	2	2	2	0	0.01	0.01		3.995	-6.64	-6.64		2	1e-17	1e-17		0.00966567	3.06414e-17	5.39753e-17		0.0503694				292.26				19.9629	2			2	3	2.1		9
High	CL1648.Contig3_All::g.212530::m.212530	6	8	6	0	0.877	0.185	0.348	0.311	-0.19	-2.43	-1.52	-1.69	0.616862	0.0889857	0.298266	0.0537667	0.816221	0.293385	0.654964	0.216696	71.16	186.87	233.87	248.87	21.0997	21.0874	21.3471	21.3933	3	2	3	3	3	11.5		15
High	CL1649.Contig2_All::g.212546::m.212546	2	6	2	0	0.01	1.319	0.353	1.067	-6.64	0.4	-1.5	0.09	1e-17	0.740892	0.400952	0.773128	3.06414e-17	0.932404	0.759162	0.963135		41.28	129.13	107.45		19.7081	19.1466	19.2948	3		3	2	3	11.23		6
High	CL165.Contig11_All::g.38290::m.38290	10	34	10	0		0.251	0.609	0.919		-2	-0.71	-0.12		0.0213477	0.601719	0.979862		0.0888714	0.877748	0.999326		66.1	96.44	60.51		23.8735	23.9272	24.4413	3	2	3	3	3	52.65	Acetyl [N-Term]	38
High	CL1650.Contig4_All::g.212568::m.212568	3	8	3	3	3.329	3.703	0.01	0.849	1.74	1.89	-6.64	-0.24	0.520367	0.145374	1e-17	0.969359	0.740677	0.420214	6.24054e-17	0.999326	39.93	37.22		44.42	20.8868	21.1377		21.1621	3	2	2		3	14.43		11
High	CL1652.Contig11_All::g.212643::m.212643	5	14	5	5	0.75	1.764	0.879	0.83	-0.42	0.82	-0.19	-0.27	0.611975	0.342117	0.785609	0.836709	0.813239	0.690393	0.943267	0.977492	136.76	117.58	117.94	97.99	22.0553	23.245	23.6284	23.066	3	2	3	3	3	19.1		16
High	CL1653.Contig11_All::g.212723::m.212723	6	22	6	6	0.01	0.669	0.748	1.29	-6.64	-0.58	-0.42	0.37	1e-17	0.58157	0.965129	0.318936	3.06414e-17	0.863289	0.991334	0.708786		86.41	62.1	70.86		23.2748	23.4094	23.6358	3		3	3	3	29.47		6
High	CL1654.Contig7_All::g.212778::m.212778	4	22	4	0	0.01	0.335	0.433	0.177	-6.64	-1.58	-1.21	-2.5	1e-17	0.226031	0.369439	0.00132591	3.06414e-17	0.553753	0.730964	0.0080787		125.8	32.47	114.56		22.489	22.9038	22.1564	3		3	3	3	20.14		15
High	CL1655.Contig3_All::g.212836::m.212836	11	68	11	11	3.615	1.084	0.237	0.659	1.85	0.12	-2.07	-0.6	0.136448	0.618264	0.00465819	0.282826	0.302593	0.880244	0.0235227	0.667827	139.86	73.3	136.84	83.26	24.5499	24.6881	24.3763	24.5415	3	3	3	3	3	67.99		53
High	CL1656.Contig3_All::g.212857::m.212857	14	55	14	0	7.543	1.894	2.378	0.564	2.92	0.92	1.25	-0.83	0.118483	0.369991	0.0338543	0.249498	0.269681	0.721919	0.139464	0.628278	85.42	108.17	114.6	74.79	22.7296	22.6894	23.651	23.1049	3	2	3	3	3	93.81		13
High	CL1657.Contig1_All::g.212879::m.212879	8	42	8	8	0.01	0.402	0.8	0.605	-6.64	-1.32	-0.32	-0.72	1e-17	0.144964	0.991805	0.193607	3.06414e-17	0.41929	0.998602	0.541775		121.18	115.16	51.27		23.5676	23.7553	23.843	3		3	3	3	66.13		25
High	CL1658.Contig12_All::g.212909::m.212909	5	24	5	5	2.797	0.935	0.712	0.836	1.48	-0.1	-0.49	-0.26	0.392008	0.918217	0.823041	0.764943	0.635652	0.978764	0.952598	0.961604	61.48	77.15	109.04	52.21	23.3039	23.8331	23.9051	23.8545	3	2	3	3	3	34.59		21
High	CL1658.Contig8_All::g.212894::m.212894	2	9	2	0	0.01	0.564		0.939	-6.64	-0.83		-0.09	1e-17	0.598568		0.942375	3.06414e-17	0.870851		0.999285		209.22		50.37		20.8843		21.4034	3		2	2	3	17.2		10
High	CL1661.Contig1_All::g.212965::m.212965	25	143	25	0	1.902	0.354	0.737	1.27	0.93	-1.5	-0.44	0.35	0.24301	0.0349457	0.866079	0.161062	0.466129	0.137804	0.961976	0.482211	143.65	134.42	120.39	91.97	25.5804	25.7806	25.7014	26.1614	3	3	3	3	3	236.69		28
High	CL1662.Contig2_All::g.213028::m.213028	7	16	7	0	11.619	2.19	0.626	0.461	3.54	1.13	-0.68	-1.12	0.034367	0.114236	0.669429	0.033502	0.0906839	0.356557	0.906443	0.152445	114.97	147.45	139.59	121.31	23.303	23.7791	23.719	23.9257	3	2	3	3	3	17.5		9
High	CL1665.Contig10_All::g.213544::m.213544	56	1746	56	56	0.397	0.639	0.634	1.018	-1.33	-0.65	-0.66	0.03	0.505243	0.532398	0.492351	0.853602	0.72729	0.831781	0.826041	0.979553	142.84	138.62	109.68	97.82	31.0002	31.3754	31.3536	31.6896	3	3	3	3	3	2868.94		78
High	CL1667.Contig4_All::g.213758::m.213758	28	91	28	0	2.361	1.245	1.051	0.871	1.24	0.32	0.07	-0.2	0.255226	0.328542	0.418268	0.899154	0.48245	0.675743	0.779835	0.987003	89.13	77.81	89.88	74.75	24.7384	25.437	25.3047	25.3393	3	3	3	3	3	138.12		22
High	CL1668.Contig1_All::g.213768::m.213768	11	70	11	11	0.716	1.215	1.548	1.016	-0.48	0.28	0.63	0.02	0.696928	0.487094	0.134784	0.757973	0.865231	0.805215	0.411389	0.961604	112.01	101.55	120.38	76.37	23.9092	24.4843	24.5511	24.5693	3	3	3	3	3	124.48		31
High	CL167.Contig5_All::g.38387::m.38387	12	51	12	12	1.235	0.512	0.637	0.658	0.3	-0.97	-0.65	-0.6	0.665709	0.317275	0.604586	0.23077	0.848523	0.663775	0.877748	0.600803	101.7	119.67	109.7	95.49	24.7766	25.2771	25.092	25.1299	3	3	3	3	3	88.19		33
High	CL1671.Contig1_All::g.214423::m.214423	30	366	30	13	0.516	0.379	0.819	0.981	-0.95	-1.4	-0.29	-0.03	0.753919	0.0422467	0.900931	0.980331	0.895486	0.162007	0.971058	0.999326	133.05	129.15	92.64	85.28	28.1952	28.4026	28.5295	28.7971	3	3	3	3	3	700.46		69
High	CL1672.Contig2_All::g.214484::m.214484	11	101	11	0	3.117	1.139	0.711	0.929	1.64	0.19	-0.49	-0.11	0.0550697	0.326049	0.777299	0.888969	0.138992	0.671833	0.942646	0.984769	146.44	110.37	115.91	112.47	26.1209	26.1045	25.8104	25.9266	3	3	3	3	3	121.37		42
High	CL1673.Contig2_All::g.214510::m.214510	7	29	7	7	3.345	0.634	1.123	1.511	1.74	-0.66	0.17	0.6	0.393404	0.6577	0.438437	0.168012	0.636037	0.898379	0.790127	0.493437	146.84	109.13	78.16	84.61	22.8461	22.8753	23.4258	23.5492	3	3	3	3	3	58.29		23
High	CL1675.Contig11_All::g.214554::m.214554	3	15	3	0	0.372	1.67	0.866	0.603	-1.43	0.74	-0.21	-0.73	0.29813	0.421376	0.767661	0.318443	0.53909	0.759362	0.941605	0.708273	171.69	121	97.21	31.53	22.3331	22.8941	23.1912	23.1728	3	2	3	3	3	21.17		11
High	CL1675.Contig7_All::g.214536::m.214536	7	20	6	0	23.866	0.254	0.54	0.818	4.58	-1.98	-0.89	-0.29	0.00792993	0.0274544	0.602616	0.690314	0.0226431	0.111172	0.877748	0.943393	91.63	146.33	89.77	129.39	23.1503	23.6411	23.3537	23.9261	3	2	3	3	3	25.51		29
High	CL1676.Contig2_All::g.214610::m.214610	9	53	9	9	1.179	0.794	0.417	1.065	0.24	-0.33	-1.26	0.09	0.596005	0.985741	0.0675277	0.471646	0.80463	0.996137	0.24858	0.843131	134.8	132.37	134.19	115.68	25.3914	25.7004	25.6422	25.872	3	3	3	3	3	86.9		38
High	CL1677.Contig12_All::g.214693::m.214693	8	28	8	0	1.041	1.684	1.05	1.039	0.06	0.75	0.07	0.06	0.997653	0.177395	0.605252	0.728781	0.998808	0.476509	0.877748	0.96007	123.76	113.16	88.59	65.07	23.5256	24.7414	23.8728	24.0886	3	3	3	3	3	37.75		18
High	CL1678.Contig4_All::g.214899::m.214899	10	54	10	10	0.536	0.833	0.549	0.969	-0.9	-0.26	-0.86	-0.05	0.494507	0.986246	0.424227	0.832575	0.720594	0.996137	0.782911	0.977492	119.5	115.64	116.54	69.16	24.0112	24.7137	24.22	24.782	3	3	3	3	3	63.95		35
High	CL168.Contig3_All::g.38403::m.38403	8	25	8	8	1.216	0.672	0.669	0.931	0.28	-0.57	-0.58	-0.1	0.92704	0.580901	0.85431	0.957435	0.974535	0.863064	0.957824	0.999326	145.41	86.27	118.77	66.21	23.056	23.2442	23.5478	23.662	3	3	3	3	3	36.35		44
High	CL1681.Contig1_All::g.215005::m.215005	3	9	3	0	0.543	1.055	1.849	0.801	-0.88	0.08	0.89	-0.32	0.569813	0.851315	0.106039	0.701087	0.783957	0.962046	0.346682	0.9482	130.64	104.05	130.17	130.64	23.0454	23.5336	23.2416	23.503	3	3	3	3	3	8.68		11
High	CL1681.Contig5_All::g.215032::m.215032	15	176	15	15	0.672	1.067	1.523	1.314	-0.57	0.09	0.61	0.39	0.956265	0.432236	0.0263926	0.172592	0.988975	0.767734	0.112592	0.504183	119.49	123.52	88.73	100.63	25.9541	26.3532	26.8081	26.8849	3	3	3	3	3	328.76		47
High	CL1683.Contig1_All::g.215065::m.215065	3	12	3	3	0.01	0.296	0.736	0.755	-6.64	-1.76	-0.44	-0.4	1e-17	0.174246	0.964529	0.628795	3.06414e-17	0.472637	0.991084	0.927159		139.24	270.1	72.63		22.6713	22.4845	22.9676	3		3	2	3	19.53		14
High	CL1684.Contig10_All::g.215179::m.215179	2	8	2	2	0.01	0.01			-6.64	-6.64			1e-17	1e-17			3.06414e-17	5.39753e-17											2			3	2	4.57		5
High	CL1685.Contig8_All::g.215268::m.215268	17	64	17	17	0.518	1.59	1.104	0.561	-0.95	0.67	0.14	-0.83	0.513821	0.282821	0.531998	0.130153	0.735355	0.626771	0.845716	0.421908	116.84	42.09	119.7	83.42	23.3284	23.8733	23.9364	23.8244	3	3	3	3	3	108.25		27
High	CL1687.Contig6_All::g.215302::m.215302	2	23	2	2	1.113	0.943	0.148	0.369	0.16	-0.08	-2.76	-1.44	0.740547	0.740821	7.53319e-05	0.00135177	0.888431	0.932404	0.000437313	0.00823086	94.41	44.35	68.88	83.55	24.964	25.3057	24.8265	24.8997	3	3	3	3	3	24.69		31
High	CL1688.Contig10_All::g.215359::m.215359	16	68	16	0	1.01	1.773	0.792	1.103	0.01	0.83	-0.34	0.14	0.97108	0.183046	0.990257	0.541655	0.990634	0.484468	0.998569	0.883502	145.65	109.44	80.84	108.76	23.8961	24.0857	24.4381	24.6292	3	3	3	3	3	130.91		17
High	CL1689.Contig3_All::g.215371::m.215371	7	33	7	7	0.48	0.309	1.304	0.835	-1.06	-1.7	0.38	-0.26	0.465555	0.065004	0.306418	0.752109	0.698091	0.228671	0.662782	0.961604	146.82	140.25	118.14	86.75	23.6852	24.0391	24.1721	24.4515	3	3	3	3	3	62.52		26
High	CL1691.Contig7_All::g.215421::m.215421	5	11	4	0			0.121				-3.05				0.020001				0.089155				40.6				20.9303		2	2	3	2	2	6.67		5
High	CL1692.Contig11_All::g.215491::m.215491	31	477	31	0	1.042	0.823	1.248	1.032	0.06	-0.28	0.32	0.05	0.528873	0.956911	0.145652	0.809439	0.748473	0.990005	0.435262	0.973376	138.46	118.55	107.45	71.8	28.105	28.2341	28.6351	28.6472	3	3	3	3	3	838.37		67
High	CL1692.Contig6_All::g.215465::m.215465	3	14	2	2	0.01	1.865	0.599	0.944	-6.64	0.9	-0.74	-0.08	1e-17	0.425866	0.75495	0.928864	3.06414e-17	0.762393	0.938901	0.998259		51.89	35.13	26.86		21.3754	21.2106	21.481	3		3	3	3	21.44		39
High	CL1693.Contig11_All::g.215541::m.215541	16	106	16	16	0.537	1.02	0.804	1.226	-0.9	0.03	-0.32	0.29	0.670585	0.527472	0.929984	0.215457	0.85135	0.828621	0.97795	0.57723	147.06	131.87	86.51	63.2	25.6938	25.8584	25.8694	26.3303	3	3	3	3	3	137.9		48
High	CL1694.Contig7_All::g.215620::m.215620	7	22	7	0	0.01	0.01	0.632	2.767	-6.64	-6.64	-0.66	1.47	1e-17	1e-17	0.809046	0.0396809	3.06414e-17	5.39753e-17	0.95056	0.172873			115.43	124.79			21.1827	21.3957	3			3	3	38.7		11
High	CL1695.Contig11_All::g.215671::m.215671	11	70	11	0	0.348	0.817	1.067	0.945	-1.52	-0.29	0.09	-0.08	0.265677	0.992647	0.448145	0.868381	0.495501	0.997303	0.798123	0.983646	116.72	98.86	92.52	96.76	24.1286	24.782	24.7782	24.9944	3	3	3	3	3	96.94		33
High	CL1695.Contig7_All::g.215655::m.215655	4	37	4	4	0.037	1.279	0.372	1.7	-4.74	0.35	-1.43	0.77	0.00101571	0.445231	0.0902206	0.025635	0.00300783	0.77585	0.308749	0.121704	144.37	143.33	135.44	88.11	23.7323	24.2817	24.2716	24.8563	3	3	3	3	3	61.91		15
High	CL1698.Contig13_All::g.215903::m.215903	15	82	15	15	0.363	0.804	0.806	0.928	-1.46	-0.32	-0.31	-0.11	0.301491	0.996583	0.917528	0.91969	0.542672	0.997994	0.975654	0.992502	128.84	109.8	76.79	61.57	24.5052	25.2676	25.1063	24.9634	3	3	3	3	3	146.83		29
High	CL1698.Contig14_All::g.215909::m.215909	32	187	32	32	0.351	0.62	0.568	0.925	-1.51	-0.69	-0.82	-0.11	0.407383	0.479481	0.300584	0.824332	0.65234	0.801417	0.656924	0.976373	141.33	137.8	106.09	99.56	26.6907	27.1553	27.0664	27.3104	3	3	3	3	3	365.43		48
High	CL1699.Contig23_All::g.216111::m.216111	21	109	21	0	0.724	0.579	0.534	0.517	-0.47	-0.79	-0.9	-0.95	0.971133	0.368618	0.242468	0.0217866	0.990634	0.720464	0.588968	0.105642	122.01	145.21	114.32	95.67	25.6557	26.7877	25.8781	26.0477	3	3	3	3	3	167.74		40
High	CL17.Contig36_All::g.4824::m.4824	6	15	6	0	19.755	2.203	0.062	1.362	4.3	1.14	-4	0.45	0.022075	0.273698	0.000104377	0.39455	0.0599882	0.616173	0.000602519	0.781034	102.57	127.99	106.41	77.55	21.7868	22.7179	22.3508	22.4202	3	3	3	3	3	29.26		10
High	CL170.Contig18_All::g.39084::m.39084	21	259	21	21	0.574	0.734	0.689	0.95	-0.8	-0.45	-0.54	-0.07	0.831152	0.834456	0.702379	0.951398	0.934708	0.958078	0.917361	0.999326	121.63	118.54	109.7	79.69	26.2242	26.4628	26.6741	26.9193	3	3	3	3	3	329.2		55
High	CL1700.Contig3_All::g.216171::m.216171	10	159	9	0	0.229	0.874	0.637	0.857	-2.13	-0.19	-0.65	-0.22	0.17615	0.856143	0.504528	0.586646	0.368975	0.963637	0.827718	0.908606	138.79	140.37	130	103.06	26.3676	26.8719	26.9502	27.5034	3	3	3	3	3	286.64		54
High	CL1701.Contig3_All::g.216188::m.216188	2	19	2	2	0.539	0.179	0.339	0.778	-0.89	-2.48	-1.56	-0.36	0.537798	0.0044552	0.0644049	0.611271	0.756768	0.0205377	0.238701	0.919503	80.92	82.67	128.2	24.57	23.5937	23.5766	24.267	24.1181	3	2	3	3	3	14.82		9
High	CL1703.Contig29_All::g.216471::m.216471	18	110	18	0	1.344	0.54	0.552	0.82	0.43	-0.89	-0.86	-0.29	0.420836	0.306862	0.290177	0.608653	0.662353	0.650976	0.642859	0.919503	145.32	113.96	91.18	71.02	25.994	25.8278	25.8505	26.1892	3	3	3	3	3	212.2		31
High	CL1704.Contig5_All::g.216500::m.216500	6	41	6	0	0.061	0.616	0.582	1.096	-4.03	-0.7	-0.78	0.13	0.00377415	0.576486	0.488256	0.431049	0.0109698	0.859081	0.823644	0.807295	92.95	131.55	83.44	81.42	24.5904	24.7933	25.0728	25.3801	3	2	3	3	3	73.44		14
High	CL1705.Contig3_All::g.216509::m.216509	2	11	2	0	0.01	0.262	0.416	0.856	-6.64	-1.93	-1.27	-0.23	1e-17	0.161728	0.47846	0.994343	3.06414e-17	0.450214	0.817284	0.999326		126.91	63.25	14.39		20.5778	20.6078	21.0837	2		3	3	2	15.75		6
High	CL1707.Contig12_All::g.216634::m.216634	11	33	11	0	1.329	0.965	1.442	0.6	0.41	-0.05	0.53	-0.74	0.868015	0.966217	0.235718	0.280172	0.949647	0.990241	0.578596	0.66677	135.91	92.42	68.46	69.94	23.0601	23.4807	23.6005	23.2859	3	3	3	3	3	49.82		13
High	CL1708.Contig3_All::g.216647::m.216647	6	14	6	0	0.304	0.803	1.147	2.523	-1.72	-0.32	0.2	1.34	0.171924	0.864795	0.577455	0.0339778	0.362768	0.9678	0.866869	0.153827	60.63	58.02	82.94	72.06	20.2257	20.8004	21.8216	22.4571	3	3	2	3	3	19.59		22
High	CL1709.Contig2_All::g.216686::m.216686	8	25	8	8	1.13	0.367	0.59	0.611	0.18	-1.45	-0.76	-0.71	0.796166	0.319109	0.687265	0.467347	0.91942	0.665741	0.913804	0.839358	132.45	111.17	76.71	89.26	21.122	21.5424	21.4871	21.5982	3	3	3	3	3	22.92		16
High	CL171.Contig2_All::g.39145::m.39145	4	6	4	4	0.024	0.744	0.01	1.104	-5.41	-0.43	-6.64	0.14	0.000173766	0.743737	1e-17	0.684524	0.000522629	0.933586	6.24054e-17	0.94239	67.83	63.17		56.27	21.1783	21.8535		22.0748	3	3	3		3	6.64		4
High	CL1710.Contig6_All::g.216773::m.216773	9	18	9	9	0.01	0.494	0.387	0.546	-6.64	-1.02	-1.37	-0.87	1e-17	0.331181	0.279417	0.147998	3.06414e-17	0.67815	0.630701	0.460824		103.74	95.5	111.37		23.3732	23.1781	23.5399	3		3	3	3	11		20
High	CL1711.Contig8_All::g.216819::m.216819	5	6	5	0	0.01		0.064	0.755	-6.64		-3.97	-0.4	1e-17		0.00246016	0.731487	3.06414e-17		0.0128899	0.96007			78.76	94.77			20.263	21.7709	3		2	3	3	4.53		10
High	CL1712.Contig10_All::g.217059::m.217059	11	28	11	0	2.197	1.14	0.027	0.741	1.14	0.19	-5.23	-0.43	0.615822	0.640691	1.76031e-08	0.633116	0.815594	0.892984	1.06891e-07	0.929974	86.48	98.18	90.58	51.63	22.7387	23.8627	23.1674	23.1632	3	3	3	3	3	24.85		28
High	CL1713.Contig16_All::g.217243::m.217243	1	1	1	0																														2.85		2
High	CL1713.Contig5_All::g.217186::m.217186	4	28	4	4	5.001	2.559	0.759	1.231	2.32	1.36	-0.4	0.3	0.121421	0.0330339	0.988541	0.389746	0.275354	0.131449	0.99822	0.777016	191.8	89.76	140.35	60.09	23.616	24.7297	23.6498	24.415	3	3	3	3	3	57.03		42
High	CL1715.Contig1_All::g.217344::m.217344	21	82	21	21	0.95	0.762	0.355	0.669	-0.07	-0.39	-1.5	-0.58	0.803324	0.928725	0.0317536	0.238146	0.920533	0.981585	0.131869	0.613317	126.21	119.37	107.52	64.64	25.2363	25.5947	25.4243	25.622	3	3	3	3	3	120.77		37
High	CL1715.Contig6_All::g.217385::m.217385	1	4	1	0	100	100	100	100	6.64	6.64	6.64	6.64	1e-17	1e-17	1e-17	1e-17	3.06414e-17	5.39753e-17	6.24054e-17	7.44205e-17										2	3	3	2	2.54		3
High	CL1717.Contig12_All::g.217504::m.217504	5	7	5	5	1.401	0.626	0.387	1.526	0.49	-0.67	-1.37	0.61	0.975841	0.587606	0.30767	0.272792	0.992484	0.866357	0.66408	0.65787	134.98	130.64	77.38	93.49	21.823	21.9517	22.0182	21.9913	3	3	3	3	3	6.03		8
High	CL1717.Contig15_All::g.217535::m.217535	7	75	6	0	2.657	1.163	0.324	0.66	1.41	0.22	-1.62	-0.6	0.0592376	0.329998	0.00440341	0.0872094	0.146939	0.677085	0.0222727	0.314698	132.57	139.77	107.09	83.48	26.5923	26.643	26.6053	26.812	3	3	3	3	3	160.26		28
High	CL1718.Contig4_All::g.217782::m.217782	1	1	1	0	0.01	0.01	0.01	1.322	-6.64	-6.64	-6.64	0.4	1e-17	1e-17	1e-17	0.453547	3.06414e-17	5.39753e-17	6.24054e-17	0.828434				53.17				20.8837	2				3	1.99		3
High	CL1719.Contig2_All::g.217790::m.217790	1	2	1	0	0.01	0.01	0.455	0.01	-6.64	-6.64	-1.14	-6.64	1e-17	1e-17	0.586521	1e-17	3.06414e-17	5.39753e-17	0.873023	7.44205e-17			106.32				19.1792		2			2		2.79		3
High	CL172.Contig3_All::g.39160::m.39160	3	4	3	3	0.01	0.01	1.022	0.669	-6.64	-6.64	0.03	-0.58	1e-17	1e-17	0.662621	0.684574	3.06414e-17	5.39753e-17	0.903301	0.94239			35.97	36.51			20.9237	20.8935	3			2	2	3.66		12
High	CL1720.Contig3_All::g.217919::m.217919	6	28	6	0	1.19	1.704	0.52	0.651	0.25	0.77	-0.94	-0.62	0.909797	0.354554	0.509628	0.280032	0.967886	0.70427	0.831906	0.66677	114.88	67.26	75.37	58.44	23.3855	23.3876	23.5504	23.916	3	3	3	3	3	31.11		6
High	CL1721.Contig3_All::g.217972::m.217972	15	99	15	15	1.705	0.414	0.746	0.83	0.77	-1.27	-0.42	-0.27	0.308767	0.0650897	0.891832	0.647514	0.551748	0.228885	0.968694	0.936371	109.46	132.47	130.78	98.67	25.4553	26.016	26.4615	26.3081	3	3	3	3	3	228.9		27
High	CL1724.Contig6_All::g.218055::m.218055	13	61	13	0	0.257	0.314	0.903	0.826	-1.96	-1.67	-0.15	-0.28	0.135043	0.0560833	0.771003	0.728032	0.300436	0.204814	0.941929	0.96007	48.19	138.6	93.73	83.58	24.0565	24.3406	24.5927	24.7879	3	2	3	3	3	136.86		21
High	CL1724.Contig7_All::g.218064::m.218064	3	22	3	0	2.301	0.551	0.642	2.74	1.2	-0.86	-0.64	1.45	0.735681	0.58101	0.787553	0.00220639	0.883287	0.863064	0.943267	0.0129518	138.72	73.51	135.14	144.71	21.4387	21.5172	21.7935	23.4556	3	3	3	3	3	25.79		30
High	CL1727.Contig3_All::g.218137::m.218137	23	128	23	0	1.121	0.864	0.681	0.746	0.16	-0.21	-0.55	-0.42	0.574609	0.838231	0.655237	0.377284	0.787798	0.958114	0.899222	0.77266	145.02	110.03	106.42	60.13	25.9185	26.2543	26.0919	26.3013	3	3	3	3	3	184.4		25
High	CL1728.Contig4_All::g.218177::m.218177	15	82	15	15	1.716	0.811	0.609	0.766	0.78	-0.3	-0.72	-0.39	0.425414	0.9964	0.539792	0.52811	0.667493	0.99792	0.850839	0.876886	144.32	92.81	99.69	62.69	24.8458	25.2469	25.1306	25.6383	3	3	3	3	3	114.34		50
High	CL1729.Contig22_All::g.218431::m.218431	5	7	5	0	0.01	0.904	1.293	0.729	-6.64	-0.14	0.37	-0.46	1e-17	0.922991	0.433551	0.698334	3.06414e-17	0.98008	0.787029	0.946537		88.25	63.1	54.42		21.9962	22.1658	22.033	3		3	3	3	10.81		6
High	CL173.Contig2_All::g.39172::m.39172	7	27	7	7	13.44	1.228	1.142	1.186	3.75	0.3	0.19	0.25	0.0581923	0.798562	0.582045	0.583837	0.145011	0.947748	0.870147	0.908606	175.39	75.48	85.68	29.83	21.4114	21.7399	22.2715	22.0999	3	2	3	3	3	48.62		15
High	CL173.Contig7_All::g.39209::m.39209	2	5	2	0	0.01	0.01	0.708	0.992	-6.64	-6.64	-0.5	-0.01	1e-17	1e-17	0.987466	0.885874	3.06414e-17	5.39753e-17	0.99762	0.983646			47.45	145.56			18.8209	19.5059	3			2	3	7.86		5
High	CL1730.Contig2_All::g.218642::m.218642	11	49	9	0	1.279	1.043	0.74	0.648	0.35	0.06	-0.43	-0.63	0.672811	0.596733	0.927209	0.199172	0.85255	0.870515	0.97795	0.550645	137.68	84.65	84.25	65.1	24.6413	25.1818	25.0083	25.1817	3	3	3	3	3	56.72		32
High	CL1731.Contig15_All::g.218811::m.218811	34	513	9	9	1.707	1.61	0.703	0.744	0.77	0.69	-0.51	-0.43	0.196203	0.0634112	0.720013	0.255853	0.401459	0.225309	0.925423	0.637407	145.92	120.81	112.74	83.12	26.8133	27.4571	27.2172	27.3503	3	3	3	3	3	967.55		54
High	CL1731.Contig3_All::g.218697::m.218697	27	419	2	2	0.362	1.306	0.789	0.451	-1.46	0.39	-0.34	-1.15	0.3624	0.190763	0.962247	0.00173934	0.608148	0.496599	0.989758	0.0104003	123.06	29.56	26.84	54.42	25.7621	26.3391	26.2215	26.1826	3	3	3	3	3	768.87		42
High	CL1732.Contig10_All::g.218879::m.218879	3	3	3	0	0.01	1.227	0.702	0.555	-6.64	0.3	-0.51	-0.85	1e-17	0.800684	0.971291	0.425316	3.06414e-17	0.948806	0.993556	0.801881		73.1	69.19	33		20.1391	20.0072	19.396	3		2	2	2	2.27		7
High	CL1733.Contig6_All::g.218929::m.218929	2	9	2	0	5.554	0.168			2.47	-2.57			0.327838	0.0452603			0.573269	0.171418			42.96	108.47			20.0782	21.845			2	2	3	3	3	17.61		4
High	CL1734.Contig6_All::g.218962::m.218962	2	8	2	0		0.343	1.368	0.01		-1.54	0.45	-6.64		0.214796	0.321561	1e-17		0.537216	0.680086	7.44205e-17		37.89	111.47			21.8925	22.8639		3	3	2	3		14.44		13
High	CL1738.Contig4_All::g.219237::m.219237	34	195	34	34	1.371	1.124	0.737	1.073	0.46	0.17	-0.44	0.1	0.318046	0.372658	0.833118	0.68705	0.562517	0.724969	0.954345	0.943393	142.17	124.24	100.34	91.5	26.9409	27.3134	27.2774	27.4843	3	3	3	3	3	362.54		51
High	CL174.Contig11_All::g.39293::m.39293	11	28	11	0	3.275	1.086	0.308	1.021	1.71	0.12	-1.7	0.03	0.166738	0.514095	0.0245855	0.657594	0.355119	0.824562	0.105861	0.936867	84.76	112.97	93.7	99.59	24.5763	25.1116	24.6928	26.1996	3	2	2	3	3	42.27		13
High	CL174.Contig17_All::g.39334::m.39334	4	14	3	3	5.546	0.277	0.625	0.973	2.47	-1.85	-0.68	-0.04	0.273214	0.189583	0.764418	0.866657	0.506861	0.494088	0.941182	0.982829	83.87	493.34	125.55	36.73	21.3702	21.3843	21.4458	21.9584	3	2	2	3	3	21.5		17
High	CL1741.Contig12_All::g.219286::m.219286	9	47	9	9	5.313	1.594	0.829	0.873	2.41	0.67	-0.27	-0.2	0.173761	0.246394	0.954329	0.842921	0.365218	0.579941	0.985926	0.977492	79.85	129.49	76.61	77.01	23.149	23.9831	23.8276	23.9562	3	3	3	3	3	53.02		26
High	CL1742.Contig7_All::g.219333::m.219333	2	9	2	2	0.01	1.554	1.209	1.866	-6.64	0.64	0.27	0.9	1e-17	0.548373	0.518113	0.138358	3.06414e-17	0.840504	0.836735	0.441287		122.1	106.91	26.58		21.5192	21.8238	21.7888	3		3	2	3	16.42		9
High	CL1743.Contig7_All::g.219358::m.219358	9	68	9	0	0.134	0.984	0.679	0.613	-2.9	-0.02	-0.56	-0.71	0.0337434	0.592968	0.659778	0.0395174	0.0894754	0.868767	0.902179	0.172403	139.52	139.46	94.92	113.22	26.6007	27.005	26.8532	26.8332	3	3	3	3	3	112.27		34
High	CL1745.Contig29_All::g.219660::m.219660	48	650	20	0	0.744	1.19	1.25	1.373	-0.43	0.25	0.32	0.46	0.858253	0.296276	0.144541	0.149436	0.945674	0.638526	0.432592	0.463596	144.27	137.65	136.45	131.91	27.0065	27.7618	27.322	27.9585	3	3	3	3	3	1271.81		59
High	CL1745.Contig39_All::g.219759::m.219759	29	379	1	1																														751.21		39
High	CL1747.Contig2_All::g.219984::m.219984	6	20	6	6	0.211	1.113	0.65	0.583	-2.24	0.15	-0.62	-0.78	0.113109	0.780516	0.796459	0.297623	0.259632	0.94049	0.94553	0.684673	108.93	136.23	38.6	71.47	22.1431	22.8786	22.5185	22.7506	2	3	3	3	3	29.94		24
High	CL1748.Contig2_All::g.220009::m.220009	9	21	8	0	1.012	0.973	1.136	1.33	0.02	-0.04	0.18	0.41	0.751869	0.936926	0.536258	0.308352	0.895018	0.984255	0.847566	0.699485	663.06	62.65	79.93	66.93	21.9967	22.75	22.7977	23.3457	3	3	3	3	3	12.47		6
High	CL1748.Contig4_All::g.220054::m.220054	2	18	2	2	0.01	1.094	1.296	1.857	-6.64	0.13	0.37	0.89	1e-17	0.875628	0.330371	0.0566946	3.06414e-17	0.968798	0.69222	0.22712		144.22	130.51	98.05		22.4829	23.3438	23.3359	3		3	3	2	41.28		4
High	CL1749.Contig14_All::g.220163::m.220163	1	5	1	0	0.01	0.214	2.22	6.489	-6.64	-2.22	1.15	2.7	1e-17	0.142863	0.169442	0.00168891	3.06414e-17	0.414302	0.47873	0.0101053		88.19	104.37	125.21		16.5822	17.4651	19.0119	2		2	3	2	1.74		3
High	CL175.Contig1_All::g.39449::m.39449	10	23	10	0	1.187	0.105	0.711	1.104	0.25	-3.25	-0.49	0.14	0.941673	0.0014326	0.887496	0.587542	0.979968	0.00693806	0.968101	0.908606	106.19	1732.22	85.61	40.85	23.1445	23.1166	23.6985	23.853	3	3	2	3	3	40.92		20
High	CL1752.Contig11_All::g.220300::m.220300	7	23	7	7	1.404	0.386	0.707	0.653	0.49	-1.38	-0.5	-0.61	0.925767	0.243597	0.938628	0.447373	0.974535	0.575911	0.97984	0.82551	119.84	129.99	106.05	60.81	22.3455	22.3851	22.716	22.8328	3	3	3	3	3	25.35		28
High	CL1754.Contig4_All::g.220322::m.220322	2	4	2	2	0.01	1.882	0.714	0.888	-6.64	0.91	-0.49	-0.17	1e-17	0.523063	0.991434	0.991691	3.06414e-17	0.826538	0.998569	0.999326		52.76	119.07	44.8		17.7907	17.4109	17.7106	2		2	3	3	3.06		5
High	CL1755.Contig1_All::g.220328::m.220328	10	92	10	0	2.218	0.75	0.883	0.805	1.15	-0.42	-0.18	-0.31	0.196519	0.918292	0.713355	0.6454	0.401536	0.978764	0.92402	0.934808	78.78	128.85	122.69	125.67	25.2749	25.5162	25.7967	25.7428	3	3	3	3	3	141.56		36
High	CL1756.Contig10_All::g.220522::m.220522	11	42	11	11	1.715	0.385	0.67	1.158	0.78	-1.38	-0.58	0.21	0.755392	0.140732	0.815963	0.510789	0.896743	0.411065	0.951805	0.862901	123.82	137.8	97.77	69.11	22.951	23.4471	23.6147	24.0214	3	3	3	3	3	69.65		17
High	CL1757.Contig12_All::g.220980::m.220980	11	56	11	0	1.542	0.441	0.354	0.72	0.62	-1.18	-1.5	-0.47	0.583776	0.226225	0.0592603	0.417757	0.794932	0.553784	0.22159	0.797453	118.66	117.44	83.84	66.04	24.4477	24.6541	24.68	24.7682	3	3	3	3	3	84.2		28
High	CL1758.Contig5_All::g.221101::m.221101	3	4	3	3		100				6.64				1e-17				5.39753e-17													2			4.76		9
High	CL176.Contig12_All::g.39760::m.39760	2	19	2	0		100	100			6.64	6.64			1e-17	1e-17			5.39753e-17	6.24054e-17												3	2		23.39		14
High	CL1760.Contig1_All::g.221167::m.221167	2	4	2	0		100				6.64				1e-17				5.39753e-17													2			2.24		3
High	CL1762.Contig16_All::g.221357::m.221357	4	10	4	4	0.01	1.174	0.676	0.668	-6.64	0.23	-0.56	-0.58	1e-17	0.828531	0.88024	0.567611	3.06414e-17	0.955926	0.965024	0.901631		100.8	67.13	79.15		22.2305	22.1443	22.4935	3		3	3	3	5.66		7
High	CL1768.Contig2_All::g.221635::m.221635	24	283	24	24	0.831	0.794	0.87	0.804	-0.27	-0.33	-0.2	-0.31	0.743877	0.964839	0.753613	0.418391	0.889698	0.990241	0.938901	0.797453	144.14	131.62	102.08	89.89	26.7706	27.3266	27.4001	27.2278	3	3	3	3	3	539.16		51
High	CL1769.Contig6_All::g.221686::m.221686	28	1052	27	27	0.783	0.542	1.335	1.032	-0.35	-0.88	0.42	0.05	0.805347	0.284752	0.0953298	0.809836	0.92224	0.628071	0.321338	0.973728	143.35	129.54	129.78	103.16	30.3263	30.5956	31.0538	30.8853	3	3	3	3	3	1999.42		74
High	CL1770.Contig10_All::g.221717::m.221717	3	9	2	2	0.01	1.348	1.436	2.271	-6.64	0.43	0.52	1.18	1e-17	0.726623	0.324421	0.00667435	3.06414e-17	0.925151	0.682852	0.0360221		90.22	28.98	49.27		20.1626	22.4802	23.7633	3		3	3	3	20.04		26
High	CL1770.Contig15_All::g.221732::m.221732	52	812	52	52	0.617	0.531	0.694	1.12	-0.7	-0.91	-0.53	0.16	0.940771	0.260784	0.69	0.559134	0.979968	0.598235	0.913804	0.893614	136.13	133.38	108.35	90.41	29.284	29.7623	29.6982	30.0715	3	3	3	3	3	1514.41		64
High	CL1772.Contig4_All::g.221832::m.221832	2	10	2	2	1.212	1.447	0.066	1.03	0.28	0.53	-3.92	0.04	0.829467	0.667467	0.000574232	0.794963	0.93342	0.901447	0.00318726	0.969112	213.74	61.89	376.85	49.27	21.4994	21.9868	21.4543	21.8359	3	2	3	2	3	15.68		5
High	CL1773.Contig20_All::g.221934::m.221934	2	3	2	2		100		100		6.64		6.64		1e-17		1e-17		5.39753e-17		7.44205e-17											2		3	5.98		8
High	CL1774.Contig4_All::g.221953::m.221953	7	26	7	7	2.894	0.356	0.376	0.733	1.53	-1.49	-1.41	-0.45	0.370965	0.14194	0.182537	0.480647	0.614508	0.413801	0.502358	0.847752	33.85	82.99	137.36	60.18	23.2789	23.3645	23.6718	23.8702	3	2	3	3	3	41.46		14
High	CL1777.Contig2_All::g.221971::m.221971	5	9	5	0	0.247	0.81	0.463	0.32	-2.02	-0.3	-1.11	-1.64	0.0972425	0.81963	0.450364	0.0596005	0.229463	0.954473	0.798138	0.235618	54.84	116.39	126.22	113.2	21.0734	21.8586	21.6193	21.3539	3	3	3	3	3	7.47		7
High	CL178.Contig5_All::g.41141::m.41141	3	321	3	0	0.082	2.298	0.891	0.82	-3.61	1.2	-0.17	-0.29	0.00544028	0.00491684	0.696969	0.467642	0.0157174	0.0224407	0.915304	0.839358	139.6	122.92	92.98	81.86	27.3085	28.1511	27.7959	28.0688	3	3	3	3	3	804.08		29
High	CL1780.Contig4_All::g.222003::m.222003	7	41	7	0	0.32	0.301	0.837	0.87	-1.64	-1.73	-0.26	-0.2	0.242929	0.056493	0.827289	0.88494	0.466129	0.205972	0.954171	0.983646	120.21	101.22	94.87	84.37	24.2067	24.4178	24.7032	24.9177	3	3	3	3	3	54.56		22
High	CL1782.Contig1_All::g.222015::m.222015	3	29	2	2	0.164	2.95	0.599	2.583	-2.61	1.56	-0.74	1.37	0.0864242	0.0355692	0.70028	0.00294257	0.207011	0.140022	0.915858	0.0170581	147.81	42.29	74.66	68.78	22.2146	23.7447	22.5305	23.5766	3	3	3	3	3	43.24		28
High	CL1783.Contig6_All::g.222081::m.222081	2	3	2	0	0.01	1.068	0.01	0.01	-6.64	0.1	-6.64	-6.64	1e-17	0.903458	1e-17	1e-17	3.06414e-17	0.975379	6.24054e-17	7.44205e-17		39.77				19.713			2		2			4.09		3
High	CL1785.Contig2_All::g.222115::m.222115	1	1	1	0																														2.01		2
High	CL1786.Contig11_All::g.222258::m.222258	2	2	2	2	0.01	0.01	1.296	0.01	-6.64	-6.64	0.37	-6.64	1e-17	1e-17	0.456786	1e-17	3.06414e-17	5.39753e-17	0.801893	7.44205e-17			31.76				21.0868		3			3		5.08		11
High	CL1786.Contig12_All::g.222261::m.222261	2	4	2	0	0.01	1.187	9.703	1.698	-6.64	0.25	3.28	0.76	1e-17	0.819452	0.00018461	0.251803	3.06414e-17	0.954473	0.00105056	0.631033		62.94	74.72	70.1		20.1656	22.0951	20.3411	3		2	3	3	1.65		5
High	CL1787.Contig11_All::g.222395::m.222395	8	125	7	7	3.068	2.011	1.032	1.196	1.62	1.01	0.05	0.26	0.0375875	0.01412	0.333959	0.389308	0.0985503	0.060735	0.694694	0.777016	147.72	136.05	141.87	140.73	26.7667	26.9808	26.5662	27.5649	3	3	3	3	3	251.38		33
High	CL1787.Contig13_All::g.222400::m.222400	11	97	11	11	0.178	1.057	0.672	0.927	-2.49	0.08	-0.57	-0.11	0.0626794	0.474555	0.631416	0.946262	0.154825	0.798337	0.889192	0.999326	128.87	105.25	90.36	69.18	25.7118	26.9377	26.1651	26.5418	3	3	3	3	3	154.45		58
High	CL1788.Contig1_All::g.222437::m.222437	10	31	10	0	0.153	0.623	0.523	1.001	-2.71	-0.68	-0.94	0	0.0658153	0.523071	0.550934	0.836079	0.161954	0.826538	0.855445	0.977492	119.26	118.66	103.92	69.27	23.5539	23.3807	23.417	23.951	3	3	3	3	3	49.97		14
High	CL1789.Contig1_All::g.222447::m.222447	11	50	11	0	1.527	0.638	0.539	0.736	0.61	-0.65	-0.89	-0.44	0.429148	0.598104	0.320735	0.418715	0.671524	0.870557	0.679959	0.797453	131.96	119.22	114.98	122.99	25.1915	25.6337	25.3622	25.6828	3	3	3	3	3	87.82		16
High	CL179.Contig1_All::g.41143::m.41143	12	47	12	12	0.514	0.937	0.543	0.954	-0.96	-0.09	-0.88	-0.07	0.521395	0.990674	0.484056	0.902802	0.741774	0.99656	0.821048	0.988657	125.51	85.46	106.16	57.03	23.1464	23.3252	23.7377	23.6798	3	3	3	3	3	81.81		26
High	CL1790.Contig2_All::g.222469::m.222469	4	22	2	2	2.723	0.509	1.151	4.757	1.44	-0.98	0.2	2.25	0.367217	0.328609	0.440754	1.80845e-06	0.611345	0.675743	0.793066	1.27648e-05	145.07	124.93	95.27	103.74	23.4666	23.2915	23.6262	24.28	3	3	2	3	3	29.61		21
High	CL1790.Contig3_All::g.222470::m.222470	10	45	10	10	2.794	1.077	0.539	0.926	1.48	0.11	-0.89	-0.11	0.332357	0.664188	0.435148	0.984845	0.578459	0.899545	0.788293	0.999326	127.37	132.12	133.01	67.83	23.7159	24.1725	24.0187	24.4894	3	3	3	3	3	48.24		23
High	CL1790.Contig4_All::g.222474::m.222474	3	19	1	1	0.01	0.366	1.378	1.405	-6.64	-1.45	0.46	0.49	1e-17	0.226744	0.346227	0.278959	3.06414e-17	0.554633	0.70806	0.665072		57.83	34.33	48.95		22.2368	22.7488	23.0725	3		3	3	3	15.54		35
High	CL1792.Contig5_All::g.222509::m.222509	6	27	6	0	0.01	1.34	0.783	0.849	-6.64	0.42	-0.35	-0.24	1e-17	0.602352	0.953656	0.847587	3.06414e-17	0.872443	0.985926	0.977492		74.71	103.37	96.17		22.8467	22.6428	22.9589	3		3	3	3	20.73		22
High	CL1794.Contig3_All::g.222563::m.222563	1	2	1	0	0.01	0.01	0.01	0.01	-6.64	-6.64	-6.64	-6.64	1e-17	1e-17	1e-17	1e-17	3.06414e-17	5.39753e-17	6.24054e-17	7.44205e-17									2					2.53		4
High	CL1796.Contig18_All::g.222625::m.222625	8	47	8	0	1.528	0.702	0.311	0.724	0.61	-0.51	-1.68	-0.47	0.583857	0.760504	0.0339341	0.409663	0.794932	0.933586	0.139606	0.79095	135.35	107.4	92.18	66.64	24.5154	24.7239	24.6677	25.0228	3	3	3	3	3	79.2		46
High	CL1798.Contig17_All::g.222724::m.222724	14	119	14	0	0.564	0.394	0.735	0.923	-0.83	-1.34	-0.44	-0.12	0.814316	0.063759	0.869221	0.852449	0.925646	0.225934	0.962374	0.979553	130.6	122.18	119.22	86.42	26.1704	26.4271	26.7538	26.7541	3	3	3	3	3	236.01		38
High	CL18.Contig103_All::g.6014::m.6014	7	42	7	0	0.738	1.82	1.344	0.967	-0.44	0.86	0.43	-0.05	0.515363	0.347095	0.422788	0.852855	0.736829	0.696377	0.782771	0.979553	111.89	147.6	126.63	104.21	21.4532	23.0094	21.9738	22.477	3	3	3	3	3	88.34		14
High	CL18.Contig135_All::g.6347::m.6347	2	2	2	2	0.01	0.01	0.01	0.01	-6.64	-6.64	-6.64	-6.64	1e-17	1e-17	1e-17	1e-17	3.06414e-17	5.39753e-17	6.24054e-17	7.44205e-17									2					2.91		4
High	CL18.Contig148_All::g.6475::m.6475	2	4	2	2			1.328	1.318			0.41	0.4			0.444887	0.490584			0.795436	0.854667			52.87	45.19			21.467	21.5958	2	2	3	2	3	4.23		5
High	CL18.Contig176_All::g.6769::m.6769	9	40	8	8	0.521	1.175	1.1	0.79	-0.94	0.23	0.14	-0.34	0.462664	0.723156	0.462963	0.679496	0.697829	0.923817	0.80284	0.941656	258.2	97.01	103.31	49.41	22.658	22.868	23.4073	23.4522	3	2	3	3	3	53.02		28
High	CL18.Contig220_All::g.7113::m.7113	2	4	2	0				100				6.64				1e-17				7.44205e-17													3	1.72		8
High	CL18.Contig232_All::g.7207::m.7207	4	7	2	0	0.01	0.01	2.017	0.507	-6.64	-6.64	1.01	-0.98	1e-17	1e-17	0.178924	0.315322	3.06414e-17	5.39753e-17	0.495616	0.705346			61.96	114.06			21.7461	21.1669	3			3	3	7		11
High	CL18.Contig245_All::g.7292::m.7292	10	53	10	10	0.361	1.31	1.924	1.504	-1.47	0.39	0.94	0.59	0.322772	0.457128	0.0328098	0.108724	0.567163	0.784999	0.135706	0.373919	140.64	134.53	123.69	86.87	23.498	23.8771	24.8728	24.6402	3	3	3	3	3	91.82		26
High	CL18.Contig279_All::g.7564::m.7564	5	24	5	0	5.222	0.387	0.634	0.817	2.38	-1.37	-0.66	-0.29	0.251602	0.258385	0.773891	0.880387	0.477839	0.597007	0.94234	0.983646	78.62	97.17	68.59	78.89	22.1648	22.2046	22.4339	22.5329	3	2	3	3	3	17.36		25
High	CL18.Contig286_All::g.7580::m.7580	2	7	2	2	0.01		1.462	2.202	-6.64		0.55	1.14	1e-17		0.383836	0.104125	3.06414e-17		0.742649	0.362258			70.47	86.9			20.0679	21.024	3		3	3	3	10.41		4
High	CL18.Contig52_All::g.5585::m.5585	21	1292	21	21	0.223	0.838	0.773	0.94	-2.16	-0.26	-0.37	-0.09	0.150148	0.919732	0.950995	0.879613	0.328941	0.979229	0.985348	0.983646	146.26	118.37	119.43	66.46	30.8364	31.1644	31.1571	31.269	3	3	3	3	3	1448.63		80
High	CL18.Contig81_All::g.5815::m.5815	5	15	5	5	3.9	0.306	0.892	0.941	1.96	-1.71	-0.16	-0.09	0.36114	0.161652	0.814713	0.961797	0.607457	0.450214	0.951805	0.999326	117.13	76.4	69.32	58.76	22.241	22.5929	22.5274	22.9616	3	3	3	3	3	7.18		9
High	CL180.Contig2_All::g.41197::m.41197	4	27	4	0	2.511	0.258	0.348	0.74	1.33	-1.96	-1.52	-0.43	0.335342	0.0272009	0.0550552	0.477829	0.581219	0.110535	0.209341	0.845534	83.48	115.55	64.82	26.07	24.2111	24.45	24.4602	24.5639	3	3	3	3	3	55.95		26
High	CL1802.Contig2_All::g.222825::m.222825	16	137	16	0	0.418	0.586	0.812	1.013	-1.26	-0.77	-0.3	0.02	0.55553	0.4053	0.904136	0.872345	0.771795	0.747061	0.973799	0.983646	144.02	131.4	97.45	78.85	26.3704	26.7091	26.9288	27.265	3	3	3	3	3	247.82		50
High	CL1803.Contig10_All::g.222959::m.222959	16	160	16	16	3.377	0.622	0.854	0.79	1.76	-0.69	-0.23	-0.34	0.045662	0.503762	0.770895	0.390968	0.117933	0.816825	0.941929	0.777428	130.2	108.18	91.92	83.32	26.059	26.2002	26.3284	26.6043	3	3	3	3	3	299.31		48
High	CL1803.Contig16_All::g.223008::m.223008	16	100	16	16	2.989	0.391	0.623	1.031	1.58	-1.36	-0.68	0.04	0.0637562	0.0591752	0.489175	0.759946	0.157379	0.213309	0.82413	0.961604	137.1	139.56	119.33	85.13	26.0737	26.3828	26.6172	26.8769	3	3	3	3	3	130.82		56
High	CL1807.Contig9_All::g.223181::m.223181	8	102	8	8	0.132	0.655	1.43	1.394	-2.92	-0.61	0.52	0.48	0.0291192	0.572854	0.05117	0.0788385	0.0778824	0.856697	0.198817	0.291034	144.56	119.3	135.02	99.93	25.3379	25.9405	26.5002	26.3569	3	3	3	3	3	236.79		36
High	CL1808.Contig5_All::g.223272::m.223272	8	22	8	8	0.01	1.879	3.36	0.582	-6.64	0.91	1.75	-0.78	1e-17	0.355354	0.0140663	0.386717	3.06414e-17	0.705185	0.0654159	0.777016		111.83	35.3	61.3		22.7724	22.8607	22.4008	3		3	3	3	37.33		28
High	CL181.Contig30_All::g.41348::m.41348	17	171	17	17	0.832	0.282	0.9	0.935	-0.26	-1.83	-0.15	-0.1	0.811584	0.00673867	0.631561	0.891097	0.925645	0.0301861	0.889192	0.985287	116.99	128.72	74.33	56.01	26.1132	26.5361	26.6737	27.0452	3	3	3	3	3	310.4		53
High	CL181.Contig35_All::g.41373::m.41373	2	9	2	2	0.01	0.788	0.307	0.407	-6.64	-0.34	-1.7	-1.3	1e-17	0.818174	0.103837	0.0129328	3.06414e-17	0.954473	0.341262	0.0661565		101.46	95.66	82.21		23.7679	23.6031	24.0405	3		3	2	3	21.63		13
High	CL1810.Contig4_All::g.223344::m.223344	28	377	28	28	0.259	0.632	0.513	0.807	-1.95	-0.66	-0.96	-0.31	0.215001	0.512381	0.175245	0.4273	0.428565	0.824562	0.490474	0.804157	137.77	112.24	90.24	65.64	28.1811	28.5487	28.4639	28.6744	3	3	3	3	3	565.49		67
High	CL1811.Contig6_All::g.223373::m.223373	8	32	8	0	0.817	0.513	0.365	0.688	-0.29	-0.96	-1.45	-0.54	0.813965	0.325218	0.130367	0.39742	0.925645	0.671324	0.403181	0.782402	129	131.99	97.39	90.2	23.109	23.8568	24.0572	24.3013	3	3	3	3	3	57.67		32
High	CL1812.Contig6_All::g.223381::m.223381	6	23	6	0	4.302	0.31	0.848	0.371	2.11	-1.69	-0.24	-1.43	0.0952096	0.075484	0.891942	0.00332587	0.226051	0.256696	0.968694	0.0191135	140.77	142.96	138.77	107.97	24.3821	24.1292	24.4066	24.5576	3	3	3	3	3	36.83		22
High	CL1813.Contig4_All::g.223383::m.223383	3	35	3	3	0.348	0.287	0.371	0.842	-1.52	-1.8	-1.43	-0.25	0.346658	0.00467384	0.0179505	0.677834	0.592987	0.0214488	0.0813895	0.941656	101.25	112.26	71.26	50.4	25.8059	25.9561	26.0893	26.3715	3	3	3	3	3	70.51		54
High	CL1816.Contig4_All::g.223466::m.223466	2	10	2	0	0.01	0.191	0.383	0.906	-6.64	-2.39	-1.38	-0.14	1e-17	0.111567	0.369038	0.98952	3.06414e-17	0.352656	0.730528	0.999326		85.05	52.58	75.05		21.1895	21.2739	21.8706	3		2	3	3	16.42		10
High	CL1818.Contig17_All::g.223606::m.223606	7	21	7	7	0.136	1.035	0.584	0.649	-2.88	0.05	-0.78	-0.62	0.0668199	0.868989	0.683591	0.415932	0.163959	0.968798	0.913804	0.797075	107.79	91.75	60.24	56.79	22.2587	22.7337	23.0018	23.1122	3	2	3	3	3	29.13		13
High	CL1819.Contig2_All::g.224046::m.224046	1	2	1	0	0.01	0.674	0.01	0.312	-6.64	-0.57	-6.64	-1.68	1e-17	0.720852	1e-17	0.112756	3.06414e-17	0.922907	6.24054e-17	0.385091		237.6		535.28		16.1975		16.117	2		2		2	2.55		3
High	CL182.Contig1_All::g.41406::m.41406	3	3	3	0	6.11	2.075	0.048	0.739	2.61	1.05	-4.39	-0.44	0.240142	0.392175	0.000366961	0.724482	0.462784	0.739572	0.00205659	0.96007	65.15	30.08	36.27	58.52	20.8641	21.8498	20.6787	21.3205	2	2	3	2	3	4.37		21
High	CL182.Contig14_All::g.41481::m.41481	24	137	24	0	0.86	1.248	1.839	1.109	-0.22	0.32	0.88	0.15	0.976374	0.248691	0.00706135	0.372057	0.992657	0.582708	0.0347833	0.769169	136	127.73	83.82	91.31	24.939	25.7915	25.9412	25.8959	3	3	3	3	3	221		29
High	CL182.Contig23_All::g.41563::m.41563	2	4	2	0	0.01	5.038	2.764	3.799	-6.64	2.33	1.47	1.93	1e-17	0.0774485	0.0986118	0.00846109	3.06414e-17	0.26173	0.329634	0.0446811		55	47.25	92.19		21.2389	20.2476	21.0433	3		3	3	3	1.77		11
High	CL182.Contig5_All::g.41428::m.41428	7	55	4	0	0.382	0.597	0.682	0.69	-1.39	-0.75	-0.55	-0.54	0.340012	0.496809	0.764312	0.399843	0.585791	0.813008	0.941182	0.784352	107.71	44.02	68.7	34.86	23.5671	23.9162	24.0567	24.3441	3	3	3	3	3	107.91		21
High	CL1820.Contig10_All::g.224109::m.224109	17	84	17	0	0.76	0.418	1.099	0.74	-0.4	-1.26	0.14	-0.43	0.981499	0.12081	0.27625	0.425107	0.993836	0.368077	0.628435	0.801813	139.24	128.81	81.77	85.06	25.3795	25.6305	25.9283	25.9623	3	3	3	3	3	134.15		34
High	CL1821.Contig1_All::g.224132::m.224132	11	35	11	11	1.516	0.885	0.808	0.712	0.6	-0.18	-0.31	-0.49	0.649768	0.925826	0.970704	0.411684	0.837366	0.980961	0.993178	0.79334	131.66	93.16	112.28	66.96	24.2177	24.5538	24.5206	24.6522	3	3	3	3	3	67.39		15
High	CL1822.Contig1_All::g.224152::m.224152	9	44	3	3	0.122	0.336	0.981	0.811	-3.03	-1.58	-0.03	-0.3	0.0507316	0.0772928	0.689755	0.673298	0.129289	0.261589	0.913804	0.940805	417.73	81.93	83.14	36.51	23.4401	23.5832	24.0434	23.929	3	2	3	3	3	62.01		39
High	CL1822.Contig4_All::g.224160::m.224160	8	37	2	2	0.01	0.733	1.979	0.906	-6.64	-0.45	0.98	-0.14	1e-17	0.70204	0.105014	0.998649	3.06414e-17	0.914563	0.343816	0.99993		30.99	28.81	25.04		22.4117	22.956	22.7477	3		3	3	3	77.27		41
High	CL1824.Contig14_All::g.224229::m.224229	4	9	4	0		8.314				3.06				0.0225743				0.0933855				74.25				21.1584			3	3	3	3	2	12.96		15
High	CL1824.Contig19_All::g.224264::m.224264	6	14	6	6	3.352	2.043	0.372	2.448	1.74	1.03	-1.43	1.29	0.413245	0.181516	0.278764	0.0363251	0.658314	0.481131	0.630701	0.161559	164.4	65.93	126.34	69.94	22.6259	23.5637	22.5607	22.4855	3	3	3	3	3	31.33		8
High	CL1824.Contig32_All::g.224364::m.224364	9	54	9	0	1.353	0.879	0.536	1.13	0.44	-0.19	-0.9	0.18	0.796619	0.927996	0.444398	0.506401	0.91963	0.981328	0.795436	0.859387	130.25	110.74	93.78	98.94	23.8731	24.3456	23.8631	24.5816	3	3	3	3	3	100.31		36
High	CL1826.Contig10_All::g.224444::m.224444	12	85	12	12	0.259	0.678	1.117	1.101	-1.95	-0.56	0.16	0.14	0.163185	0.7187	0.333891	0.423765	0.350245	0.922907	0.694694	0.801067	135.19	115.15	97.76	91.26	24.5024	25.152	25.1951	25.1323	3	3	3	3	3	143.09		35
High	CL1827.Contig4_All::g.224596::m.224596	12	59	12	0	4.491	0.734	0.951	0.9	2.17	-0.45	-0.07	-0.15	0.0564575	0.831193	0.602919	0.988548	0.141791	0.957074	0.877748	0.999326	156.88	68.36	84.53	78.38	24.6913	25.1954	25.1609	25.2262	3	3	3	3	3	100.21		40
High	CL1828.Contig4_All::g.224608::m.224608	4	23	4	0	0.937	0.431	0.482	0.739	-0.09	-1.21	-1.05	-0.44	0.908479	0.185008	0.420397	0.545087	0.967321	0.487557	0.781088	0.886461	51.55	124.62	71.98	52.91	23.2507	23.5486	23.4414	23.58	3	3	3	3	3	25.86		16
High	CL183.Contig3_All::g.41580::m.41580	5	7	5	0	3.475	1.438	1.003	1.443	1.8	0.52	0	0.53	0.478223	0.676334	0.772427	0.386783	0.706234	0.90388	0.94234	0.777016	91.5	120.86	123.76	51.85	21.0664	21.6856	21.6198	21.448	2	2	3	3	3	4.13		6
High	CL1830.Contig2_All::g.224653::m.224653	8	57	8	8	0.691	0.609	0.462	0.512	-0.53	-0.72	-1.11	-0.97	0.703546	0.55386	0.295425	0.0634352	0.868625	0.841887	0.650536	0.245973	96.51	113.96	120.02	74.86	23.6431	24.0474	23.8776	24.0212	3	3	3	3	3	95.12		20
High	CL1831.Contig6_All::g.224709::m.224709	49	466	49	30	0.333	0.765	0.807	0.823	-1.59	-0.39	-0.31	-0.28	0.367659	0.886011	0.937963	0.475875	0.611845	0.971283	0.979759	0.845534	146.14	129.16	117.82	110.5	28.2575	28.8282	28.7561	28.8099	3	3	3	3	3	832.34		63
High	CL1831.Contig9_All::g.224718::m.224718	22	292	22	22	0.424	0.473	0.567	0.666	-1.24	-1.08	-0.82	-0.59	0.563313	0.151393	0.297983	0.108116	0.778359	0.430569	0.654654	0.372802	139.71	92.01	85.8	89.43	27.8089	28.0936	28.1174	28.1556	3	3	3	3	3	520.8		58
High	CL1832.Contig1_All::g.224724::m.224724	2	8	2	0	1.296	0.075	0.288	0.322	0.37	-3.73	-1.8	-1.63	0.964075	0.00233512	0.117836	0.0115143	0.990055	0.0111388	0.375806	0.0592584	121.44	134.81	121.45	78.99	22.7226	22.7764	22.9108	22.9476	3	2	2	2	3	13.57		7
High	CL1833.Contig4_All::g.224744::m.224744	1	1	1	0																														0		3
High	CL1836.Contig15_All::g.224914::m.224914	9	89	9	0	0.305	1.944	0.628	0.847	-1.71	0.96	-0.67	-0.24	0.320151	0.0180845	0.515374	0.585148	0.563932	0.0766755	0.834644	0.908606	142.94	82.96	137.56	62.05	26.2052	26.6769	26.3988	26.6976	3	3	3	3	3	166.88		39
High	CL184.Contig20_All::g.41670::m.41670	3	7	3	3	0.01		0.01	0.762	-6.64		-6.64	-0.39	1e-17		1e-17	0.839723	3.06414e-17		6.24054e-17	0.977492				80.81				20.3904	3		2		2	11.19		10
High	CL1840.Contig5_All::g.225388::m.225388	5	11	5	0	2.188	1.002	0.584	0.793	1.13	0	-0.78	-0.33	0.677361	0.87488	0.682942	0.755811	0.856336	0.968798	0.913804	0.961604	87.18	41.4	66.63	57.45	22.4805	22.7824	22.5859	22.8232	3	3	2	3	3	21.57		24
High	CL1841.Contig10_All::g.225475::m.225475	9	22	9	0	11.259	0.624	0.825	0.851	3.49	-0.68	-0.28	-0.23	0.0589228	0.508495	0.861979	0.858774	0.146368	0.82088	0.960806	0.981626	122.83	125.72	115.32	82.19	22.7509	23.2789	23.0934	23.3012	3	3	3	3	3	36.34		28
High	CL1842.Contig7_All::g.225525::m.225525	25	126	25	25	0.307	0.917	1.022	0.94	-1.71	-0.12	0.03	-0.09	0.254949	0.700299	0.382944	0.957127	0.482395	0.913471	0.742481	0.999326	131.78	126.9	118.46	96.55	25.5955	26.1962	26.1763	26.3939	3	3	3	3	3	189.15		49
High	CL1843.Contig11_All::g.225639::m.225639	13	37	13	13	0.505	0.739	0.821	0.7	-0.99	-0.44	-0.28	-0.51	0.520198	0.80698	0.907827	0.340849	0.740677	0.951605	0.975138	0.734437	140.44	91.93	101.87	57.6	24.5175	24.6421	24.9499	25.0093	3	3	3	3	3	53.03		24
High	CL1845.Contig10_All::g.225967::m.225967	12	61	3	3	1.076	0.678	0.951	0.477	0.11	-0.56	-0.07	-1.07	0.889262	0.691404	0.699709	0.125899	0.960101	0.909636	0.915855	0.411271	124.79	128.03	108.36	75.75	22.4092	22.5835	22.7044	22.7815	3	3	3	3	3	139.38		24
High	CL1845.Contig19_All::g.226059::m.226059	7	28	7	7	0.068	0.174	0.994	0.414	-3.88	-2.53	-0.01	-1.27	0.00625046	0.00379852	0.56985	0.0092121	0.0180039	0.017679	0.86522	0.0483192	86.4	141.53	107.64	88.68	24.1754	24.7162	24.6227	24.6577	3	3	3	3	3	55.08		33
High	CL1845.Contig20_All::g.226063::m.226063	10	38	1	1	0.01	0.866	0.315	0.076	-6.64	-0.21	-1.67	-3.72	1e-17	0.838663	0.0252086	1e-17	3.06414e-17	0.958114	0.108141	7.44205e-17		128.93	45.64	76.98		25.4748	25.0062	24.7946	3		3	3	2	77.26		15
High	CL1847.Contig6_All::g.226107::m.226107	14	53	14	14	0.01	1.575	0.638	0.935	-6.64	0.66	-0.65	-0.1	1e-17	0.36378	0.789396	0.947476	3.06414e-17	0.7156	0.943267	0.999326		71.92	61.71	69.92		23.6393	22.9629	23.5971	3		3	3	3	72.27		35
High	CL1848.Contig2_All::g.226112::m.226112	9	183	9	0	0.541	2.598	1.782	1.521	-0.89	1.38	0.83	0.61	0.802675	0.00168028	0.00985868	0.0608143	0.920042	0.00806954	0.0473997	0.238191	142.32	113.63	117.79	115.9	27.1921	28.0784	28.3848	28.132	3	3	3	3	3	294.96		39
High	CL1851.Contig14_All::g.226348::m.226348	14	27	14	14		0.875	0.375	0.365		-0.19	-1.41	-1.45		0.879118	0.268187	0.048494		0.969126	0.61792	0.200925		115.42	104.53	113.49		22.3384	22.4279	22.6007	3	3	3	3	3	35.45		27
High	CL1851.Contig6_All::g.226256::m.226256	4	10	4	4	15.696	1.054	0.228	1.789	3.97	0.08	-2.13	0.84	0.0394464	0.872803	0.109863	0.201464	0.103018	0.968798	0.356035	0.554421	135.58	144.1	136.6	123.95	21.1594	21.3524	21.3374	21.4936	3	2	3	3	3	15.19		26
High	CL1853.Contig1_All::g.226622::m.226622	19	179	19	19	0.503	1.011	0.444	0.604	-0.99	0.02	-1.17	-0.73	0.728696	0.544469	0.0692486	0.0463826	0.879676	0.839443	0.252898	0.194866	119.71	118.16	88.46	73.49	26.5577	27.131	27.2358	27.1077	3	3	3	3	3	304.29		49
High	CL1853.Contig10_All::g.226700::m.226700	2	4	2	2	0.01	0.01	0.01	1.309	-6.64	-6.64	-6.64	0.39	1e-17	1e-17	1e-17	0.467107	3.06414e-17	5.39753e-17	6.24054e-17	0.839206				52.15				20.8835	3				3	3.64		23
High	CL1854.Contig11_All::g.226768::m.226768	2	8	2	2	0.01	0.01		0.381	-6.64	-6.64		-1.39	1e-17	1e-17		0.107345	3.06414e-17	5.39753e-17		0.370554				42.44				21.526	3			2	3	4.16		6
High	CL1854.Contig19_All::g.226836::m.226836	23	382	23	23	0.341	1.05	0.747	1.088	-1.55	0.07	-0.42	0.12	0.384987	0.479451	0.86801	0.643869	0.629536	0.801417	0.961979	0.933987	140.73	131.02	127.32	99.95	28.1612	28.5406	28.6283	28.7435	3	3	3	3	3	788.28		67
High	CL1854.Contig42_All::g.227101::m.227101	4	8	4	4	0.404	0.265	0.246	0.239	-1.31	-1.92	-2.03	-2.06	0.353157	0.112049	0.0765903	0.0098476	0.599466	0.352819	0.272912	0.0512472	142.54	112.96	86.18	143.38	22.2548	22.3173	22.3491	22.3782	3	3	3	3	3	19.19		6
High	CL1855.Contig3_All::g.227181::m.227181	2	6	2	2	1.623	1.406	0.052	0.734	0.7	0.49	-4.28	-0.45	0.964444	0.658833	0.000474099	0.782555	0.990055	0.898379	0.0026522	0.963135	121.71	49.16	329.9	49.9	20.7166	21.1317	20.4573	21.0755	3	2	2	2	2	9.3		15
High	CL1856.Contig5_All::g.227191::m.227191	5	32	5	0	1.249	0.587	0.738	0.317	0.32	-0.77	-0.44	-1.66	0.969289	0.420508	0.973141	0.00479526	0.990634	0.759362	0.993839	0.0265264	79.13	118.18	84.11	97.89	22.843	23.5723	23.2634	23.3267	3	3	3	3	3	50.26		26
High	CL1857.Contig1_All::g.227217::m.227217	35	242	35	0	0.49	0.887	0.709	0.906	-1.03	-0.17	-0.5	-0.14	0.701958	0.799514	0.738279	0.757993	0.86761	0.947786	0.931171	0.961604	143.77	115.88	108.21	83.72	26.8146	27.357	27.3563	27.427	3	3	3	3	3	393.28		50
High	CL1858.Contig4_All::g.227414::m.227414	7	18	7	0	1.342	0.513	0.526	1.04	0.42	-0.96	-0.93	0.06	0.969648	0.487228	0.573153	0.729901	0.990634	0.805215	0.866869	0.96007	78.08	54.35	111.04	53.38	22.5833	22.6931	22.7713	23.296	3	3	2	3	3	25.49		11
High	CL186.Contig4_All::g.41726::m.41726	9	57	9	9	4.584	0.608	1.064	1.138	2.2	-0.72	0.09	0.19	0.196017	0.456801	0.500021	0.541679	0.401344	0.784999	0.827057	0.883502	54.76	111.23	120.92	42.5	23.3037	23.7009	23.5381	24.0429	3	3	3	3	3	101.92		35
High	CL1860.Contig5_All::g.227443::m.227443	3	10	3	0	2.308	0.586	0.487	0.68	1.21	-0.77	-1.04	-0.56	0.60166	0.551566	0.464258	0.5971	0.807975	0.84116	0.803427	0.913858	38.68	94.33	53.98	13.46	22.2783	22.4725	22.3338	22.0941	3	2	3	3	3	19.36		9
High	CL1865.Contig13_All::g.227939::m.227939	2	9	2	0	2.585	0.73	1.179	0.336	1.37	-0.45	0.24	-1.57	0.646663	0.691842	0.517677	0.0605508	0.836033	0.909636	0.83638	0.237559	83.38	76.93	38.92	89	21.5923	22.1866	22.1649	21.8779	3	2	3	3	3	24.35		5
High	CL1866.Contig1_All::g.227959::m.227959	6	15	6	0	1.457	0.219	0.679	1.788	0.54	-2.19	-0.56	0.84	0.867165	0.0483087	0.894234	0.0686017	0.949647	0.181834	0.968694	0.26058	39.97	68.24	105.6	84.15	22.8728	23.0124	23.1665	23.4069	3	3	3	3	3	21.66		13
High	CL1868.Contig6_All::g.228556::m.228556	7	97	7	0	2.571	1.006	0.825	1.07	1.36	0.01	-0.28	0.1	0.160078	0.59739	0.866344	0.475602	0.345445	0.870515	0.961976	0.845534	101.09	91.27	100.97	119.98	25.1744	25.4681	25.2468	25.7167	3	3	3	3	3	108.68		35
High	CL1869.Contig10_All::g.228588::m.228588	7	125	7	7	0.377	1.85	0.75	1.169	-1.41	0.89	-0.41	0.23	0.463027	0.0257981	0.877114	0.444334	0.698012	0.105581	0.965024	0.822416	139.14	115.91	122.35	105.09	27.5692	28.4367	27.7767	28.2079	3	3	3	3	3	218.79		29
High	CL187.Contig6_All::g.41788::m.41788	30	145	30	30	1.587	1.081	0.81	0.886	0.67	0.11	-0.3	-0.17	0.554085	0.524241	0.933404	0.946932	0.771244	0.827429	0.978444	0.999326	136.06	141.38	87.39	80.96	24.5039	25.3083	24.8268	25.0351	3	3	3	3	3	248.55		33
High	CL1870.Contig11_All::g.228705::m.228705	29	122	29	0	1.702	0.725	0.612	1.091	0.77	-0.46	-0.71	0.13	0.19754	0.774636	0.423831	0.635499	0.403051	0.937619	0.782771	0.929974	143.39	105.55	120.02	93.13	27.0873	27.2755	27.44	27.8244	3	3	3	3	3	226.58		26
High	CL1873.Contig1_All::g.228840::m.228840	21	110	21	21	0.825	1.918	0.674	1.065	-0.28	0.94	-0.57	0.09	0.898565	0.0623779	0.728533	0.489363	0.964126	0.222757	0.928229	0.854423	104.82	92.14	95.32	66.58	24.4961	25.113	24.8013	25.4483	3	3	3	3	3	214.44		39
High	CL1875.Contig12_All::g.228934::m.228934	3	34	3	0	0.945	6.981	2.495	4.646	-0.08	2.8	1.32	2.22	0.657167	0.0243804	0.0736806	0.00513742	0.842479	0.100226	0.265308	0.0282346	191.02	113.24	128.88	138.25	19.7528	21.421	22.6166	20.6805	2	3	3	3	3	16.51		10
High	CL1878.Contig5_All::g.228959::m.228959	9	27	9	9	0.01	1.886	1.221	1.264	-6.64	0.92	0.29	0.34	1e-17	0.334724	0.443087	0.414258	3.06414e-17	0.681408	0.795374	0.794877		37.36	74.05	38.17		22.8144	22.9235	23.1298	3		3	3	3	30.22		23
High	CL1879.Contig1_All::g.229005::m.229005	9	50	6	6	0.01	0.729	1.591	0.768	-6.64	-0.46	0.67	-0.38	1e-17	0.780583	0.121339	0.569684	3.06414e-17	0.94049	0.382878	0.90369		105.19	125.57	89.02		24.3505	24.5491	24.4914	3		3	3	3	108.64		40
High	CL1879.Contig13_All::g.229046::m.229046	2	5	2	0	0.01	1.503	0.166	0.977	-6.64	0.59	-2.59	-0.03	1e-17	0.628892	0.0854486	0.86999	3.06414e-17	0.887167	0.296025	0.983646		17.43	136.81	42.3		19.3573	18.8584	19.6918	3		3	2	2	3.18		7
High	CL1879.Contig5_All::g.229026::m.229026	10	47	7	7	0.565	0.774	0.668	0.68	-0.82	-0.37	-0.58	-0.56	0.570293	0.745137	0.886542	0.396482	0.784458	0.933586	0.968101	0.782044	134.53	122.63	61.08	67.16	23.2648	23.2545	23.2263	23.5224	3	3	3	3	3	80.52		44
High	CL188.Contig3_All::g.41809::m.41809	17	484	8	8	0.575	0.676	1.163	1.161	-0.8	-0.56	0.22	0.22	0.866022	0.635238	0.218183	0.461958	0.949647	0.890787	0.557018	0.834465	147.26	142.56	132.87	121.87	27.7712	28.2461	28.3247	28.3807	3	3	3	3	3	898.93		77
High	CL188.Contig6_All::g.41831::m.41831	11	198	2	2	1.131	1.604	1.061	1.214	0.18	0.68	0.09	0.28	0.93117	0.557377	0.609056	0.493089	0.975317	0.84475	0.878491	0.855427	32.39	138.58	10.79	92.72	22.3281	22.1871	22.542	22.8426	2	3	2	2	3	327.32		48
High	CL188.Contig7_All::g.41834::m.41834	87	616	87	87	0.772	0.647	0.62	0.962	-0.37	-0.63	-0.69	-0.06	0.819394	0.554647	0.448875	0.955814	0.926878	0.841887	0.798138	0.999326	140.64	111.25	105.71	103.55	28.1424	28.5624	28.4543	28.8498	3	3	3	3	3	1014.15		48
High	CL1882.Contig3_All::g.229192::m.229192	2	3	2	0																														4.21		8
High	CL1885.Contig6_All::g.229950::m.229950	6	31	6	6		0.432	1.295	1.052		-1.21	0.37	0.07		0.258865	0.355776	0.677476		0.597196	0.716829	0.941656		110.57	135.68	91.45		23.1242	23.095	23.7537	3	3	3	3	3	61.3		23
High	CL1886.Contig16_All::g.230021::m.230021	11	41	11	0	1.621	0.314	0.49	0.517	0.7	-1.67	-1.03	-0.95	0.630183	0.0626523	0.291628	0.0906258	0.825386	0.223217	0.64499	0.324011	69.66	139.94	89.2	69.94	24.0715	24.1685	24.2111	24.2597	3	3	3	3	3	76.84		28
High	CL1889.Contig2_All::g.230306::m.230306	3	8	3	0	0.01	3.813	0.781	1.128	-6.64	1.93	-0.36	0.17	1e-17	0.103761	0.984476	0.546811	3.06414e-17	0.33454	0.996301	0.886461		87.47	72.56	85.22		22.2598	21.4582	24.4195	2		3	3	3	3.72		5
High	CL189.Contig10_All::g.41929::m.41929	18	60	18	0	0.955	0.897	1.359	1.203	-0.07	-0.16	0.44	0.27	0.921179	0.876605	0.18844	0.390082	0.972818	0.968798	0.511191	0.777016	131.71	112.41	114.42	69.51	24.0533	24.8295	24.8969	24.5853	3	3	3	3	3	84.24		31
High	CL1892.Contig7_All::g.230419::m.230419	7	59	7	0	1.226	1.07	1.384	1.432	0.29	0.1	0.47	0.52	0.886204	0.669687	0.242576	0.188564	0.958835	0.901826	0.588968	0.535791	80.97	78.74	53.66	67.34	23.444	24.2758	24.2097	24.3781	3	3	3	3	3	106.59		24
High	CL1896.Contig1_All::g.230566::m.230566	7	60	2	2	0.689	0.892	1.288	0.902	-0.54	-0.17	0.37	-0.15	0.744403	0.852895	0.210433	0.99993	0.889854	0.962549	0.543591	0.99993	112.96	59.11	82.72	110.91	24.3866	25.0313	25.0312	25.0451	3	3	3	3	3	119.98		24
High	CL190.Contig11_All::g.42153::m.42153	14	480	14	14	0.231	1.17	0.619	1.239	-2.12	0.23	-0.69	0.31	0.163194	0.318006	0.445303	0.312002	0.350245	0.664645	0.795436	0.701581	147.65	142.53	138.53	108.35	30.7634	31.3129	31.4217	31.7843	3	3	3	3	3	849.09		53
High	CL190.Contig17_All::g.42190::m.42190	18	451	18	0	0.479	1.344	1.631	1.026	-1.06	0.43	0.71	0.04	0.678695	0.170229	0.021408	0.829689	0.856491	0.464869	0.0944695	0.977492	147.32	143.12	131.52	125.8	30.016	31.2113	31.1	30.7818	3	3	3	3	3	904.86		49
High	CL1901.Contig1_All::g.230688::m.230688	6	30	6	0	3.831	0.427	0.272	1.155	1.94	-1.23	-1.88	0.21	0.17441	0.174545	0.0473224	0.467013	0.366048	0.472999	0.186146	0.839206	121.23	115.73	122.5	86.92	23.936	23.8919	23.74	24.5741	3	3	3	3	3	51.07		28
High	CL1901.Contig10_All::g.230771::m.230771	10	97	10	0	0.177	0.561	0.679	0.644	-2.49	-0.83	-0.56	-0.63	0.0847921	0.362226	0.679383	0.0956493	0.203496	0.713583	0.913484	0.337437	145.63	130.9	111.92	119.82	26.0367	26.4692	26.6343	26.4473	3	3	3	3	3	180.11		35
High	CL1901.Contig11_All::g.230783::m.230783	3	8	3	3	0.01	1.28	1.365	0.961	-6.64	0.36	0.45	-0.06	1e-17	0.762231	0.44198	0.899222	3.06414e-17	0.933586	0.794548	0.987003		89.05	44.74	90.54		21.7463	21.3817	21.4626	3		3	2	3	14.14		8
High	CL1902.Contig1_All::g.230804::m.230804	10	34	10	0	3	1.085	0.873	1.017	1.59	0.12	-0.2	0.02	0.359684	0.780614	0.869562	0.748815	0.605803	0.94049	0.962521	0.961604	113.31	85.89	103.27	68.45	23.3366	23.6899	23.8693	23.6962	3	3	3	3	3	47.93		33
High	CL1904.Contig3_All::g.231153::m.231153	21	170	21	0	2.687	0.995	1.41	1.16	1.43	-0.01	0.5	0.21	0.0880623	0.550015	0.0583928	0.400574	0.210701	0.840504	0.219145	0.78463	144.51	134.5	103.06	119.78	26.068	26.3482	26.4228	26.7267	3	3	3	3	3	252.87		33
High	CL1906.Contig13_All::g.231289::m.231289	2	4	2	0	0.01	0.985	0.49	0.536	-6.64	-0.02	-1.03	-0.9	1e-17	0.974004	0.629133	0.402633	3.06414e-17	0.991588	0.887261	0.78505		26.76	68.3	47.28		19.7901	19.615	19.8274	2		3	3	3	2.02		3
High	CL1907.Contig7_All::g.231417::m.231417	2	7	2	2	0.01	0.58		1.17	-6.64	-0.79		0.23	1e-17	0.63504		0.597344	3.06414e-17	0.890645		0.914081		23.03		39.79		21.1256		21.7991	3		2	2	3	8.98		7
High	CL1908.Contig11_All::g.231480::m.231480	9	48	9	0	1.623	0.368	0.743	1.206	0.7	-1.44	-0.43	0.27	0.548058	0.119284	0.933834	0.261622	0.766892	0.367198	0.978444	0.644366	127.51	124.76	112.32	74.01	24.4035	24.688	24.7494	25.0849	3	3	3	3	3	81.85		26
High	CL1909.Contig1_All::g.231494::m.231494	7	82	7	7	2.846	1.492	0.581	0.745	1.51	0.58	-0.78	-0.43	0.0892118	0.0973606	0.391935	0.376356	0.213216	0.317242	0.750977	0.772554	128.62	126.71	132.37	135.06	25.6476	26.3351	25.6815	26.2108	3	3	3	3	3	132.71		51
High	CL1910.Contig2_All::g.231497::m.231497	5	35	1	1																														55.4		22
High	CL1910.Contig4_All::g.231505::m.231505	6	33	2	2	0.01	0.01	0.393	0.859	-6.64	-6.64	-1.35	-0.22	1e-17	1e-17	0.431021	0.998942	3.06414e-17	5.39753e-17	0.785994	0.99993			52.97	33.1			20.6594	21.0431	3			3	3	53.3		32
High	CL1910.Contig7_All::g.231513::m.231513	14	82	14	0	0.109	0.967	0.866	0.869	-3.2	-0.05	-0.21	-0.2	0.0142335	0.601176	0.743586	0.686187	0.040012	0.872161	0.934703	0.943216	141.04	104.12	99.71	74.63	25.7365	26.2318	26.1516	26.6002	3	3	3	3	3	121.8		21
High	CL1911.Contig10_All::g.231574::m.231574	4	6	4	0	0.01	0.379	0.539	0.556	-6.64	-1.4	-0.89	-0.85	1e-17	0.276819	0.594213	0.262569	3.06414e-17	0.620462	0.877262	0.644879		47.37	85.94	62.47		22.5418	22.4296	22.7224	3		3	3	3	14.3		22
High	CL1913.Contig3_All::g.231655::m.231655	5	11	5	0	6.302	1.676		0.703	2.66	0.75		-0.51	0.279971	0.574861		0.741521	0.516405	0.858648		0.96007	75.13	78.52		76.21	19.9758	19.9101		19.9092	3	2	3	3	3	5.79		12
High	CL1915.Contig1_All::g.231662::m.231662	26	147	26	26	1.416	0.872	1.166	1.071	0.5	-0.2	0.22	0.1	0.423051	0.811903	0.188321	0.536288	0.664871	0.953357	0.511191	0.878704	105.72	129.87	117.22	88.4	25.588	26.292	26.7325	26.4177	3	3	3	3	3	293.51		59
High	CL1916.Contig10_All::g.231758::m.231758	6	13	6	0	0.01	0.283	0.456	0.913	-6.64	-1.82	-1.13	-0.13	1e-17	0.150624	0.447076	0.960345	3.06414e-17	0.429503	0.797141	0.999326		144.62	82.42	86.23		21.9673	21.6447	22.1017	3		3	3	3	21.44		14
High	CL1917.Contig10_All::g.231804::m.231804	9	142	9	0	1.846	1.704	0.415	1.124	0.88	0.77	-1.27	0.17	0.162186	0.0444923	0.0426278	0.547583	0.348785	0.168997	0.171327	0.886917	147.48	111.09	133.32	108.34	27.6131	28.259	27.7276	28.3488	3	3	3	3	3	317.99		39
High	CL1917.Contig4_All::g.231787::m.231787	2	12	2	0	1.957	1.116	1.062	2.56	0.97	0.16	0.09	1.36	0.816015	0.884532	0.677009	0.0418335	0.925801	0.971283	0.911471	0.179977	144.82	138.46	94.02	113.22	21.6663	22.204	21.4879	22.3875	3	3	3	3	3	10.14		9
High	CL1918.Contig2_All::g.231812::m.231812	10	79	10	10	1.455	0.324	0.672	0.866	0.54	-1.63	-0.57	-0.21	0.383851	0.0187933	0.634645	0.790408	0.627983	0.0790772	0.891088	0.966932	147.61	141.39	114.35	100.91	25.6892	25.7952	26.0312	26.1684	3	3	3	3	3	122.02		47
High	CL192.Contig10_All::g.42431::m.42431	27	97	27	27	0.723	0.983	0.558	0.631	-0.47	-0.02	-0.84	-0.66	0.71137	0.763929	0.400146	0.222764	0.872755	0.933586	0.758258	0.587185	140.65	86.4	60.82	81.46	24.0185	24.3755	24.3769	24.6819	3	3	3	3	3	103.01		23
High	CL1920.Contig10_All::g.231963::m.231963	45	381	40	40	0.546	0.738	0.965	0.827	-0.87	-0.44	-0.05	-0.27	0.812515	0.810383	0.522128	0.487423	0.925645	0.953172	0.839311	0.85399	146.57	122.8	113.21	104.02	27.1009	27.6092	27.7017	27.8234	3	3	3	3	3	655.02		53
High	CL1921.Contig2_All::g.232221::m.232221	4	24	4	4	4.23	1.704	0.557	0.478	2.08	0.77	-0.85	-1.07	0.348526	0.539821	0.631281	0.218905	0.594419	0.836486	0.889192	0.581168	119.55	138.04	128.89	78.24	21.9267	21.9254	21.738	21.6872	3	3	3	3	3	24.51		27
High	CL1922.Contig1_All::g.232297::m.232297	12	59	1	1	100			100	6.64			6.64	1e-17			1e-17	3.06414e-17			7.44205e-17										2			2	105.45		26
High	CL1922.Contig5_All::g.232313::m.232313	19	92	8	8	0.315	0.221	0.291	0.629	-1.66	-2.18	-1.78	-0.67	0.295467	0.0334854	0.116578	0.282799	0.536724	0.132614	0.372696	0.667827	34.47	102.98	94.22	39.51	22.9241	23.1382	23.0994	23.5153	3	2	3	3	3	159.83		32
High	CL1923.Contig1_All::g.232334::m.232334	10	75	10	0	2.159	1.415	0.52	1.307	1.11	0.5	-0.94	0.39	0.296326	0.218522	0.299813	0.136846	0.537627	0.542002	0.656924	0.437211	145.98	105.96	118.7	101.85	24.6765	25.3091	25.1316	25.4778	3	3	3	3	3	152.38		46
High	CL1923.Contig5_All::g.232348::m.232348	3	25	3	0	1.61	0.453	1.127	1.364	0.69	-1.14	0.17	0.45	0.552177	0.230068	0.351998	0.0990124	0.76924	0.558285	0.713408	0.347589	136.47	128.02	110.34	42.26	24.3849	24.3205	25.1019	25.1742	3	3	3	3	3	50.38		50
High	CL1924.Contig3_All::g.232370::m.232370	1	6	1	0	0.01	0.895	1.037	1.134	-6.64	-0.16	0.05	0.18	1e-17	0.873499	0.64067	0.664936	3.06414e-17	0.968798	0.892795	0.939671		17.24	21.97	33.23		22.132	22.1323	22.3224	3		2	3	3	8.52		6
High	CL1927.Contig1_All::g.232417::m.232417	11	94	2	2			100	100			6.64	6.64			1e-17	1e-17			6.24054e-17	7.44205e-17												3	2	123.49		19
High	CL1927.Contig3_All::g.232424::m.232424	19	190	10	10	1.245	0.604	1.623	1.207	0.32	-0.73	0.7	0.27	0.407921	0.436603	0.0184991	0.354875	0.652604	0.772523	0.0836719	0.750693	146.06	136.91	122.89	109.81	26.3743	27.0053	26.9234	27.1188	3	3	3	3	3	315.11		32
High	CL1928.Contig2_All::g.232431::m.232431	1	2	1	0	0.01	2.131	0.999	0.72	-6.64	1.09	0	-0.47	1e-17	0.364997	0.635048	0.764429	3.06414e-17	0.716493	0.891359	0.961604		100.37	74.49	55.31		20.7691	20.4148	20.4245	3		2	2	3	2.09		3
High	CL1929.Contig8_All::g.232464::m.232464	1	1	1	0	9.864	0.01	0.01	0.01	3.3	-6.64	-6.64	-6.64	0.162432	1e-17	1e-17	1e-17	0.348785	5.39753e-17	6.24054e-17	7.44205e-17	21.06				18.8663				2	2				0		1
High	CL1930.Contig2_All::g.232502::m.232502	13	47	13	13	1.108	0.688	0.402	0.402	0.15	-0.54	-1.31	-1.31	0.763263	0.739064	0.104898	0.00163336	0.902361	0.931507	0.343561	0.00982971	60.22	97.01	82.44	68.05	24.7198	24.9754	25.0423	25.2167	3	3	3	3	3	88.37		20
High	CL1930.Contig3_All::g.232510::m.232510	16	100	4	4	3.839	1.142	2.608	0.878	1.94	0.19	1.38	-0.19	0.143791	0.552254	0.0110452	0.896876	0.316443	0.841291	0.0526927	0.986555	154.36	132.06	131.47	141.49	24.2678	24.5766	24.2519	24.7074	3	3	3	3	3	214.88		40
High	CL1930.Contig4_All::g.232516::m.232516	16	109	4	4	0.464	4.257	0.942	1.272	-1.11	2.09	-0.09	0.35	0.456634	0.00222968	0.764846	0.355261	0.691146	0.0106469	0.941182	0.751187	514.95	106.93	84.77	106.9	23.3437	24.3771	23.8402	23.9485	3	2	3	3	3	219.45		43
High	CL1931.Contig16_All::g.232621::m.232621	4	11	4	4	0.967	0.488	0.309	0.294	-0.05	-1.04	-1.69	-1.77	0.83413	0.450146	0.157273	0.0167205	0.936474	0.779994	0.456641	0.0831115	526.24	15.03	11.89	45.32	22.346	22.6488	22.395	22.6384	3	2	3	2	3	16.82		13
High	CL1933.Contig14_All::g.232678::m.232678	9	48	9	0	1.556	1.49	1.339	0.755	0.64	0.58	0.42	-0.41	0.734003	0.48529	0.310009	0.581493	0.882007	0.804172	0.667525	0.908606	140.63	116.14	132.84	98.46	23.3563	23.4178	23.1337	23.6718	3	2	3	3	3	56.84		25
High	CL1935.Contig3_All::g.232915::m.232915	10	33	10	0	13.44	2.077	0.298	0.605	3.75	1.05	-1.75	-0.72	0.0360734	0.168485	0.129483	0.269746	0.0949838	0.462942	0.402255	0.654504	169.69	81.28	81.38	47.78	23.0401	23.5874	23.0523	23.3308	3	2	3	3	3	37.46		25
High	CL1936.Contig11_All::g.232960::m.232960	6	16	6	6	1.011	0.601	1.207	0.908	0.02	-0.73	0.27	-0.14	0.736067	0.549886	0.493754	0.973417	0.883628	0.840504	0.826294	0.999326	106.57	130.81	68.92	65.33	21.7301	22.0655	22.185	22.1305	3	3	3	3	3	24.01		18
High	CL1936.Contig7_All::g.232949::m.232949	6	71	5	5	1.813	1.456	0.447	0.745	0.86	0.54	-1.16	-0.42	0.463171	0.209423	0.185235	0.470061	0.698091	0.526824	0.505642	0.841751	212.42	62.94	110.91	57.7	24.4755	25.0978	24.4834	25.3991	3	2	3	3	3	145.57		38
High	CL1939.Contig3_All::g.233090::m.233090	44	310	42	42	0.905	0.57	0.731	0.964	-0.14	-0.81	-0.45	-0.05	0.659836	0.351215	0.813241	0.962924	0.843605	0.700753	0.951805	0.999326	106.47	122.93	80.66	72.75	27.6678	27.8613	28.0773	28.3032	3	3	3	3	3	478.2		51
High	CL194.Contig10_All::g.42849::m.42849	10	28	9	0	1.067	0.964	0.438	0.75	0.09	-0.05	-1.19	-0.42	0.999993	0.971112	0.254428	0.566211	0.999993	0.991588	0.601305	0.89992	95.94	100.66	141.82	70.38	23.2986	23.5583	23.8147	23.6678	3	3	3	3	3	53.92		15
High	CL1940.Contig5_All::g.233124::m.233124	2	9	2	0	0.173	1.175	1.987	1.404	-2.53	0.23	0.99	0.49	0.109978	0.731807	0.104474	0.21887	0.254265	0.92668	0.342614	0.581168	134.57	122.09	106.55	87.34	22.786	23.0168	22.9399	23.58	3	2	3	2	3	14.51		3
High	CL1941.Contig9_All::g.233234::m.233234	9	63	9	0	1.593	1.653	0.975	0.76	0.67	0.73	-0.04	-0.4	0.370955	0.0466112	0.501285	0.48401	0.614508	0.175811	0.827057	0.850695	137.45	92.67	110.09	104.96	25.3456	25.9059	25.6917	25.7165	3	3	3	3	3	87.07		21
High	CL1942.Contig3_All::g.233258::m.233258	2	7	2	0		0.195	0.376	0.38		-2.36	-1.41	-1.4		0.0843891	0.389068	0.121778		0.281767	0.747553	0.402754		443.54	47.51	64.26		20.5296	20.6964	21.2428	3	2	2	3	3	12.11		4
High	CL1942.Contig8_All::g.233294::m.233294	8	45	8	8	0.01	1.585	1.44	1.189	-6.64	0.66	0.53	0.25	1e-17	0.229106	0.212415	0.411138	3.06414e-17	0.556979	0.546939	0.792647		85.29	74.97	68.28		24.4379	24.2614	24.5773	3		3	3	3	68.2		30
High	CL1944.Contig9_All::g.233381::m.233381	13	350	13	0	0.574	0.983	0.862	0.824	-0.8	-0.02	-0.21	-0.28	0.86425	0.595036	0.777089	0.478552	0.949647	0.869194	0.942646	0.845534	142.35	123.3	121.94	83.41	28.815	28.8838	29.2463	29.2076	3	3	3	3	3	556.93		60
High	CL1946.Contig1_All::g.233423::m.233423	7	24	7	0	100	1.263	1.364	0.761	6.64	0.34	0.45	-0.39	1e-17	0.711566	0.459451	0.765426	3.06414e-17	0.919803	0.801974	0.961604	185.11	75.64	28.5	46.59		21.5199	21.5351	22.024	3	2	3	3	3	43.82		13
High	CL1946.Contig2_All::g.233430::m.233430	1	5	1	1	0.01	15.12	1.759	7.269	-6.64	3.92	0.81	2.86	1e-17	0.00398631	0.270382	0.00113433	3.06414e-17	0.0185061	0.620687	0.00694776		433.81	354.99	504.31		18.7741	16.7411	18.477	2		2	2	2	3.53		1
High	CL1948.Contig10_All::g.233537::m.233537	38	232	36	36	0.997	0.479	0.73	1.198	0	-1.06	-0.45	0.26	0.568358	0.166384	0.825343	0.385496	0.782952	0.460109	0.953097	0.777016	123.85	122.39	109.05	73.84	26.5924	26.7135	26.8886	27.205	3	3	3	3	3	413.06		47
High	CL1949.Contig1_All::g.233591::m.233591	7	23	7	7	0.01	0.712	0.484	0.57	-6.64	-0.49	-1.05	-0.81	1e-17	0.649311	0.457523	0.136494	3.06414e-17	0.894089	0.801974	0.436686		32.43	84.41	33.17		23.2653	23.3796	23.8464	3		3	3	3	33.76		27
High	CL1949.Contig2_All::g.233596::m.233596	5	11	4	4	0.01	0.244	0.736	1.291	-6.64	-2.04	-0.44	0.37	1e-17	0.138981	0.939843	0.494475	3.06414e-17	0.406594	0.980725	0.855976		47.21	80.13	61.26		20.9224	21.4853	21.9291	3		2	3	3	16.03		25
High	CL1950.Contig4_All::g.233621::m.233621	3	32	2	2	2.979	3.982	1.738	1.267	1.57	1.99	0.8	0.34	0.374636	0.0301289	0.110365	0.334165	0.617703	0.120726	0.357284	0.727566	56.7	145.62	106.17	87.52	23.1289	23.1966	23.4322	23.7192	3	3	3	3	3	52.75		12
High	CL1951.Contig12_All::g.233675::m.233675	6	38	6	6	3.15	0.337	1.148	0.916	1.66	-1.57	0.2	-0.13	0.290597	0.0805212	0.485071	0.978075	0.531158	0.270128	0.821418	0.999326	118.71	132.6	72.15	57.18	23.5345	23.7334	24.0834	24.1859	3	3	3	3	3	56.64		19
High	CL1952.Contig11_All::g.233727::m.233727	11	72	11	11	0.848	0.795	1.014	0.852	-0.24	-0.33	0.02	-0.23	0.908731	0.958352	0.530541	0.831631	0.967471	0.990005	0.844642	0.977492	94.81	93.25	79.46	46.12	24.3547	24.9011	24.9518	24.9835	3	3	3	3	3	135.41		38
High	CL1953.Contig3_All::g.233734::m.233734	6	20	6	6	0.01	1.216	1.815	1.703	-6.64	0.28	0.86	0.77	1e-17	0.826996	0.227445	0.202041	3.06414e-17	0.955563	0.569084	0.555358		82.36	95.42	92.21		21.898	21.941	22.038	3		3	3	3	28.74		21
High	CL1955.Contig8_All::g.233803::m.233803	8	42	8	8	3.233	1.134	1.4	1.501	1.69	0.18	0.49	0.59	0.329779	0.695223	0.273223	0.150873	0.575539	0.911235	0.624748	0.466942	13.14	100.78	110.53	117.3	23.3267	23.7597	24.0334	24.058	3	3	3	3	3	62.97		22
High	CL1958.Contig4_All::g.233874::m.233874	5	26	5	5	0.74	0.825	1.043	0.833	-0.44	-0.28	0.06	-0.26	0.743821	0.827603	0.559082	0.789514	0.889698	0.955563	0.857145	0.966391	135.72	131.37	52.71	45.04	23.1436	23.4023	23.6784	23.6689	3	3	3	3	3	41.44		27
High	CL1959.Contig14_All::g.233954::m.233954	5	14	5	0	0.209	1.881	2.711	0.092	-2.26	0.91	1.44	-3.44	0.110033	0.122656	0.00868211	5.07727e-12	0.254265	0.371118	0.0422264	3.75154e-11	78.7	38.67	38.87	147.63	24.2236	24.63	24.24	24.4007	2	2	3	3	3	22.94		11
High	CL196.Contig11_All::g.43086::m.43086	2	7	2	0	0.69	0.791	0.352	1.227	-0.54	-0.34	-1.5	0.3	0.650751	0.820871	0.218314	0.402264	0.837981	0.954473	0.557018	0.78505	73.51	108.79	76.27	40.47	22.8349	23.025	23.1494	24.0412	3	2	3	3	3	8		5
High	CL1961.Contig1_All::g.234033::m.234033	6	32	2	2	9.8	0.472	0.01	0.488	3.29	-1.08	-6.64	-1.03	0.15811	0.48515	1e-17	0.353708	0.342995	0.804172	6.24054e-17	0.748584	254.01	102.71		269.48	19.0462	17.8579		18.116	2	2	3		2	47.44		10
High	CL1961.Contig2_All::g.234037::m.234037	18	393	18	18	0.425	0.764	0.63	0.751	-1.23	-0.39	-0.67	-0.41	0.566822	0.882789	0.478771	0.271342	0.781589	0.970994	0.817664	0.656016	140.62	127.34	135.29	109.29	28.5879	29.1213	28.9167	29.1648	3	3	3	3	3	725.39		46
High	CL1961.Contig4_All::g.234050::m.234050	5	31	1	1	0.01	0.759	0.666	0.804	-6.64	-0.4	-0.59	-0.31	1e-17	0.83025	0.894719	0.915609	3.06414e-17	0.956948	0.968772	0.99137		80.43	55.08	35.21		20.7229	20.8889	21.0743	2		3	2	3	43.97		13
High	CL1963.Contig2_All::g.234080::m.234080	13	56	13	0	2.478	0.992	0.603	0.679	1.31	-0.01	-0.73	-0.56	0.286559	0.754379	0.502308	0.311307	0.525976	0.933586	0.827267	0.701281	103.69	70.79	61.22	65.59	24.3636	24.4691	24.3678	24.7779	3	3	3	3	3	65.49		37
High	CL1964.Contig2_All::g.234122::m.234122	2	3	2	2	0.01	6.258	2.764	9.224	-6.64	2.65	1.47	3.21	1e-17	0.0505932	0.100587	0.000251205	3.06414e-17	0.188586	0.334421	0.00163205		210.51	144.23	227.99		18.721	18.2811	19.4798	2		2	3	2	4.71		8
High	CL1965.Contig11_All::g.234162::m.234162	7	23	7	0	7.963	0.251	1.716	0.848	2.99	-1.99	0.78	-0.24	0.122999	0.12025	0.131003	0.847676	0.277334	0.367465	0.403181	0.977492	87.3	143.27	87.7	68.57	22.6563	22.6831	23.2816	23.0016	3	3	3	3	3	39.15		20
High	CL1966.Contig1_All::g.234181::m.234181	5	41	5	0	0.23	0.555	0.69	0.876	-2.12	-0.85	-0.54	-0.19	0.125459	0.469193	0.793532	0.917371	0.281997	0.793965	0.945373	0.991752	135.17	118.15	41.43	55.86	24.4663	24.823	25.005	25.0787	3	3	3	3	3	67.15		15
High	CL1967.Contig12_All::g.234321::m.234321	18	42	11	11	4.1	0.496	0.775	1.188	2.04	-1.01	-0.37	0.25	0.290374	0.343959	0.982465	0.457134	0.531116	0.69168	0.9958	0.832125	59.19	96.81	120.69	50.65	22.9923	23.1403	23.6511	24.0823	3	2	2	3	3	70.32		17
High	CL1967.Contig13_All::g.234331::m.234331	9	22	2	0			1.698	3.973			0.76	1.99			0.2795	0.00434823			0.630701	0.0243135			66.39	90.01			20.7109	21.7608	3	2	2	3	2	30.72		12
High	CL1969.Contig1_All::g.234414::m.234414	4	16	4	4	0.636	0.734	0.795	0.535	-0.65	-0.45	-0.33	-0.9	0.601414	0.721161	0.887454	0.198746	0.807975	0.922907	0.968101	0.550645	71.95	88.93	93.09	100.08	22.8338	23.1834	23.42	23.0663	3	2	3	3	3	34.8		24
High	CL1969.Contig2_All::g.234415::m.234415	4	11	4	0	5.293	0.298	2.022	0.886	2.4	-1.75	1.02	-0.17	0.265264	0.128276	0.0663483	0.959649	0.494981	0.383826	0.245241	0.999326	143.17	224.47	126.49	87.42	22.5166	22.9949	23.4976	22.7864	3	3	3	3	3	14.33		13
High	CL197.Contig2_All::g.43175::m.43175	36	636	36	36	0.213	1.381	0.81	0.95	-2.23	0.47	-0.3	-0.07	0.133169	0.148521	0.929065	0.912788	0.297088	0.426892	0.97795	0.989649	145.82	130.2	127.15	107.54	29.6865	29.9257	29.8213	30.0663	3	3	3	3	3	1161.03		68
High	CL1970.Contig17_All::g.234594::m.234594	3	18	3	0	0.01	0.791	0.732	0.985	-6.64	-0.34	-0.45	-0.02	1e-17	0.914102	0.879073	0.839493	3.06414e-17	0.977498	0.965024	0.977492		99.15	95.34	63.83		24.119	23.76	24.2467	3		3	3	3	26.28		10
High	CL1970.Contig22_All::g.234634::m.234634	3	3	3	3	0.01	0.01	0.233	0.097	-6.64	-6.64	-2.1	-3.36	1e-17	1e-17	0.0581164	1.46894e-05	3.06414e-17	5.39753e-17	0.218285	0.000100929			74.49	27.98			22.3091	22.1034	3			3	3	4.76		11
High	CL1972.Contig9_All::g.234777::m.234777	8	15	8	0	0.01	0.99	0.936	0.943	-6.64	-0.01	-0.1	-0.08	1e-17	0.927853	0.758493	0.925219	3.06414e-17	0.981328	0.938901	0.996389		138.25	64.46	15.62		21.5443	22.1661	21.325	3		3	3	3	28.4		21
High	CL1976.Contig4_All::g.234836::m.234836	5	57	5	5	0.05	0.622	0.879	0.943	-4.32	-0.69	-0.19	-0.08	0.00097109	0.618704	0.751709	0.818313	0.00287865	0.880244	0.938901	0.976373	137.85	117.45	93.21	78.05	24.8916	25.4844	25.352	25.5986	3	3	3	3	3	121.3		34
High	CL1977.Contig1_All::g.234849::m.234849	7	13	7	7	0.01	1.678	0.37	0.581	-6.64	0.75	-1.44	-0.78	1e-17	0.494717	0.280228	0.402451	3.06414e-17	0.812333	0.630803	0.78505		84.55	132.69	85.77		22.5115	22.0592	22.0689	3		3	3	3	12.94		10
High	CL1978.Contig4_All::g.234881::m.234881	2	5	2	0	0.01	0.213	0.825		-6.64	-2.23	-0.28		1e-17	0.104215	0.930726		3.06414e-17	0.33491	0.97795			93.94	103.95			20.8963	21.2587		2		2	2	2	2.15		5
High	CL198.Contig11_All::g.43231::m.43231	3	9	3	0	100	100	100	100	6.64	6.64	6.64	6.64	1e-17	1e-17	1e-17	1e-17	3.06414e-17	5.39753e-17	6.24054e-17	7.44205e-17										2	3	3	3	15.62		16
High	CL1980.Contig10_All::g.234965::m.234965	5	16	5	0	4.397	1.367	0.502	1.9	2.14	0.45	-0.99	0.93	0.197338	0.428091	0.46739	0.0423448	0.403019	0.76484	0.805658	0.181589	132.77	32.04	147.84	138.03	23.3902	23.8554	23.428	23.514	3	2	2	3	3	27.09		14
High	CL1981.Contig3_All::g.235068::m.235068	6	133	6	6	1.291	0.928	0.641	1.102	0.37	-0.11	-0.64	0.14	0.455495	0.691785	0.521818	0.456208	0.689904	0.909636	0.839311	0.831042	147.24	125.41	85.66	76.63	25.931	26.3034	26.0794	26.4001	3	3	3	3	3	299.14		36
High	CL1982.Contig10_All::g.235106::m.235106	17	242	17	17	0.33	0.802	0.922	1.335	-1.6	-0.32	-0.12	0.42	0.362096	0.987097	0.618763	0.184961	0.608148	0.996137	0.882337	0.528254	147.01	125.61	99.12	101.78	27.3881	27.7571	28.0512	28.195	3	3	3	3	3	531.67		41
High	CL1982.Contig11_All::g.235109::m.235109	2	8	2	0	0.01	0.502	0.126	0.735	-6.64	-0.99	-2.99	-0.44	1e-17	0.552776	0.00823046	0.701759	3.06414e-17	0.841291	0.0401142	0.9482		105.97	161.39	29.54		21.1764	21.8479	22.158	2		3	2	2	10.52		17
High	CL1983.Contig11_All::g.235137::m.235137	32	144	32	0	1.313	0.743	0.726	0.897	0.39	-0.43	-0.46	-0.16	0.363292	0.849371	0.814592	0.757058	0.608148	0.960558	0.951805	0.961604	146.45	112.17	105.5	76.77	26.4591	26.6943	26.8884	26.8977	3	3	3	3	3	216.95		60
High	CL1984.Contig1_All::g.235152::m.235152	2	5	2	0	3.827	0.292		0.267	1.94	-1.77		-1.91	0.482202	0.24744		0.0506818	0.70984	0.581259		0.206543	139.1	45.14		102.85	20.0954	19.6749		20.1184	2	2	3	3	3	2.45		9
High	CL1985.Contig5_All::g.235165::m.235165	3	5	3	3	0.01	1.151	0.699	0.573	-6.64	0.2	-0.52	-0.8	1e-17	0.789879	0.970226	0.489438	3.06414e-17	0.945386	0.993173	0.854423		45.5	30.83	45.63		20.5462	20.2048	20.2636	3		2	3	2	1.81		8
High	CL1987.Contig6_All::g.235204::m.235204	13	78	12	0	1.306	0.715	0.782	1.1	0.39	-0.48	-0.35	0.14	0.51805	0.767855	0.96458	0.393743	0.738839	0.933861	0.991084	0.780445	145.45	114.75	96.42	33.3	25.3003	25.7565	25.4768	25.9008	3	3	3	3	3	144.92		41
High	CL199.Contig10_All::g.43316::m.43316	5	13	5	5	0.01	1.009		1.306	-6.64	0.01		0.39	1e-17	0.923283		0.493909	3.06414e-17	0.98008		0.855976		19.21		100.13		21.1342		21.6386	2		2	2	3	12.38		13
High	CL1990.Contig4_All::g.235256::m.235256	6	40	6	6	1.967	0.54	0.72	0.964	0.98	-0.89	-0.47	-0.05	0.408544	0.417364	0.858756	0.78909	0.653111	0.75639	0.96027	0.966241	139.22	105.72	102.4	53.57	24.5285	24.9503	25.1477	25.1276	3	3	3	3	3	81.16		30
High	CL1992.Contig15_All::g.235413::m.235413	24	141	24	8	0.885	1.153	0.668	0.929	-0.18	0.21	-0.58	-0.11	0.842748	0.330585	0.619139	0.994871	0.939937	0.677557	0.882601	0.999326	131.43	127.06	122.74	81.54	25.5977	26.2862	26.1009	26.4388	3	3	3	3	3	246.6		37
High	CL1993.Contig12_All::g.235473::m.235473	8	16	8	0	0.01	0.824	0.979	1.141	-6.64	-0.28	-0.03	0.19	1e-17	0.816701	0.608806	0.522986	3.06414e-17	0.954473	0.878491	0.873965		85.28	112.15	71.94		23.2444	23.5318	23.8155	3		3	3	3	33.9		9
High	CL1996.Contig2_All::g.235510::m.235510	1	3	1	1	0.01	0.73	0.989	0.352	-6.64	-0.45	-0.02	-1.5	1e-17	0.808812	0.764575	0.0916651	3.06414e-17	0.952177	0.941182	0.326474		37.9	21.32	21.98		21.4116	21.5257	21.2339	2		3	2	3	1.89		3
High	CL2.Contig100_All::g.1352::m.1352	2	2	2	0																														2.82		6
High	CL2.Contig101_All::g.1369::m.1369	9	28	9	0	0.862	0.551	0.608	0.761	-0.22	-0.86	-0.72	-0.39	0.842302	0.485373	0.751685	0.600794	0.939937	0.804172	0.938901	0.915051	99.78	80.61	97.01	30.99	23.1542	23.0023	23.4924	23.5402	3	3	3	3	3	38.9		21
High	CL20.Contig19_All::g.7770::m.7770	4	4	4	0	6.876		48.17	2.099	2.78		5.59	1.07	0.274148		1.66966e-09	0.18447	0.508377		1.02058e-08	0.527138	107.57		114.71	108.52	18.1509		21.8445	18.3179	3	2	3	2	2	2.11		8
High	CL20.Contig3_All::g.7645::m.7645	19	116	19	0	0.811	0.97	0.494	0.829	-0.3	-0.04	-1.02	-0.27	0.769034	0.616144	0.141419	0.500788	0.905198	0.87835	0.42615	0.856482	131.73	130.98	112.15	119.63	26.5508	26.6386	26.6547	26.7793	3	3	3	3	3	189.48		41
High	CL200.Contig25_All::g.43466::m.43466	9	31	9	0	3.107	1.032	1.519	1.523	1.64	0.05	0.6	0.61	0.143931	0.635733	0.0856208	0.0480863	0.316443	0.890799	0.296178	0.200037	93.37	87.9	108.65	72.8	24.8536	24.9603	25.1046	25.0345	3	3	3	3	3	59.9		31
High	CL2001.Contig11_All::g.235675::m.235675	5	8	5	0	0.01	1.126	0.298	0.419	-6.64	0.17	-1.75	-1.26	1e-17	0.830001	0.241023	0.248203	3.06414e-17	0.956781	0.586431	0.627496		114.84	75.8	110.03		20.8272	20.4584	20.6486	3		3	3	3	7.65		4
High	CL2001.Contig17_All::g.235714::m.235714	9	122	2	2	0.16	1.264	5.96	1.705	-2.65	0.34	2.58	0.77	0.0614183	0.227639	2.50646e-11	0.0169548	0.152129	0.555456	1.53818e-10	0.0842311	379.28	141.52	139.75	143.5	26.4116	27.0055	26.8113	27.0676	3	2	3	3	3	246.79		60
High	CL2004.Contig1_All::g.235766::m.235766	15	739	3	1	0.233	0.724	0.951	0.909	-2.1	-0.47	-0.07	-0.14	0.182022	0.667242	0.641155	0.976118	0.379172	0.901447	0.892856	0.999326	123.33	126.35	123.86	117.02	22.8739	23.2991	23.5494	23.4643	3	3	3	3	3	1468.54		42
High	CL2004.Contig3_All::g.235774::m.235774	24	1150	12	0	0.473	1.092	1.54	1.267	-1.08	0.13	0.62	0.34	0.666669	0.416217	0.0340253	0.268915	0.848872	0.754459	0.139856	0.653655	139.37	140.64	135.5	85.74	30.058	30.5335	31.0046	30.8403	3	3	3	3	3	2346.55		65
High	CL2007.Contig1_All::g.236031::m.236031	26	199	26	16	0.243	0.969	0.622	1.404	-2.04	-0.05	-0.69	0.49	0.186396	0.62209	0.455878	0.12405	0.385591	0.882457	0.801218	0.407373	142.64	135.78	121.65	108.6	26.7293	27.4016	26.9965	27.4342	3	3	3	3	3	322.77		54
High	CL2007.Contig3_All::g.236047::m.236047	11	124	11	0	0.672	0.843	0.834	1.065	-0.57	-0.25	-0.26	0.09	0.966241	0.90502	0.856463	0.708862	0.990388	0.975379	0.95859	0.952553	134.63	122.27	111.43	63.87	26.729	27.1243	27.1468	27.4318	3	3	3	3	3	165.6		31
High	CL2010.Contig2_All::g.236166::m.236166	11	35	11	11	1.025	1.852	0.241	0.547	0.04	0.89	-2.05	-0.87	0.868513	0.312264	0.0612652	0.168003	0.949915	0.657574	0.228532	0.493437	140.53	133.87	117.58	98.96	22.6277	23.2839	23.1508	23.3977	3	3	3	3	3	49.62		20
High	CL2011.Contig1_All::g.236198::m.236198	6	11	6	0	0.01	1.206	0.855	0.925	-6.64	0.27	-0.23	-0.11	1e-17	0.778868	0.851004	0.903903	3.06414e-17	0.94049	0.956461	0.989342		96.37	32.96	23.59		20.6765	20.792	21.1318	3		3	2	3	3.88		7
High	CL2012.Contig4_All::g.236231::m.236231	3	4	3	0	0.01	0.853	0.337	0.771	-6.64	-0.23	-1.57	-0.38	1e-17	0.934885	0.230776	0.809348	3.06414e-17	0.984248	0.570515	0.973376		76.23	105.48	55.49		21.3181	21.4998	21.2344	3		3	3	2	3.89		6
High	CL2013.Contig1_All::g.236243::m.236243	13	83	13	0	1.565	1.167	0.305	0.892	0.65	0.22	-1.71	-0.16	0.334516	0.304425	0.00575168	0.864258	0.580253	0.649707	0.0288396	0.982829	146.82	137.48	124.25	109.08	25.6973	25.9677	25.6982	26.3997	3	3	3	3	3	174.57		39
High	CL2016.Contig14_All::g.236364::m.236364	15	175	15	0	1.114	0.797	0.718	0.606	0.16	-0.33	-0.48	-0.72	0.471955	0.97321	0.769491	0.0451543	0.700119	0.991588	0.941605	0.191259	143.28	136.43	105.97	113.13	26.9667	27.2912	27.1187	27.4337	3	3	3	3	3	316.9		42
High	CL2016.Contig15_All::g.236368::m.236368	1	3	1	1	0.01	0.01	1.613	0.01	-6.64	-6.64	0.69	-6.64	1e-17	1e-17	0.3159	1e-17	3.06414e-17	5.39753e-17	0.674601	7.44205e-17			102.86				19.607		3			3		3.79		8
High	CL2019.Contig4_All::g.236430::m.236430	4	10	4	0	0.01			1.673	-6.64			0.74	1e-17			0.359159	3.06414e-17			0.755996				50.67				19.4382	2		3	3	3	7.22		12
High	CL202.Contig18_All::g.44129::m.44129	9	46	9	0	1.122	0.261	0.742	0.86	0.17	-1.94	-0.43	-0.22	0.752505	0.030728	0.899685	0.86006	0.895282	0.122966	0.970944	0.981854	47.41	125.49	83.3	78.05	24.727	24.8462	25.1645	25.3613	3	3	3	3	3	91.02		49
High	CL202.Contig8_All::g.44084::m.44084	10	203	10	10	0.455	0.65	0.493	0.727	-1.13	-0.62	-1.02	-0.46	0.630571	0.561878	0.138065	0.216131	0.825768	0.847797	0.417403	0.57723	134.9	112.44	118.88	60.57	28.9932	29.1973	29.194	29.455	3	3	3	3	3	401.79		44
High	CL2020.Contig2_All::g.236440::m.236440	7	23	7	0		0.708	1.117	0.852		-0.5	0.16	-0.23		0.714369	0.576754	0.907163		0.920511	0.866869	0.989392		50.23	68.52	55.84		21.8121	22.366	22.3405	3	2	3	3	3	37.76		20
High	CL2021.Contig1_All::g.236509::m.236509	6	39	6	6		0.792	0.932	1.21		-0.34	-0.1	0.28		0.913084	0.720622	0.299493		0.977498	0.925622	0.687615		73.14	83.97	78.28		24.0922	24.4285	24.8965	3	2	3	3	3	59.9		18
High	CL2022.Contig10_All::g.236582::m.236582	24	254	24	0	0.261	0.608	0.992	0.864	-1.94	-0.72	-0.01	-0.21	0.219868	0.447126	0.466843	0.611127	0.435356	0.775907	0.805658	0.919503	141.79	107.13	118.01	102.54	27.4597	27.901	28.0416	28.1268	3	3	3	3	3	522.99		55
High	CL2023.Contig9_All::g.236630::m.236630	43	298	43	43	1.252	0.828	0.669	0.762	0.32	-0.27	-0.58	-0.39	0.380597	0.944201	0.604619	0.299073	0.624769	0.987622	0.877748	0.686989	134.95	119.78	117.41	71.74	27.3649	27.8205	27.8589	27.8708	3	3	3	3	3	485.14		56
High	CL2024.Contig7_All::g.236676::m.236676	11	45	11	11	1.68	0.964	0.465	0.799	0.75	-0.05	-1.11	-0.32	0.614098	0.798459	0.271296	0.654131	0.814309	0.947748	0.621557	0.936867	146.8	80.61	92.58	82.35	23.8546	24.4545	24.1554	24.4936	3	3	3	3	3	61.55		13
High	CL2028.Contig5_All::g.236808::m.236808	2	3	2	0	0.01	0.01	0.01	0.614	-6.64	-6.64	-6.64	-0.7	1e-17	1e-17	1e-17	0.580659	3.06414e-17	5.39753e-17	6.24054e-17	0.908606				77.63				19.9267	3				2	0		4
High	CL2029.Contig3_All::g.236840::m.236840	42	634	42	42	0.733	0.931	1.017	1.061	-0.45	-0.1	0.02	0.09	0.874821	0.699628	0.4195	0.720097	0.953197	0.91322	0.780678	0.958413	141.15	128.98	135.55	97.87	28.6077	28.8818	28.9365	29.0769	3	3	3	3	3	1185.19		58
High	CL203.Contig11_All::g.44223::m.44223	5	11	5	0	0.01	1.169	0.01	0.448	-6.64	0.23	-6.64	-1.16	1e-17	0.827694	1e-17	0.285876	3.06414e-17	0.955563	6.24054e-17	0.670785		117.84		59.7		19.9483		19.0634	2		2		2	12.45		17
High	CL203.Contig46_All::g.44527::m.44527	14	131	14	14	0.763	0.443	0.631	0.81	-0.39	-1.18	-0.66	-0.3	0.985306	0.125362	0.516158	0.63993	0.995553	0.376916	0.835136	0.931511	132.27	116.65	95.75	49.08	25.412	25.8604	25.9864	26.0618	3	3	3	3	3	202.81		50
High	CL203.Contig58_All::g.44651::m.44651	11	79	11	11	0.901	0.811	0.898	0.4	-0.15	-0.3	-0.16	-1.32	0.815283	0.830724	0.711872	0.0142168	0.925801	0.957033	0.923434	0.0722085	126.06	96.13	95.34	66.33	22.8183	23.1998	23.4792	23.6933	3	3	3	3	3	70.34	Acetyl [N-Term]	78
High	CL203.Contig62_All::g.44686::m.44686	27	611	3	0	3.572	0.16	2.221	1.177	1.84	-2.65	1.15	0.24	0.45717	0.0696607	0.140525	0.607739	0.6914	0.241904	0.424007	0.91941	137.98	290.31	59.18	77.7	21.258	21.1429	22.0039	21.8888	3	3	3	3	2	1127.11		68
High	CL2032.Contig10_All::g.237000::m.237000	1	4	1	0	100	100	100	100	6.64	6.64	6.64	6.64	1e-17	1e-17	1e-17	1e-17	3.06414e-17	5.39753e-17	6.24054e-17	7.44205e-17										2	3	2	2	1.69		4
High	CL2033.Contig1_All::g.237071::m.237071	9	45	9	9	0.779	0.194	0.743	0.258	-0.36	-2.37	-0.43	-1.96	0.77887	0.0111605	0.98529	0.000305575	0.911351	0.0486425	0.996729	0.001962	104.31	139.52	106.84	85.8	23.1661	23.4202	23.5242	23.6289	3	3	3	3	3	82.54		31
High	CL2037.Contig5_All::g.237177::m.237177	4	19	4	4	1.436	3.299	1.779	0.908	0.52	1.72	0.83	-0.14	0.992832	0.139751	0.20334	0.975404	0.998131	0.408456	0.532256	0.999326	56.19	82.28	45.86	74.89	21.8148	22.4889	22.6009	22.1608	3	2	3	3	3	20.59		15
High	CL204.Contig10_All::g.45103::m.45103	2	5	2	0	2.637	0.299	0.283	2.228	1.4	-1.74	-1.82	1.16	0.721792	0.247924	0.269482	0.156224	0.879216	0.58195	0.619756	0.477111	323.47	27.25	38.07	38.39	18.3608	18.3765	18.2121	18.8728	2	2	3	2	2	1.97		5
High	CL2040.Contig1_All::g.237346::m.237346	2	14	2	0	0.01	1.886	0.56	1.112	-6.64	0.92	-0.84	0.15	1e-17	0.452521	0.727238	0.705613	3.06414e-17	0.782315	0.928213	0.949863		110.6	35.06	44.8		21.7259	20.8847	21.5892	2		3	2	3	27.51		4
High	CL2041.Contig3_All::g.237371::m.237371	13	59	13	0	2.572	0.944	0.819	1.27	1.36	-0.08	-0.29	0.34	0.193243	0.675352	0.889579	0.161039	0.397283	0.90388	0.968694	0.482211	67.29	91.91	99.31	72.81	24.914	25.5286	25.2996	25.6275	3	3	3	3	3	90.53		29
High	CL2042.Contig4_All::g.237396::m.237396	5	21	5	0	0.744	0.612	0.57	0.491	-0.43	-0.71	-0.81	-1.03	0.723308	0.559748	0.435841	0.0547652	0.879676	0.846251	0.788836	0.220529	115.1	89.32	123.84	67.84	24.0495	24.1404	24.4596	24.4152	3	3	3	3	3	23.87		26
High	CL2045.Contig11_All::g.237504::m.237504	5	19	5	0	2.621	0.468	0.434	0.674	1.39	-1.09	-1.21	-0.57	0.522455	0.424304	0.39801	0.489204	0.742549	0.760422	0.755656	0.854423	81.6	83.37	74.54	60.77	22.2865	22.7911	22.7135	22.8526	3	3	3	3	3	27.55		29
High	CL2046.Contig11_All::g.237567::m.237567	2	6	2	2	0.728	0.01	0.699	0.318	-0.46	-6.64	-0.52	-1.65	0.495719	1e-17	0.896624	0.0561553	0.72163	5.39753e-17	0.970152	0.22525	50.82		110.23	65.83	21.069		21.4765	21.3706	3	2		3	3	8.76		7
High	CL2048.Contig3_All::g.237624::m.237624	6	22	6	6	0.478	1.299	0.874	1.079	-1.07	0.38	-0.19	0.11	0.380212	0.635967	0.76806	0.657618	0.624662	0.890799	0.941605	0.936867	273.31	144.44	46.64	91.73	22.0731	22.9966	23.1888	23.2701	3	2	3	3	3	18.33		18
High	CL2048.Contig4_All::g.237631::m.237631	1	3	1	0																														3.57		3
High	CL2049.Contig2_All::g.237659::m.237659	9	26	9	0	1.719	0.706	0.211	0.72	0.78	-0.5	-2.24	-0.47	0.623505	0.747658	0.00702808	0.462979	0.820616	0.933586	0.0346563	0.835175	75.18	127.11	87.89	115.71	23.787	24.0113	24.1537	24.1219	3	3	3	3	3	31.53		21
High	CL205.Contig11_All::g.45221::m.45221	5	298	5	0	2.781	0.878	0.428	0.987	1.48	-0.19	-1.23	-0.02	0.0514755	0.819219	0.0533294	0.956505	0.130605	0.954473	0.204462	0.999326	136.36	93.12	134.76	82.1	27.7767	28.0136	28.5126	28.6089	3	3	3	3	3	407.19		47
High	CL2051.Contig5_All::g.237870::m.237870	8	42	8	8	1.208	0.933	0.868	1.042	0.27	-0.1	-0.2	0.06	0.781208	0.786177	0.796147	0.587999	0.912852	0.943327	0.94553	0.908606	126.56	83.2	86.2	69.93	24.3743	24.9965	24.8327	25.0491	3	3	3	3	3	67.78		28
High	CL2052.Contig1_All::g.237871::m.237871	27	132	27	27	2.069	0.787	0.603	0.872	1.05	-0.35	-0.73	-0.2	0.223627	0.96734	0.460133	0.89374	0.440077	0.990707	0.801974	0.986555	137.98	126.69	116.94	104.71	25.2936	25.7826	25.5668	25.8958	3	3	3	3	3	193.7		26
High	CL2055.Contig4_All::g.238028::m.238028	20	471	20	20	3.412	0.973	1.171	1.583	1.77	-0.04	0.23	0.66	0.0262924	0.614063	0.209775	0.0410853	0.0708478	0.87756	0.542106	0.177332	132.29	143.93	136.73	132.34	28.2121	28.8751	28.7877	29.2074	3	3	3	3	3	857.23		79
High	CL2056.Contig1_All::g.238050::m.238050	3	3	3	3	100		100	100	6.64		6.64	6.64	1e-17		1e-17	1e-17	3.06414e-17		6.24054e-17	7.44205e-17										2		2	2	0		8
High	CL2058.Contig3_All::g.238128::m.238128	1	2	1	0	84.004	0.918	0.01	0.217	6.39	-0.12	-6.64	-2.21	0.00150495	0.956051	1e-17	0.0326026	0.00443837	0.990005	6.24054e-17	0.149304	95.6	114.84		110.52	19.0905	15.5032		15.445	2	2	3		2	2.04		1
High	CL206.Contig12_All::g.45291::m.45291	9	110	9	9	1.037	1.242	0.627	0.841	0.05	0.31	-0.67	-0.25	0.671426	0.240132	0.509573	0.698016	0.852168	0.570508	0.831906	0.946537	140.41	138.7	127.09	122.72	25.7618	26.3262	26.5185	26.2024	3	3	3	3	3	175.96		41
High	CL2064.Contig18_All::g.238561::m.238561	4	8	4	0	1.177	2.252	0.757	0.98	0.24	1.17	-0.4	-0.03	0.802789	0.338733	0.986104	0.881505	0.920042	0.68673	0.997116	0.983646	176.53	70.12	66.68	59.73	20.985	21.7285	21.231	21.7289	3	2	3	3	3	12.05		5
High	CL2064.Contig34_All::g.238739::m.238739	7	24	7	0		0.525	1.114	1.178		-0.93	0.16	0.24		0.406242	0.493423	0.499547		0.747061	0.826129	0.856482		109.58	75.92	40.22		23.0534	23.1118	23.1762	3	2	3	3	3	31.48		20
High	CL2066.Contig4_All::g.238810::m.238810	6	9	6	6		2.82	1.756	0.844		1.5	0.81	-0.25		0.140733	0.192747	0.879308		0.411065	0.51886	0.983646		82.62	105.12	105.46		22.7848	22.7979	22.6291	3	3	3	3	3	9.18		6
High	CL2068.Contig11_All::g.238948::m.238948	11	100	11	5	0.4	1.097	0.928	1.338	-1.32	0.13	-0.11	0.42	0.469446	0.40243	0.544345	0.142246	0.699277	0.745415	0.853781	0.449246	140.38	133.77	107.51	93.37	25.9034	26.2611	26.8109	26.8027	3	3	3	3	3	196.32		57
High	CL207.Contig4_All::g.45386::m.45386	6	40	6	6	2.441	0.262	1.077	1.186	1.29	-1.93	0.11	0.25	0.287634	0.0268065	0.395081	0.272829	0.527189	0.109174	0.753141	0.65787	116.13	102.2	133.5	73.37	24.5216	24.4616	25.0425	25.2393	3	3	3	3	3	74.11		56
High	CL2070.Contig5_All::g.239404::m.239404	16	205	16	0	0.65	0.736	0.62	0.751	-0.62	-0.44	-0.69	-0.41	0.997449	0.804685	0.450278	0.271131	0.998808	0.950484	0.798138	0.656016	141.71	119.62	117.22	94.88	26.9129	27.9326	27.3939	27.6052	3	3	3	3	3	387.01		46
High	CL2071.Contig2_All::g.239408::m.239408	14	145	14	14	0.717	0.505	0.68	0.841	-0.48	-0.99	-0.56	-0.25	0.93743	0.232369	0.670495	0.539453	0.978626	0.561672	0.907621	0.882244	147.97	143.84	103.39	83.31	26.3212	26.652	26.6714	26.8338	3	3	3	3	3	226.74		41
High	CL2072.Contig17_All::g.239517::m.239517	9	47	9	0	0.178	1.022	0.31	0.665	-2.49	0.03	-1.69	-0.59	0.0559285	0.976644	0.18281	0.526379	0.140626	0.993093	0.502511	0.876551	64.97	41.94	123.91	106.8	21.337	22.2392	22.1765	22.5678	3	3	3	3	3	75.54		21
High	CL2073.Contig2_All::g.239524::m.239524	4	7	4	0	2.072	0.728	0.01	0.663	1.05	-0.46	-6.64	-0.59	0.789807	0.809559	1e-17	0.577517	0.917199	0.952569	6.24054e-17	0.907869	48.38	96.24		130.14	21.1211	21.4225		21.275	3	2	3		3	9.09		12
High	CL2074.Contig1_All::g.239534::m.239534	4	13	2	2	0.01	0.378	0.745	0.243	-6.64	-1.4	-0.42	-2.04	1e-17	0.264455	0.976054	0.0130923	3.06414e-17	0.604694	0.994409	0.0669356		42.72	97.43	97.37		21.9129	22.0823	21.8856	3		2	3	3	26.31		31
High	CL2074.Contig2_All::g.239537::m.239537	6	35	6	6	1.659	0.85	0.591	0.751	0.73	-0.23	-0.76	-0.41	0.624033	0.94832	0.552819	0.557318	0.821187	0.989797	0.855445	0.893614	143.86	59.29	86.57	48.05	23.9809	23.8303	23.9486	24.2744	3	3	3	3	3	57.57		8
High	CL2075.Contig1_All::g.239548::m.239548	22	182	22	22	0.706	1.115	0.78	0.65	-0.5	0.16	-0.36	-0.62	0.928166	0.353744	0.998801	0.147328	0.974552	0.703509	0.999819	0.458891	137.51	112.92	131.39	93.1	25.6359	26.085	26.0748	26.2262	3	3	3	3	3	319.75		35
High	CL2076.Contig2_All::g.239618::m.239618	12	36	12	12	1.644	0.907	0.412	0.849	0.72	-0.14	-1.28	-0.24	0.669778	0.96948	0.31802	0.788191	0.850934	0.991026	0.677094	0.965661	139.17	144.71	54.02	61.49	23.4634	23.6751	23.4838	24.0424	3	3	3	3	3	50.82		32
High	CL2077.Contig4_All::g.239652::m.239652	15	141	15	15	0.143	0.537	0.788	0.825	-2.81	-0.9	-0.34	-0.28	0.04181	0.274163	0.999603	0.481379	0.108601	0.617068	0.999819	0.847832	145.91	100.34	126.8	65.76	27.5285	27.7331	27.7621	27.914	3	3	3	3	3	238.56		30
High	CL2078.Contig15_All::g.239693::m.239693	3	9	3	0	3.913	1.908	0.32	0.427	1.97	0.93	-1.64	-1.23	0.436923	0.437893	0.28685	0.20611	0.674733	0.773762	0.638882	0.559114	126.7	120.86	92.51	118.35	21.3451	21.6493	20.8151	21.129	3	3	3	3	3	12.54		12
High	CL2078.Contig16_All::g.239695::m.239695	9	68	9	9	0.352	1.035	0.756	0.953	-1.51	0.05	-0.4	-0.07	0.300891	0.622041	0.926943	0.820077	0.542112	0.882457	0.97795	0.976373	142.16	112.89	107.6	47	24.5193	25.0474	25.7424	25.3652	3	3	3	3	3	125.76		41
High	CL2080.Contig1_All::g.239741::m.239741	1	9	1	1	0.01	0.83	0.449	1.173	-6.64	-0.27	-1.15	0.23	1e-17	0.873956	0.430089	0.618625	3.06414e-17	0.968798	0.785994	0.922536		50	27.71	9.8		21.7682	21.6554	22.2777	2		3	2	3	20.11		6
High	CL2082.Contig7_All::g.239792::m.239792	4	5	4	4	0.01	0.295	0.552	0.53	-6.64	-1.76	-0.86	-0.92	1e-17	0.20651	0.723342	0.349335	3.06414e-17	0.522775	0.928016	0.744746		462.74	14.77	51.57		20.7758	20.9284	21.2053	2		2	3	3	7.23		9
High	CL2085.Contig3_All::g.239837::m.239837	2	7	2	0	100	100			6.64	6.64			1e-17	1e-17			3.06414e-17	5.39753e-17												2	3			0		10
High	CL2086.Contig3_All::g.239921::m.239921	2	2	2	0	0.01	0.589	0.01	0.737	-6.64	-0.76	-6.64	-0.44	1e-17	0.630969	1e-17	0.789287	3.06414e-17	0.888596	6.24054e-17	0.966241		32.04		39.21		19.8044		20.3037	3		2		3	4.2		7
High	CL2087.Contig5_All::g.239930::m.239930	3	5	3	3	0.797		0.233	1.31	-0.33		-2.1	0.39	0.793189		0.00806689	0.162948	0.918659		0.0394002	0.484228	136.58		141.21	133.49	24.0813		24.2335	26.8301	2	3	3	3	3	8.13		26
High	CL2088.Contig1_All::g.239931::m.239931	39	321	39	39	0.937	1.061	0.559	0.912	-0.09	0.08	-0.84	-0.13	0.625719	0.462276	0.278039	0.779008	0.822742	0.788222	0.630177	0.963135	140.95	119.55	116.73	84.58	28.0444	28.4128	28.5492	28.6666	3	3	3	3	3	573.96	Acetyl [N-Term]	70
High	CL209.Contig17_All::g.45504::m.45504	5	10	5	0	1.137	0.916	0.275	0.757	0.19	-0.13	-1.86	-0.4	0.768664	0.988973	0.101605	0.75052	0.905166	0.996137	0.336474	0.961604	19.91	33.31	111.68	42.96	21.3532	21.4983	23.0803	22.5388	3	2	3	3	3	17.27		8
High	CL209.Contig5_All::g.45461::m.45461	21	80	21	0	0.76	1.313	0.85	0.832	-0.4	0.39	-0.23	-0.27	0.898303	0.280343	0.855472	0.780904	0.964084	0.6241	0.957824	0.963135	185	116.76	102.77	86.24	24.7118	25.4248	24.945	25.5993	3	3	3	3	3	111.74		28
High	CL2090.Contig16_All::g.240046::m.240046	4	21	4	4	0.01	0.051	0.843	0.634	-6.64	-4.28	-0.25	-0.66	1e-17	0.00304464	0.938644	0.502409	3.06414e-17	0.0143889	0.97984	0.857298		281.37	54.87	46.08		21.2124	21.5487	21.9269	2		3	3	3	12.15		17
High	CL2091.Contig3_All::g.240373::m.240373	5	102	4	4		0.418	0.795	0.828		-1.26	-0.33	-0.27		0.414677	0.859939	0.947102		0.752856	0.96027	0.999326		128.09	42.83	83.52		20.3921	20.4247	21.0009	2	2	3	3	3	215.44		26
High	CL2092.Contig10_All::g.240455::m.240455	39	298	38	38	0.899	1.048	0.857	0.961	-0.15	0.07	-0.22	-0.06	0.665453	0.481595	0.790278	0.950422	0.848447	0.801417	0.943267	0.999326	129.65	133.43	98.95	99.13	26.6739	27.2452	27.1333	27.3583	3	3	3	3	3	449.19		45
High	CL2096.Contig3_All::g.240575::m.240575	5	28	4	4	4.019	2.993	0.959	1.996	2.01	1.58	-0.06	1	0.393371	0.118603	0.756746	0.0860259	0.636037	0.365452	0.938901	0.312082	99.11	60.17	98.18	67.73	21.561	22.8773	21.8293	22.5155	3	2	3	3	3	55.77		27
High	CL2097.Contig10_All::g.240608::m.240608	15	123	15	0	0.471	0.897	0.557	0.771	-1.09	-0.16	-0.84	-0.38	0.629351	0.747804	0.307217	0.373721	0.825386	0.933586	0.663378	0.771392	136.32	108.22	93.47	81.19	26.2667	26.4302	26.4321	26.5602	3	3	3	3	3	238.56		45
High	CL2098.Contig3_All::g.240614::m.240614	15	58	15	15	0.632	0.969	0.878	0.672	-0.66	-0.05	-0.19	-0.57	0.659863	0.724678	0.740444	0.269337	0.843605	0.924402	0.932853	0.654195	165.62	101.94	97.19	59.39	24.3341	25.0378	25.212	25.0274	3	3	3	3	3	89.6		24
High	CL2099.Contig1_All::g.240628::m.240628	12	24	12	9	0.659	0.47	0.457	0.689	-0.6	-1.09	-1.13	-0.54	0.621241	0.286286	0.426505	0.405857	0.819547	0.630459	0.782911	0.787735	62.77	121.67	89.04	80.32	22.792	23.3785	23.2214	23.7393	3	3	3	3	3	27.16		15
High	CL21.Contig12_All::g.8261::m.8261	1	5	1	0	0.01	2.885	0.85	1.19	-6.64	1.53	-0.23	0.25	1e-17	0.197447	0.789243	0.578321	3.06414e-17	0.507675	0.943267	0.907869		40.75	41.18	16.43		20.8776	20.4508	20.8022	2		3	2	2	8.47		8
High	CL21.Contig5_All::g.8222::m.8222	7	38	5	5	0.053	0.464	0.72	1.022	-4.23	-1.11	-0.47	0.03	0.00221185	0.194847	0.830345	0.585816	0.00650096	0.502957	0.954345	0.908606	59.64	111.29	122.9	123.39	25.07	25.6077	25.6785	25.8721	3	3	3	3	3	54.05		37
High	CL2102.Contig10_All::g.240729::m.240729	12	134	12	0	0.741	0.855	0.476	1.365	-0.43	-0.23	-1.07	0.45	0.863183	0.876952	0.11089	0.156253	0.949128	0.968798	0.358734	0.477111	137.28	140.73	135.92	100.2	26.8501	27.2899	27.2861	27.7619	3	3	3	3	3	205.35		37
High	CL2104.Contig2_All::g.241010::m.241010	2	4	2	2																														2.41		10
High	CL2105.Contig1_All::g.241012::m.241012	9	67	9	0	1.136	0.594	0.802	1.317	0.18	-0.75	-0.32	0.4	0.91716	0.534189	0.933873	0.150966	0.970944	0.832954	0.978444	0.466942	127.82	148.5	126.84	49.92	24.0929	24.8147	24.8069	25.0548	3	3	3	3	3	116.5		46
High	CL2106.Contig1_All::g.241016::m.241016	3	31	3	0	0.285	1.72	1.089	1.355	-1.81	0.78	0.12	0.44	0.21939	0.174785	0.480371	0.247599	0.4349	0.473138	0.819185	0.627406	37.31	87.1	85.86	32.16	23.5413	24.394	24.4769	24.4197	3	3	3	3	3	76.42		33
High	CL2106.Contig11_All::g.241048::m.241048	6	51	6	6	0.891	0.151	0.266	1.454	-0.17	-2.72	-1.91	0.54	0.809589	0.00637127	0.107631	0.198139	0.925536	0.0286833	0.349942	0.550645	112.22	145.54	126.88	116.39	22.8296	23.2313	22.729	23.4547	3	3	3	3	3	101.42		23
High	CL2106.Contig6_All::g.241037::m.241037	5	30	5	5	1.98	0.782	0.134	1.416	0.99	-0.36	-2.9	0.5	0.58811	0.752358	0.00132262	0.150542	0.79925	0.933586	0.00716045	0.466404	135.66	145	118.4	81.75	23.254	23.5027	23.4302	24.6614	3	3	3	3	3	42.28		25
High	CL2107.Contig3_All::g.241086::m.241086	3	10	3	0	0.81	0.296	0.49	1.184	-0.3	-1.75	-1.03	0.24	0.560358	0.243351	0.626517	0.578032	0.776135	0.575477	0.886142	0.907869	96.57	500.78	67.99	45.36	20.2735	20.2706	20.5675	21.0993	3	3	2	3	2	11.65		7
High	CL211.Contig1_All::g.45581::m.45581	5	32	5	0	2.54	1.917	1.042	1.49	1.35	0.94	0.06	0.58	0.443062	0.188762	0.61747	0.1595	0.678922	0.492366	0.882051	0.482211	866.13	99.73	43.78	61.25	23.2421	23.7118	23.8362	24.1191	2	3	3	3	3	54.63		31
High	CL2111.Contig9_All::g.241321::m.241321	2	4	2	0	0.01	0.01	1.949	0.01	-6.64	-6.64	0.96	-6.64	1e-17	1e-17	0.198326	1e-17	3.06414e-17	5.39753e-17	0.527574	7.44205e-17			106.31				21.0862		3			2		6.97		4
High	CL2113.Contig8_All::g.241382::m.241382	10	53	10	0	2.513	0.853	0.972	1.069	1.33	-0.23	-0.04	0.1	0.274841	0.950347	0.618408	0.531547	0.509334	0.989797	0.882337	0.877136	143.86	124.01	136.32	70.67	24.5032	24.8127	24.8985	24.9967	3	3	3	3	3	104.56		29
High	CL2114.Contig3_All::g.241442::m.241442	9	58	9	0	0.826	0.864	0.58	1.103	-0.28	-0.21	-0.78	0.14	0.936603	0.827189	0.436665	0.387907	0.97788	0.955563	0.789244	0.777016	136.15	97.22	105.92	84.54	25.231	25.4952	25.4427	25.7738	3	3	3	3	3	87.61		38
High	CL2116.Contig11_All::g.241572::m.241572	2	4	2	0	0.01		0.01		-6.64		-6.64		1e-17		1e-17		3.06414e-17		6.24054e-17										2		2		2	4.19		7
High	CL2116.Contig12_All::g.241578::m.241578	8	23	8	0	1.484	0.555	1.225	2.653	0.57	-0.85	0.29	1.41	0.76611	0.358199	0.392981	0.00150301	0.903973	0.708841	0.751932	0.00909819	117.74	103.95	126.79	94.47	23.3611	23.5324	24.1372	24.2222	3	3	3	3	3	39.61		15
High	CL2118.Contig18_All::g.241758::m.241758	18	179	18	0	0.341	0.686	0.624	0.978	-1.55	-0.54	-0.68	-0.03	0.383965	0.663863	0.461764	0.988097	0.627983	0.899238	0.801974	0.999326	133.15	135.94	94.03	78.96	27.0528	27.3018	27.8842	28.1435	3	3	3	3	3	323.06		52
High	CL2119.Contig14_All::g.241860::m.241860	20	118	20	0	0.581	1.09	0.508	0.948	-0.78	0.12	-0.98	-0.08	0.700633	0.421327	0.240852	0.808937	0.867406	0.759362	0.586431	0.973376	125.11	135.99	98.58	107.48	24.7875	25.8211	25.4577	25.6576	3	3	3	3	3	232.75		51
High	CL212.Contig117_All::g.47074::m.47074	7	38	7	0	3.48	0.915	1.188	1.112	1.8	-0.13	0.25	0.15	0.219436	0.87981	0.264685	0.487207	0.4349	0.969574	0.614516	0.85399	41.42	135.52	133.9	92.76	23.9259	24.4867	25.3117	24.7894	3	3	3	3	3	62.84		16
High	CL212.Contig142_All::g.47399::m.47399	6	11	6	0	0.01	1.095	0.485	0.563	-6.64	0.13	-1.04	-0.83	1e-17	0.848416	0.591067	0.459796	3.06414e-17	0.960089	0.873762	0.832174		65.15	91.9	41.63		21.2212	20.8295	21.012	2		3	3	3	15.51		10
High	CL2124.Contig6_All::g.242054::m.242054	15	117	8	8	2.909	0.586	0.26	0.627	1.54	-0.77	-1.94	-0.67	0.155188	0.509956	0.00627991	0.151932	0.338206	0.821794	0.031386	0.468913	145.07	114.45	121.36	83.45	24.9448	25.1449	24.9761	25.448	3	2	3	3	3	157.28		62
High	CL2125.Contig10_All::g.242088::m.242088	4	12	4	4	1.253	0.973	0.374	0.547	0.33	-0.04	-1.42	-0.87	0.847228	0.961716	0.330267	0.440521	0.941904	0.990005	0.69222	0.817837	31.17	162.75	118.01	29.95	21.15	20.7464	21.2339	20.9871	3	3	2	3	3	10.82		18
High	CL2126.Contig1_All::g.242092::m.242092	7	23	7	7	0.869	1.279	1.019	0.935	-0.2	0.35	0.03	-0.1	0.844425	0.445095	0.573498	0.974663	0.941067	0.77585	0.866869	0.999326	175.1	84.55	75.26	76.55	23.9934	24.2821	24.3729	24.4109	3	3	3	3	3	32.35		33
High	CL2127.Contig2_All::g.242125::m.242125	2	3	2	0	4.203	1.382	1.196	0.367	2.07	0.47	0.26	-1.44	0.373065	0.66254	0.535512	0.153878	0.615981	0.898379	0.847351	0.472184	57.39	127.15	109.56	62.21	21.2605	21.1725	21.4365	20.9555	3	2	3	3	3	5.92		2
High	CL2129.Contig11_All::g.242261::m.242261	8	67	8	8	1.551	1.032	1.755	0.647	0.63	0.05	0.81	-0.63	0.776578	0.89404	0.115592	0.334084	0.910816	0.973043	0.370696	0.72756	121.82	121.18	101.64	57.62	23.0167	23.4413	23.4796	23.5679	3	3	3	3	3	113.24		49
High	CL2129.Contig15_All::g.242301::m.242301	2	5	2	0	0.01	1.263	0.877	0.983	-6.64	0.34	-0.19	-0.03	1e-17	0.728184	0.84022	0.800208	3.06414e-17	0.925151	0.954809	0.970949		76.86	66.01	58.32		20.7867	20.9788	21.0655	3		2	2	3	7.94		2
High	CL2133.Contig8_All::g.242373::m.242373	2	5	2	0	1.92	1.537	0.876	1.209	0.94	0.62	-0.19	0.27	0.804719	0.593928	0.865019	0.522539	0.921643	0.869194	0.961976	0.873941	70.15	70.67	90.3	93.68	21.8134	22.0679	22.0399	22.6373	2	2	3	3	3	11.84		8
High	CL2134.Contig2_All::g.242381::m.242381	3	7	3	0	1.401	0.397	0.875	0.142	0.49	-1.33	-0.19	-2.82	0.927332	0.27611	0.861332	0.000297048	0.974535	0.620084	0.960806	0.00190857	108.43	92.05	72.96	93.96	22.2583	22.3066	22.2815	22.1958	3	2	2	3	3	10.38		6
High	CL2135.Contig2_All::g.242404::m.242404	6	17	6	0	0.01	0.388	0.316	0.489	-6.64	-1.37	-1.66	-1.03	1e-17	0.31411	0.172398	0.223695	3.06414e-17	0.660327	0.484757	0.587641		46.05	58.52	92.55		21.6252	22.2167	22.2529	3		2	3	3	22.93		11
High	CL2138.Contig10_All::g.242607::m.242607	15	79	15	15	0.373	0.921	0.481	0.771	-1.42	-0.12	-1.06	-0.38	0.365687	0.716681	0.207145	0.522581	0.609707	0.922781	0.537716	0.873941	130.79	90.97	63.1	65.28	24.9625	25.6885	25.3107	25.7449	3	3	3	3	3	158.45		16
High	CL214.Contig8_All::g.48766::m.48766	13	51	13	0	0.629	0.767	0.652	0.984	-0.67	-0.38	-0.62	-0.02	0.666242	0.927476	0.690597	0.713647	0.848795	0.981328	0.913804	0.954182	142.07	112.01	109.94	46.75	24.4713	25.3241	24.7467	25.2881	3	3	3	3	3	77.66		13
High	CL2140.Contig3_All::g.242695::m.242695	2	3	2	0		100		100		6.64		6.64		1e-17		1e-17		5.39753e-17		7.44205e-17											2		3	2.18		4
High	CL2141.Contig10_All::g.242748::m.242748	19	144	14	14	0.474	0.791	0.913	1.014	-1.08	-0.34	-0.13	0.02	0.499875	0.965373	0.60362	0.694666	0.723054	0.990241	0.877748	0.946071	139.06	106.56	126.65	75.32	25.518	25.939	26.2266	26.2234	3	3	3	3	3	235.36		51
High	CL2143.Contig1_All::g.242959::m.242959	12	112	12	0	0.71	0.491	0.757	0.967	-0.49	-1.02	-0.4	-0.05	0.990143	0.202737	0.93312	0.929528	0.997293	0.515923	0.978444	0.998259	138.04	123.02	98.73	70.77	25.8193	26.4128	26.337	26.5683	3	3	3	3	3	236.37		59
High	CL2144.Contig8_All::g.243013::m.243013	1	2	1	0	0.69	0.901	0.328	0.84	-0.53	-0.15	-1.61	-0.25	0.484677	0.969679	0.317862	0.968637	0.710839	0.991026	0.67707	0.999326	42.15	48.24	49.26	30.59	19.7846	20.2008	19.9087	20.2921	2	2	3	3	3	2.57		2
High	CL2145.Contig1_All::g.243018::m.243018	14	69	14	14	0.569	0.178	0.608	0.705	-0.81	-2.49	-0.72	-0.51	0.668582	0.00356906	0.563617	0.344454	0.850306	0.0166279	0.859537	0.738988	110.88	126.78	74.59	68.09	24.7395	24.8627	25.0287	25.2223	3	3	3	3	3	165.3		37
High	CL2147.Contig3_All::g.243046::m.243046	15	103	15	0	0.651	0.849	0.811	0.7	-0.62	-0.24	-0.3	-0.51	0.912007	0.863295	0.892128	0.156561	0.968784	0.967721	0.968694	0.477583	140.37	106.13	98.49	74.83	25.8748	26.3249	26.3196	26.6077	3	3	3	3	3	209.59		32
High	CL2149.Contig8_All::g.243204::m.243204	5	8	5	5	0.01	0.787		0.817	-6.64	-0.35		-0.29	1e-17	0.868387		0.864303	3.06414e-17	0.968798		0.982829		61.81		53.94		20.5719		21.3583	2		2	3	3	7.83	Acetyl [N-Term]	35
High	CL2152.Contig4_All::g.243297::m.243297	14	67	14	14		0.899	0.815	0.767		-0.15	-0.29	-0.38		0.848378	0.893147	0.545665		0.960089	0.968694	0.886461		68.52	77.5	67.94		24.9131	25.0215	24.9736	3	3	3	3	3	125.38		29
High	CL2156.Contig11_All::g.243503::m.243503	3	7	2	2	0.01	0.01			-6.64	-6.64			1e-17	1e-17			3.06414e-17	5.39753e-17											2			2	3	10.36		15
High	CL2156.Contig13_All::g.243519::m.243519	1	3	1	0	0.127	0.01	0.01	0.916	-2.98	-6.64	-6.64	-0.13	0.0342502	1e-17	1e-17	0.977785	0.0906523	5.39753e-17	6.24054e-17	0.999326	119.78			71.76	20.7011			21.4187	3	2			3	7.73		5
High	CL2159.Contig9_All::g.243585::m.243585	10	52	10	0	1.326	0.977	1.074	1.193	0.41	-0.03	0.1	0.25	0.686458	0.712617	0.381879	0.260259	0.860386	0.920125	0.741596	0.641518	146.62	108.69	116	97.67	24.571	25.0314	25.2143	25.4777	3	3	3	3	3	98.23		33
High	CL216.Contig1_All::g.49443::m.49443	8	152	8	0	2.925	1.603	1.312	1.386	1.55	0.68	0.39	0.47	0.0438672	0.065155	0.106778	0.137922	0.113671	0.228939	0.348234	0.440347	139.84	146.95	145.5	131.12	27.8283	28.4195	27.9016	28.3286	3	3	3	3	3	315.88		54
High	CL2160.Contig3_All::g.243644::m.243644	6	37	6	6	0.408	2.569	2.376	0.804	-1.29	1.36	1.25	-0.32	0.228292	0.250008	0.0533749	0.826411	0.44591	0.585497	0.204552	0.977492	63.42	112.16	87.63	72.38	20.9655	22.1155	23.0515	21.9592	3	2	3	3	3	72.67		24
High	CL2162.Contig2_All::g.243795::m.243795	21	195	21	21	0.558	0.587	1.056	1.048	-0.84	-0.77	0.08	0.07	0.83603	0.392324	0.354499	0.761767	0.938241	0.739572	0.716815	0.961604	142.8	108.24	125.21	94.54	27.2168	27.761	27.6095	27.9541	3	3	3	3	3	379.01		47
High	CL2163.Contig2_All::g.243810::m.243810	38	239	38	38	0.531	0.436	0.768	0.819	-0.91	-1.2	-0.38	-0.29	0.783908	0.0988202	0.93522	0.462121	0.9144	0.321314	0.978753	0.834596	132.3	103.96	91.87	80.49	26.7812	27.0893	27.4026	27.5059	3	3	3	3	3	416.25		46
High	CL2164.Contig10_All::g.243956::m.243956	9	19	9	9	0.218	0.819	1.015	0.865	-2.2	-0.29	0.02	-0.21	0.149305	0.887311	0.557358	0.907184	0.327261	0.972051	0.856933	0.989392	215.39	66.42	78.3	46	22.5712	22.9003	23.4544	23.1082	3	3	3	3	3	14.95		16
High	CL2165.Contig10_All::g.244047::m.244047	13	63	13	0	0.701	0.879	0.394	1.07	-0.51	-0.19	-1.35	0.1	0.669499	0.963226	0.167381	0.634203	0.850847	0.990005	0.475164	0.929974	97.79	118	84.58	52.87	23.9365	24.2139	24.0337	24.6041	3	3	3	3	3	106.97		30
High	CL2166.Contig8_All::g.244072::m.244072	12	435	12	12	0.533	1.041	0.754	1.007	-0.91	0.06	-0.41	0.01	0.787772	0.492726	0.891215	0.892615	0.915697	0.810002	0.968694	0.985794	125.78	139.37	68.79	54.83	28.7345	29.0195	29.0457	29.3939	3	3	3	3	3	614.87		59
High	CL2167.Contig2_All::g.244076::m.244076	3	10	3	0	0.614	0.132	0.286	0.334	-0.7	-2.92	-1.81	-1.58	0.443355	0.0232491	0.136315	0.053492	0.67901	0.0960044	0.414845	0.215869	57.27	523.4	102.47	81.59	21.9665	21.8228	22.2074	22.245	3	3	2	3	3	11.44		16
High	CL2168.Contig1_All::g.244157::m.244157	24	512	24	24	1.233	2.251	0.888	1.842	0.3	1.17	-0.17	0.88	0.392296	0.00585062	0.704234	0.00733903	0.635707	0.026513	0.918299	0.0392005	144.22	135.63	139.63	132.37	28.7901	29.6049	29.2941	29.6711	3	3	3	3	3	697.28		60
High	CL2169.Contig21_All::g.244324::m.244324	11	112	11	0	0.972	0.357	0.899	1.085	-0.04	-1.48	-0.15	0.12	0.729668	0.0333135	0.641865	0.578199	0.879676	0.132025	0.892856	0.907869	135.67	140.93	91.42	89.7	25.7788	26.264	26.1941	26.6323	3	3	3	3	3	155.1		24
High	CL217.Contig2_All::g.49546::m.49546	2	3	2	2	0.01	5.342	0.01	2.938	-6.64	2.42	-6.64	1.55	1e-17	0.104887	1e-17	0.0687089	3.06414e-17	0.336283	6.24054e-17	0.260881		92.94		47.57		17.5118		17.6084	3		3		3	2.71		1
High	CL2172.Contig3_All::g.244355::m.244355	5	17	5	5	4.003	0.746	1.731	1.008	2	-0.42	0.79	0.01	0.368461	0.78093	0.161803	0.820845	0.612708	0.940678	0.46653	0.976373	201.65	85.47	89.04	131.26	22.4798	22.5896	23.0482	22.951	3	2	3	3	3	40.55		24
High	CL2174.Contig11_All::g.244425::m.244425	11	33	11	0	2.794	0.784	1.214	1.405	1.48	-0.35	0.28	0.49	0.509224	0.831935	0.415655	0.266403	0.730589	0.957241	0.776809	0.65029	133.15	146.3	75.3	64.89	22.2466	22.5448	23.0334	23.1728	3	3	3	3	3	41.72		12
High	CL2175.Contig13_All::g.244496::m.244496	9	187	9	0	0.106	0.979	0.529	0.741	-3.23	-0.03	-0.92	-0.43	0.0149351	0.602405	0.208939	0.249104	0.0416592	0.872443	0.540692	0.627988	147.91	134.69	128.15	119.54	28.4894	29.2537	28.7348	29.1178	3	3	3	3	3	310		47
High	CL2177.Contig10_All::g.244550::m.244550	3	7	3	0	0.01	0.01	0.325	0.421	-6.64	-6.64	-1.62	-1.25	1e-17	1e-17	0.262276	0.163108	3.06414e-17	5.39753e-17	0.611558	0.484228			86.64	58.18			21.2004	21.4766	3			3	3	11.47		4
High	CL2178.Contig10_All::g.244605::m.244605	1	2	1	0		100	100	100		6.64	6.64	6.64		1e-17	1e-17	1e-17		5.39753e-17	6.24054e-17	7.44205e-17											2	2	3	3.85		5
High	CL218.Contig1_All::g.50284::m.50284	2	6	2	2	0.01	0.432	3.841	1.271	-6.64	-1.21	1.94	0.35	1e-17	0.40235	0.0277973	0.524863	3.06414e-17	0.745415	0.117823	0.875225		100.64	19.2	57.99		20.7404	21.5462	21.3887	3		3	2	3	6.52		10
High	CL218.Contig30_All::g.50552::m.50552	27	207	9	0	0.556	1.233	0.626	1.014	-0.85	0.3	-0.67	0.02	0.649351	0.342004	0.554649	0.614888	0.837159	0.690316	0.855445	0.920029	114.66	120.67	112.6	61.97	24.9403	25.3841	25.4189	25.7204	3	3	3	3	3	321.2		36
High	CL218.Contig36_All::g.50610::m.50610	19	133	1	1	0.01	0.01	0.01	0.334	-6.64	-6.64	-6.64	-1.58	1e-17	1e-17	1e-17	0.0616748	3.06414e-17	5.39753e-17	6.24054e-17	0.241055				30.19				21.5473	2				2	198.54		27
High	CL2180.Contig4_All::g.244825::m.244825	12	5746	12	0	1.14	2.076	0.906	1.051	0.19	1.05	-0.14	0.07	0.452659	0.0110953	0.657293	0.74996	0.687898	0.0484045	0.900038	0.961604	138.04	137.01	146.72	108.53	30.9726	31.5946	31.4322	31.731	3	3	3	3	3	7753.88		61
High	CL2180.Contig6_All::g.244834::m.244834	10	57	10	10	2.49	0.511	0.533	0.993	1.32	-0.97	-0.91	-0.01	0.428363	0.370975	0.432509	0.838761	0.671025	0.722763	0.786487	0.977492	124.48	119.09	103.05	70.41	23.4416	24.1012	23.9543	24.064	3	3	3	3	3	121.72		31
High	CL2184.Contig4_All::g.245117::m.245117	3	9	3	0	5.229	0.538	0.999	0.853	2.39	-0.89	0	-0.23	0.216194	0.462328	0.662033	0.907616	0.43005	0.788222	0.903301	0.989392	119.22	474.47	77.08	47.4	22.2745	22.0711	22.6449	22.2902	3	2	2	3	2	11.69		7
High	CL2185.Contig4_All::g.245129::m.245129	11	60	10	0	2.729	1.01	0.775	1.092	1.45	0.01	-0.37	0.13	0.16761	0.631506	0.982542	0.426859	0.356449	0.888944	0.9958	0.803656	128.42	143.81	135.6	106.5	25.1141	25.3005	25.1191	25.3183	3	3	3	3	3	106.84		33
High	CL2186.Contig4_All::g.245154::m.245154	10	60	10	0	0.677	0.974	0.738	1.492	-0.56	-0.04	-0.44	0.58	0.779508	0.701681	0.915828	0.0338238	0.911358	0.914224	0.975138	0.153685	112.42	109.04	111.02	93.31	24.675	25.0711	25.0678	26.0756	3	3	3	3	3	92.1		38
High	CL2188.Contig5_All::g.245168::m.245168	13	263	1	1																														560.69		54
High	CL2190.Contig5_All::g.245222::m.245222	2	4	2	0	0.01	0.01	0.01	0.01	-6.64	-6.64	-6.64	-6.64	1e-17	1e-17	1e-17	1e-17	3.06414e-17	5.39753e-17	6.24054e-17	7.44205e-17									2					1.63		2
High	CL2191.Contig7_All::g.245263::m.245263	4	8	4	0	1.184	0.449	0.44	0.512	0.24	-1.15	-1.18	-0.96	0.854408	0.329714	0.381776	0.247116	0.943559	0.676805	0.741596	0.627363	142.98	83.22	101.52	61.88	21.9449	22.2603	22.3981	22.5534	3	2	3	3	3	10.71		5
High	CL2192.Contig5_All::g.245352::m.245352	16	49	16	16	1.566	1.065	1.049	0.855	0.65	0.09	0.07	-0.23	0.690696	0.660926	0.533643	0.808442	0.860755	0.898379	0.84657	0.973376	125.85	116.72	113.29	82.25	23.7166	24.4791	24.5564	24.4169	3	3	3	3	3	73.13		14
High	CL2193.Contig1_All::g.245380::m.245380	5	34	5	5	0.416	0.567	0.704	0.634	-1.27	-0.82	-0.51	-0.66	0.245161	0.538703	0.878189	0.490519	0.469421	0.836162	0.965024	0.854667	130.23	110.74	89.38	100.51	21.5061	21.7719	21.9998	22.3016	3	3	3	3	3	48.76		24
High	CL2199.Contig5_All::g.245490::m.245490	3	35	3	0	0.711	0.669	0.862	1.485	-0.49	-0.58	-0.22	0.57	0.718353	0.690339	0.806002	0.0454849	0.876973	0.909241	0.948063	0.191462	73.64	128.61	65.2	51.52	24.1577	24.7897	24.7799	25.4083	3	3	3	3	3	71.03		12
High	CL22.Contig1_All::g.8276::m.8276	6	23	6	6	5.416	0.924	0.631	0.901	2.44	-0.11	-0.66	-0.15	0.137264	0.862815	0.732467	0.930116	0.303949	0.967721	0.93015	0.998712	1609.37	69.02	33.25	33.4	23.4053	23.978	23.6157	23.902	3	2	3	3	3	41.53		15
High	CL22.Contig15_All::g.8373::m.8373	3	9	3	0	0.511	0.01	0.312	0.813	-0.97	-6.64	-1.68	-0.3	0.370574	1e-17	0.291495	0.935871	0.614508	5.39753e-17	0.64499	0.999223	56.6		68.22	55.31	20.1767		20.3637	20.923	3	2		2	3	7.08		4
High	CL220.Contig10_All::g.50798::m.50798	15	70	15	15	0.423	0.411	0.811	0.739	-1.24	-1.28	-0.3	-0.44	0.38269	0.187517	0.932105	0.476784	0.626965	0.491629	0.978398	0.845534	133.2	117.26	68.07	47.08	24.4208	24.8934	24.7706	24.8344	3	3	3	3	3	87.72		44
High	CL2200.Contig11_All::g.245514::m.245514	1	5	1	0	0.51	0.813	0.462	0.578	-0.97	-0.3	-1.11	-0.79	0.319421	0.905171	0.504165	0.41685	0.562877	0.975379	0.827718	0.797075	419.55	76.63	63.26	37.01	21.0004	21.5377	21.2173	21.4164	2	2	3	3	3	9.36		2
High	CL2201.Contig4_All::g.245533::m.245533	2	10	2	0																														14.9		8
High	CL2204.Contig2_All::g.245649::m.245649	18	85	18	18	2.322	0.813	0.752	1.052	1.22	-0.3	-0.41	0.07	0.148005	0.95913	0.910981	0.583501	0.324658	0.990005	0.975138	0.908606	138.69	136.28	93.56	90.34	25.7405	26.1385	26.0193	26.3682	3	3	3	3	3	167.28		37
High	CL2205.Contig10_All::g.245665::m.245665	2	10	2	0	0.01	0.415	0.651	0.843	-6.64	-1.27	-0.62	-0.25	1e-17	0.36175	0.876709	0.983989	3.06414e-17	0.71311	0.964997	0.999326		39.53	119.89	56.76		20.6253	20.7322	21.0685	2		2	2	3	12.4		15
High	CL2212.Contig9_All::g.245807::m.245807	11	81	11	0	0.52	0.435	0.484	0.99	-0.94	-1.2	-1.05	-0.01	0.588659	0.16902	0.186146	0.695793	0.79925	0.462942	0.507451	0.946537	137.13	128.62	121.66	110.29	25.4718	25.5675	25.5261	26.0136	3	3	3	3	3	139.4		39
High	CL2213.Contig1_All::g.245812::m.245812	5	33	4	0	0.01	0.783	0.867	1.244	-6.64	-0.35	-0.21	0.32	1e-17	0.885844	0.863259	0.371314	3.06414e-17	0.971283	0.961189	0.768207		90.42	114.65	58.92		23.9603	24.1912	24.3709	3		3	3	3	36.39		21
High	CL2213.Contig5_All::g.245819::m.245819	2	3	2	2	100		100	100	6.64		6.64	6.64	1e-17		1e-17	1e-17	3.06414e-17		6.24054e-17	7.44205e-17										2		3	2	4.82		9
High	CL2214.Contig12_All::g.245899::m.245899	1	2	1	0			100				6.64				1e-17				6.24054e-17													3		5.18		2
High	CL2215.Contig4_All::g.245975::m.245975	2	28	2	0	0.12	0.649	1.397	1.031	-3.06	-0.62	0.48	0.04	0.0395657	0.615597	0.195317	0.731895	0.103267	0.878273	0.521805	0.96007	98.93	121.86	74.58	64.48	23.5368	24.2602	24.3946	24.2311	3	2	3	3	3	52.99		20
High	CL2216.Contig2_All::g.246039::m.246039	2	2	2	0	0.01	1.491	0.358	1.208	-6.64	0.58	-1.48	0.27	1e-17	0.638349	0.419852	0.59052	3.06414e-17	0.891785	0.780703	0.908606		116.48	134.77	80.85		19.2838	18.986	19.6085	3		2	2	2	1.78		3
High	CL2218.Contig11_All::g.246092::m.246092	17	50	17	13	0.483	1.251	1.073	0.846	-1.05	0.32	0.1	-0.24	0.407843	0.443656	0.500745	0.788647	0.652604	0.775746	0.827057	0.965924	111.61	131.25	75.2	92.49	23.8216	24.5338	24.4986	24.5099	3	3	3	3	3	78.08		38
High	CL2219.Contig11_All::g.246195::m.246195	15	57	15	0	7.612	1.104	0.241	0.885	2.93	0.14	-2.05	-0.18	0.0654084	0.61891	0.0542903	0.908443	0.161182	0.880244	0.207068	0.989392	73.93	124.17	100.02	64.02	23.4564	23.9808	23.3202	23.8114	3	2	3	3	3	103.06		14
High	CL222.Contig4_All::g.51071::m.51071	2	2	2	0	1.939	2.07	0.215	1.197	0.96	1.05	-2.22	0.26	0.912848	0.404488	0.13413	0.645429	0.968784	0.74643	0.409529	0.934808	237.22	16.8	42.83	70.71	18.0983	19.0287	19.4049	18.6879	2	2	2	3	2	1.66		5
High	CL222.Contig8_All::g.51082::m.51082	17	67	17	17	2.904	0.986	0.463	0.789	1.54	-0.02	-1.11	-0.34	0.2202	0.764325	0.214456	0.628713	0.435558	0.933586	0.550351	0.927159	142.22	145.21	124.95	61.28	24.2965	24.5259	24.4416	24.8307	3	3	3	3	3	61.26		27
High	CL2221.Contig13_All::g.246492::m.246492	9	19	9	0	0.786	0.608	0.405	0.496	-0.35	-0.72	-1.3	-1.01	0.689662	0.551816	0.303901	0.133954	0.860755	0.84116	0.660401	0.430337	283.59	97.31	50.56	73.82	22.7022	23.0701	22.811	23.2077	3	2	3	2	3	28.14		12
High	CL2221.Contig15_All::g.246511::m.246511	8	52	8	8	3.383	0.852	2.431	1.328	1.76	-0.23	1.28	0.41	0.385454	0.912369	0.0392496	0.289675	0.629999	0.977498	0.159205	0.67492	75.28	141.96	138.02	86.53	22.7422	23.7267	23.1935	23.9222	3	3	3	3	3	84.52		52
High	CL2221.Contig25_All::g.246630::m.246630	1	3	1	0	0.01	0.01	0.44	0.819	-6.64	-6.64	-1.19	-0.29	1e-17	1e-17	0.52914	0.943579	3.06414e-17	5.39753e-17	0.843919	0.999285			28.19	47.3			19.8148	20.2359	3			2	3	6.65		2
High	CL2222.Contig9_All::g.247010::m.247010	14	41	14	14	2.382	0.673	1.042	0.936	1.25	-0.57	0.06	-0.09	0.475677	0.588332	0.570055	0.945704	0.704984	0.866357	0.865236	0.999326	144.91	77.19	79.87	93.68	23.2741	23.3008	23.6999	23.7534	3	3	3	3	3	55.81		14
High	CL2223.Contig6_All::g.247132::m.247132	2	7	2	2		100	100	100		6.64	6.64	6.64		1e-17	1e-17	1e-17		5.39753e-17	6.24054e-17	7.44205e-17											2	2	2	12.52		2
High	CL2225.Contig3_All::g.247259::m.247259	6	89	6	0	4.264	1.507	0.208	0.896	2.09	0.59	-2.27	-0.16	0.0449021	0.191533	0.0012876	0.999792	0.116144	0.497758	0.00697494	0.99993	133.81	110.63	123.11	133.49	25.1973	25.0939	24.8707	25.6779	3	3	3	3	3	81.04		29
High	CL2226.Contig39_All::g.247519::m.247519	2	11	2	0	5.335	0.337	0.01	1.037	2.42	-1.57	-6.64	0.05	0.345357	0.283383	1e-17	0.731066	0.591067	0.626771	6.24054e-17	0.96007	213.66	113.42		35.16	19.551	18.9665		22.5267	2	2	3		2	10.99		6
High	CL2226.Contig5_All::g.247305::m.247305	4	9	4	0	0.01	2.029	0.387	2.339	-6.64	1.02	-1.37	1.23	1e-17	0.358414	0.341089	0.0241123	3.06414e-17	0.708955	0.70382	0.115003		129.54	41.27	64.11		22.4934	21.4742	22.9786	3		3	3	3	16.58		14
High	CL2227.Contig1_All::g.247586::m.247586	5	56	5	0	0.617	0.649	0.696	1.228	-0.7	-0.62	-0.52	0.3	0.867376	0.59304	0.72852	0.26832	0.949647	0.868767	0.928229	0.653514	65.6	120.08	45.44	50.66	25.9664	26.4374	26.4484	26.8305	3	3	3	3	3	138.96		41
High	CL2229.Contig8_All::g.247690::m.247690	11	110	11	0	0.658	1.221	2.53	1.2	-0.6	0.29	1.34	0.26	0.82532	0.246139	0.000113135	0.278914	0.930433	0.579941	0.000651848	0.665072	143.27	140.08	127.94	98.55	25.4505	26.0121	26.5348	26.2756	3	3	3	3	3	184.93		42
High	CL223.Contig16_All::g.51241::m.51241	7	80	7	0	0.888	2.095	1.225	1.886	-0.17	1.07	0.29	0.92	0.741918	0.0103738	0.142938	0.00220341	0.888431	0.0454292	0.429215	0.0129518	132.68	117.31	129.24	135.65	26.1265	27.2029	26.4466	26.584	3	3	3	3	3	144.16		30
High	CL223.Contig23_All::g.51311::m.51311	7	10	7	0	0.01	0.555	1.756	21.779	-6.64	-0.85	0.81	4.44	1e-17	0.453109	0.0211907	1e-17	3.06414e-17	0.782891	0.0936445	7.44205e-17		117.61	112.25	18.39		23.1072	25.4475	25.9051	3		3	3	3	12.46		13
High	CL2230.Contig2_All::g.247731::m.247731	18	139	18	18	0.517	1.191	0.905	0.535	-0.95	0.25	-0.14	-0.9	0.685804	0.283224	0.635137	0.0243229	0.860386	0.626771	0.891359	0.115838	134.77	74.26	102.58	86.15	25.917	26.3436	26.3408	26.2868	3	3	3	3	3	214.25		37
High	CL2235.Contig11_All::g.247889::m.247889	18	108	18	18	1.106	0.339	0.872	0.723	0.14	-1.56	-0.2	-0.47	0.617222	0.023845	0.727577	0.29145	0.816274	0.0983769	0.928213	0.67597	139.32	122.77	79.24	112	25.654	25.7465	26.1106	26.1646	3	3	3	3	3	136.48		39
High	CL2237.Contig21_All::g.248043::m.248043	1	2	1	0	2.935	0.055	2.136	1.003	1.55	-4.19	1.1	0	0.642565	0.00348215	0.17896	0.831182	0.833647	0.0162477	0.495616	0.977492	132.12	68.15	9.89	76.48	19.7662	18.7179	19.7409	19.6589	3	2	2	2	2	2.04		8
High	CL2237.Contig36_All::g.248097::m.248097	14	44	14	14	1.519	0.665	1.371	1.625	0.6	-0.59	0.46	0.7	0.688857	0.650259	0.183512	0.0444475	0.860755	0.894252	0.50414	0.189299	118.32	139.8	107.82	81.47	23.9635	24.3288	24.8781	24.783	3	3	3	3	3	70.87		21
High	CL2239.Contig11_All::g.248186::m.248186	8	75	8	8	1.229	0.733	0.6	1.23	0.3	-0.45	-0.74	0.3	0.873598	0.772265	0.528088	0.394642	0.952586	0.93632	0.843919	0.781034	137.49	125.33	103.05	85.66	23.7841	24.2783	24.2025	24.0333	3	3	3	3	3	98.81		24
High	CL224.Contig3_All::g.51359::m.51359	19	105	19	0	0.205	0.532	0.495	0.61	-2.29	-0.91	-1.01	-0.71	0.117162	0.385039	0.217503	0.123362	0.26775	0.737255	0.556566	0.405687	130.5	112.16	108.42	85.85	25.1248	25.4348	25.4555	25.5349	3	3	3	3	3	187.32		25
High	CL2241.Contig6_All::g.248236::m.248236	7	225	7	7	0.177	1.029	1.004	0.992	-2.5	0.04	0.01	-0.01	0.0798805	0.513843	0.443455	0.942521	0.192671	0.824562	0.795374	0.999285	139.65	130.38	81.58	74.4	27.6192	28.4402	28.2034	28.7434	3	3	3	3	3	359.82		57
High	CL2242.Contig10_All::g.248273::m.248273	2	20	2	2	1.491	0.694	2.245	5.14	0.58	-0.53	1.17	2.36	0.982351	0.744535	0.0914805	0.000535537	0.993933	0.933586	0.312237	0.00334172	119.22	83.88	134.64	57.46	20.5679	20.7006	22.5213	22.4445	3	2	2	3	3	30.98		31
High	CL2242.Contig14_All::g.248288::m.248288	4	16	4	4	0.494	0.37	0.541	1.04	-1.02	-1.44	-0.89	0.06	0.438878	0.273531	0.598079	0.727913	0.675264	0.616173	0.877748	0.96007	539.17	92.41	75.37	76.44	22.5742	22.6602	23.0655	23.3496	3	2	3	3	3	31.04		17
High	CL2245.Contig5_All::g.248322::m.248322	9	45	9	0	2.786	2.251	0.989	1.487	1.48	1.17	-0.02	0.57	0.284561	0.0513178	0.626208	0.0914213	0.523421	0.19036	0.885976	0.32573	139.68	98	112.04	99.22	24.2157	24.8883	24.5262	24.7466	3	3	3	3	3	68.81		33
High	CL2247.Contig14_All::g.248358::m.248358	5	42	5	0	0.028	0.878	0.556	0.864	-5.14	-0.19	-0.85	-0.21	0.000552034	0.921048	0.482588	0.83285	0.00164658	0.97939	0.819787	0.977492	109.33	50.68	80.39	36.48	23.6636	24.3947	24.0849	24.5235	3	3	3	3	3	48.27		23
High	CL2249.Contig10_All::g.248430::m.248430	18	81	18	18	2.667	1.836	0.672	0.766	1.42	0.88	-0.57	-0.38	0.326289	0.136823	0.686346	0.565495	0.571716	0.40336	0.913804	0.89965	106.86	108.1	94.31	88.68	23.865	24.4866	24.303	24.4983	3	3	3	3	3	132.64		26
High	CL225.Contig12_All::g.51440::m.51440	9	53	9	0	0.23	0.414	1.116	0.981	-2.12	-1.27	0.16	-0.03	0.121284	0.184042	0.33431	0.739273	0.275115	0.485288	0.694799	0.96007	112.27	95.61	130.13	90.41	24.2935	24.4515	25.2073	25.1021	3	3	3	3	3	73.23		50
High	CL2250.Contig4_All::g.248456::m.248456	10	96	10	10	0.387	0.549	0.949	0.809	-1.37	-0.86	-0.08	-0.31	0.498048	0.27477	0.556996	0.454181	0.722297	0.618284	0.856831	0.829102	114.06	106.78	107.24	115.72	26.5241	26.8849	27.0683	27.0362	3	3	3	3	3	175.83		16
High	CL2251.Contig2_All::g.248466::m.248466	7	34	7	7	0.311	0.474	1.521	1.363	-1.69	-1.08	0.61	0.45	0.299958	0.31099	0.221589	0.23885	0.541151	0.656175	0.56059	0.614791	220.98	124.81	82.73	53.27	23.0334	23.1837	23.7123	23.7049	3	2	3	3	3	61.08		26
High	CL2252.Contig4_All::g.248490::m.248490	11	48	11	0	2.788	2.086	1.073	1.238	1.48	1.06	0.1	0.31	0.383112	0.0992231	0.491423	0.382842	0.627403	0.321966	0.825315	0.775494	35.87	70.01	82.08	57.2	23.3858	23.9115	23.5367	24.1517	3	2	3	3	3	102		16
High	CL2253.Contig8_All::g.248582::m.248582	5	13	5	0	0.01	0.01	0.717	0.661	-6.64	-6.64	-0.48	-0.6	1e-17	1e-17	0.921664	0.449898	3.06414e-17	5.39753e-17	0.977323	0.827613			72.03	65.43			22.5124	22.8757	3			3	3	21.53		19
High	CL2255.Contig3_All::g.248600::m.248600	8	26	8	8	6.282	8.181	1.16	1.13	2.65	3.03	0.21	0.18	0.174262	0.00210209	0.422776	0.563366	0.365999	0.0100585	0.782771	0.898107	105.82	264.19	63.53	76.66	22.9561	23.0687	23.3013	23.5268	3	3	2	3	3	40.55		19
High	CL2256.Contig5_All::g.248631::m.248631	4	6	4	0	1.27	0.592	1.57	0.481	0.35	-0.76	0.65	-1.06	0.878012	0.631851	0.31706	0.315826	0.954802	0.889158	0.675674	0.705625	224.57	142.39	82.63	249.98	20.1764	21.0994	22.0171	20.3439	3	2	3	3	2	5.65		6
High	CL2262.Contig1_All::g.248768::m.248768	6	36	6	6	0.671	0.92	0.957	1.092	-0.58	-0.12	-0.06	0.13	0.68321	0.9485	0.705882	0.61759	0.858812	0.989797	0.919798	0.921542	34.69	68.4	82.76	28.15	23.6434	23.81	24.2212	24.2736	3	3	3	3	3	58.49		14
High	CL2264.Contig2_All::g.248829::m.248829	18	87	18	0	1.543	0.982	1.157	0.593	0.63	-0.03	0.21	-0.75	0.386744	0.604705	0.228496	0.0902653	0.630977	0.873557	0.569084	0.322971	98.6	64.85	120.79	86.85	25.3719	25.6012	25.8793	25.7382	3	3	3	3	3	130.39		52
High	CL227.Contig7_All::g.51704::m.51704	11	43	11	0	3.685	1.752	0.483	1.269	1.88	0.81	-1.05	0.34	0.364386	0.36822	0.458484	0.38051	0.608623	0.720464	0.801974	0.775424	131.59	122.53	68.75	76.25	22.6623	23.065	22.8091	23.3308	3	3	3	3	3	45.75		12
High	CL2272.Contig6_All::g.249166::m.249166	75	977	75	75	0.777	0.643	0.525	0.658	-0.36	-0.64	-0.93	-0.6	0.813477	0.54117	0.200323	0.0980631	0.925645	0.837652	0.528624	0.345167	139.94	120.84	116.07	107.65	29.4043	29.574	29.593	29.8241	3	3	3	3	3	1862.68		64
High	CL2273.Contig11_All::g.249243::m.249243	6	60	6	0	1.169	0.524	0.663	0.98	0.22	-0.93	-0.59	-0.03	0.986724	0.385003	0.787157	0.858897	0.996287	0.737255	0.943267	0.981626	133.22	132.2	123.37	86.82	22.8357	23.148	23.6832	23.4896	3	3	3	3	3	96.98		13
High	CL2273.Contig14_All::g.249259::m.249259	4	29	4	4	0.845	1.191	0.39	1.204	-0.24	0.25	-1.36	0.27	0.850948	0.538012	0.0975216	0.417424	0.943012	0.835655	0.326936	0.797453	139.1	100.57	117.55	68.08	23.5874	24.2245	24.8241	24.4573	3	3	3	3	3	39.44		25
High	CL2275.Contig2_All::g.249288::m.249288	1	1	1	0	0.01	0.38	0.328	0.59	-6.64	-1.4	-1.61	-0.76	1e-17	0.365599	0.330872	0.527216	3.06414e-17	0.716696	0.69222	0.876551		111.42	28.85	6		20.181	20.1205	20.4823	2		3	3	3	2.41		6
High	CL2277.Contig2_All::g.249305::m.249305	2	2	2	2	0.03	1.341	0.837	1.609	-5.07	0.42	-0.26	0.69	0.00299653	0.600382	0.84367	0.110652	0.00873011	0.872143	0.956394	0.379297	281.48	88.7	74.56	38.84	22.52	23.1397	23.0446	23.6191	2	2	3	2	2	2		3
High	CL2279.Contig8_All::g.249351::m.249351	7	34	7	0	1.427	1.297	1.502	1.134	0.51	0.38	0.59	0.18	0.760528	0.506384	0.17596	0.545543	0.900567	0.81963	0.491976	0.886461	137.45	75.13	49.04	44.84	23.4919	23.7993	24.1857	24.0736	3	3	3	3	3	69.23		22
High	CL228.Contig2_All::g.51731::m.51731	5	191	1	1	5.99	0.535	0.068	0.861	2.58	-0.9	-3.87	-0.22	0.243908	0.576552	0.00374758	0.973911	0.467352	0.859081	0.0192828	0.999326	55.91	111.16	98.36	72.9	20.9337	20.4027	20.2341	20.6571	3	2	3	2	3	365.06		23
High	CL228.Contig5_All::g.51738::m.51738	22	1348	17	17	0.529	0.731	0.89	0.893	-0.92	-0.45	-0.17	-0.16	0.779677	0.790842	0.700192	0.712719	0.911433	0.945923	0.915858	0.954182	146.83	122.65	95.26	67.62	31.3996	31.918	32.0993	32.1156	3	3	3	3	3	1694.66		60
High	CL2282.Contig4_All::g.249442::m.249442	1	8	1	0	2.776	3.103	0.156	2.705	1.47	1.63	-2.68	1.44	0.59943	0.157284	0.0412726	0.0341138	0.806735	0.441454	0.166388	0.153827	1196.38	94.15	31.15	33.64	21.0957	22.3983	20.8438	22.2471	2	2	3	3	3	18.66		5
High	CL2283.Contig10_All::g.249484::m.249484	2	2	2	0																														2.95		11
High	CL2285.Contig4_All::g.249529::m.249529	11	26	11	11	0.734	1.936	0.779	0.943	-0.45	0.95	-0.36	-0.08	0.663302	0.271804	0.936293	0.903191	0.846692	0.614617	0.978753	0.988794	97.52	121.61	85.97	95.44	22.5954	23.3238	23.0663	23.1371	3	3	3	3	3	33.02		13
High	CL2286.Contig17_All::g.249640::m.249640	11	47	11	0	0.01	0.699	1.95	1.607	-6.64	-0.52	0.96	0.68	1e-17	0.649012	0.0819854	0.0944778	3.06414e-17	0.894089	0.288178	0.33419		87.28	65.49	72.25		23.7306	23.6384	23.7604	3		3	3	3	61.96		22
High	CL2286.Contig51_All::g.249900::m.249900	1	1	1	1	0.01	0.01	0.01	0.01	-6.64	-6.64	-6.64	-6.64	1e-17	1e-17	1e-17	1e-17	3.06414e-17	5.39753e-17	6.24054e-17	7.44205e-17									2					2.75		4
High	CL2288.Contig1_All::g.250154::m.250154	4	20	4	4	2.695	1.686	1.388	1.074	1.43	0.75	0.47	0.1	0.507023	0.498499	0.373588	0.710331	0.728761	0.814661	0.734609	0.953225	61.24	61.49	62.4	72.91	22.2896	22.4768	22.1307	22.662	3	2	3	3	3	31.16		14
High	CL229.Contig3_All::g.51757::m.51757	3	9	3	0			1.008	0.248			0.01	-2.01			0.666933	0.0363046			0.904921	0.161559			60.78	57.95			19.7944	19.6473	2	2	2	2	3	2.1		5
High	CL2290.Contig10_All::g.250275::m.250275	2	4	2	0	2.037	1.821	0.185	1.129	1.03	0.86	-2.43	0.18	0.813543	0.439585	0.0572392	0.669873	0.925645	0.773951	0.215958	0.940805	49.98	134.56	60.23	49.55	21.4515	22.4869	21.3798	22.2367	3	2	3	3	3	1.93		9
High	CL2291.Contig1_All::g.250276::m.250276	12	44	12	12	0.869	1.148	1.197	1.193	-0.2	0.2	0.26	0.25	0.817752	0.740378	0.434698	0.433214	0.926091	0.932404	0.788293	0.810209	71.34	75.54	66.8	84.38	22.9271	23.5523	23.9316	23.8602	3	3	3	3	3	70.76		36
High	CL2292.Contig10_All::g.250359::m.250359	11	58	11	11	0.545	0.989	0.692	0.904	-0.88	-0.02	-0.53	-0.14	0.635088	0.583424	0.761559	0.981008	0.828564	0.864409	0.940702	0.999326	140.49	121.58	99.01	87.9	25.014	25.592	25.5039	25.7306	3	3	3	3	3	112.63		38
High	CL2292.Contig5_All::g.250342::m.250342	4	35	4	2	0.443	0.611	0.81	0.679	-1.17	-0.71	-0.3	-0.56	0.484713	0.543406	0.904211	0.240195	0.710839	0.838648	0.973799	0.617399	128.83	90.03	102.77	122.85	25.4233	25.3821	26.0094	25.7775	3	3	3	3	3	58.91		25
High	CL2293.Contig19_All::g.250469::m.250469	15	162	15	15	0.959	0.869	0.687	0.983	-0.06	-0.2	-0.54	-0.03	0.679493	0.831086	0.697082	0.931106	0.857123	0.957074	0.915304	0.998712	117.59	130.33	85.25	98.8	26.0832	26.6625	26.6389	26.8889	3	3	3	3	3	302.01		63
High	CL2296.Contig5_All::g.250554::m.250554	6	22	6	6	0.862	1.256	0.358	0.875	-0.21	0.33	-1.48	-0.19	0.727491	0.705577	0.237804	0.915985	0.879676	0.917197	0.581508	0.99137	119.63	71.38	139.87	98.73	22.42	22.6507	22.437	22.9321	3	3	3	3	3	18.42		29
High	CL2297.Contig12_All::g.250730::m.250730	7	20	7	0	4.764	1.67	0.42	0.619	2.25	0.74	-1.25	-0.69	0.28951	0.507153	0.432116	0.472742	0.529818	0.819841	0.786368	0.844117	43.16	103.74	130.89	76.01	21.8688	21.4414	21.3339	22.0606	3	2	3	3	2	20.08		4
High	CL2300.Contig4_All::g.251087::m.251087	9	36	9	9	5.481	1.981	1.069	0.986	2.45	0.99	0.1	-0.02	0.208198	0.2465	0.516986	0.843525	0.418382	0.579941	0.835646	0.977492	128.87	117.72	121.66	133.36	22.9689	23.4116	23.1747	23.8747	3	3	3	3	3	56.26	Acetyl [N-Term]	41
High	CL2301.Contig1_All::g.251089::m.251089	3	41	1	1	0.01	1.114	0.335	0.801	-6.64	0.16	-1.58	-0.32	1e-17	0.784845	0.186556	0.712408	3.06414e-17	0.942552	0.50842	0.954182		41.28	133.94	32.26		23.5374	23.203	23.6307	2		2	2	3	84.06		21
High	CL2305.Contig13_All::g.251514::m.251514	3	15	3	3	0.288	0.547	0.659	0.431	-1.79	-0.87	-0.6	-1.21	0.156038	0.565969	0.848259	0.141217	0.339608	0.850479	0.956394	0.447341	70.77	484.72	96.68	40.71	20.7158	20.8589	21.2749	21.9667	3	3	3	3	3	12.23		9
High	CL2307.Contig1_All::g.251547::m.251547	14	133	14	14	0.156	1.51	0.761	1.231	-2.68	0.59	-0.39	0.3	0.0549792	0.0921525	0.912953	0.325488	0.138845	0.301984	0.975138	0.716313	140.58	120.14	102.94	128.72	26.7359	27.1015	27.4267	27.5384	3	3	3	3	3	177.31		35
High	CL2309.Contig5_All::g.251668::m.251668	4	10	4	0	0.01	0.168	1.14	0.41	-6.64	-2.57	0.19	-1.28	1e-17	0.0360212	0.51541	0.125574	3.06414e-17	0.141438	0.834644	0.41064		125.08	49.78	80.96		22.5798	22.7649	22.4374	3		3	3	2	16.06		13
High	CL231.Contig10_All::g.51911::m.51911	13	75	13	13	0.818	0.722	0.422	0.796	-0.29	-0.47	-1.24	-0.33	0.962321	0.817352	0.10674	0.642575	0.990055	0.954473	0.348234	0.933504	70.41	114.71	65.43	60.72	24.8969	25.2306	25.24	25.5306	3	3	3	3	3	113.52		26
High	CL231.Contig42_All::g.52429::m.52429	1	1	1	1																														1.88		9
High	CL2313.Contig3_All::g.251788::m.251788	49	263	48	0	1.501	0.8	0.876	0.872	0.59	-0.32	-0.19	-0.2	0.262763	0.982536	0.735859	0.637628	0.492331	0.996137	0.93015	0.931511	144.7	120.17	103.75	84.3	26.6555	27.0519	27.4563	27.3777	3	3	3	3	3	471.3		52
High	CL2313.Contig6_All::g.251811::m.251811	3	10	2	2	100		100	100	6.64		6.64	6.64	1e-17		1e-17	1e-17	3.06414e-17		6.24054e-17	7.44205e-17										2		3	2	15.15		10
High	CL2316.Contig17_All::g.251944::m.251944	5	14	5	5	2.155	1.11	0.431	0.559	1.11	0.15	-1.21	-0.84	0.767698	0.895452	0.423112	0.3558	0.905079	0.973343	0.782771	0.751513	141.6	124.14	82.7	88.79	21.2321	22.3442	21.3858	21.8106	2	3	3	3	3	14.33		10
High	CL2318.Contig14_All::g.252029::m.252029	3	22	3	0		1.053	1.984	1.539		0.07	0.99	0.62		0.936711	0.162047	0.300167		0.984253	0.466542	0.688162		127.95	72.79	74.5		21.8298	22.1094	22.3852	3	2	3	3	3	36.76		10
High	CL2318.Contig3_All::g.251972::m.251972	2	9	2	0	0.01	0.01	2.877	1.129	-6.64	-6.64	1.52	0.18	1e-17	1e-17	0.0136567	0.625668	3.06414e-17	5.39753e-17	0.0636072	0.924648			139.6	25.45			23.6537	22.4482	3			3	3	24.3		9
High	CL232.Contig11_All::g.52522::m.52522	12	122	12	12	0.842	0.82	0.543	0.906	-0.25	-0.29	-0.88	-0.14	0.842171	0.942573	0.25922	0.871854	0.939937	0.98714	0.607964	0.983646	122.01	139.35	121.92	108.9	25.8305	26.2996	26.5462	26.5102	3	3	3	3	3	200.38		35
High	CL2320.Contig3_All::g.252149::m.252149	15	41	15	0	1.038	0.366	0.956	0.927	0.05	-1.45	-0.07	-0.11	0.995591	0.124685	0.732634	0.968786	0.998131	0.37565	0.93015	0.999326	132.69	96.37	108.3	105.11	23.4429	23.841	23.8858	23.756	3	3	3	3	3	43.69		19
High	CL2322.Contig1_All::g.252163::m.252163	3	4	3	3	0.01	0.01	0.605	1.038	-6.64	-6.64	-0.73	0.05	1e-17	1e-17	0.783193	0.797103	3.06414e-17	5.39753e-17	0.943267	0.97007			100.9	41.41			21.0931	21.7194	2			3	2	5.77		18
High	CL2322.Contig3_All::g.252167::m.252167	6	27	6	0		0.333	2.673	1.026		-1.59	1.42	0.04		0.113537	0.0200769	0.75026		0.355341	0.089407	0.961604		102.87	123.31	28.46		23.3757	24.0756	23.5016	3	2	3	3	3	47.76		18
High	CL2323.Contig4_All::g.252184::m.252184	45	328	2	2	0.01	0.22	0.01	0.01	-6.64	-2.18	-6.64	-6.64	1e-17	0.129512	1e-17	1e-17	3.06414e-17	0.386432	6.24054e-17	7.44205e-17		132.11				20.2997			3		3			481.72		43
High	CL2323.Contig7_All::g.252198::m.252198	55	459	12	12	0.676	0.885	0.787	0.493	-0.56	-0.18	-0.34	-1.02	0.971341	0.78949	0.962324	0.00282233	0.990634	0.945167	0.989758	0.0163815	124.1	128.09	108.81	102.05	26.3744	26.6235	26.6546	26.6692	3	3	3	3	3	682.05		49
High	CL2329.Contig12_All::g.252451::m.252451	16	195	12	12	0.37	0.359	0.589	0.654	-1.44	-1.48	-0.76	-0.61	0.446751	0.0298879	0.357374	0.0931763	0.682329	0.120074	0.717903	0.330465	144.1	98.93	96.56	93.17	26.8166	27.0802	27.1299	27.2332	3	3	3	3	3	381.42	Acetyl [N-Term]	51
High	CL233.Contig10_All::g.52583::m.52583	8	38	8	0	1.238	1.067	0.748	1.136	0.31	0.09	-0.42	0.18	0.965577	0.828322	0.975246	0.515118	0.990315	0.955926	0.994301	0.867066	56.87	88.2	95.04	52.98	22.4873	22.7259	23.1415	23.7849	3	3	3	3	3	48.96		20
High	CL2331.Contig4_All::g.252588::m.252588	4	27	4	4	0.18	0.927	1.248	1.154	-2.47	-0.11	0.32	0.21	0.124203	0.967941	0.360831	0.52435	0.279755	0.990786	0.722601	0.874856	109.12	123.25	66.58	72.42	22.3874	23.4067	23.2122	23.4732	3	3	3	3	3	42.37		21
High	CL2332.Contig8_All::g.252605::m.252605	7	85	7	0	0.491	0.76	0.527	0.84	-1.03	-0.4	-0.92	-0.25	0.567188	0.899388	0.22244	0.668006	0.781589	0.974562	0.56059	0.940805	144.08	126.27	51.97	67.98	25.6333	26.2024	25.9951	26.4213	3	3	3	3	3	156.13		24
High	CL2336.Contig8_All::g.252703::m.252703	5	8	5	0	1.567	1.279	0.576	0.623	0.65	0.36	-0.8	-0.68	0.913565	0.758357	0.689003	0.478116	0.968784	0.933586	0.913804	0.845534	73.73	80.18	102.09	103.2	22.0454	22.3612	22.1632	22.375	3	2	3	3	3	5.99		13
High	CL2337.Contig8_All::g.252775::m.252775	10	739	10	10	0.439	1.239	0.61	0.973	-1.19	0.31	-0.71	-0.04	0.595781	0.248688	0.418843	0.994361	0.804578	0.582708	0.779927	0.999326	139.47	143.96	103.78	69.93	27.3769	27.7941	27.6468	28.1625	3	3	3	3	3	755.22		46
High	CL2338.Contig12_All::g.252854::m.252854	8	84	8	0	0.191	0.404	1.198	1.02	-2.39	-1.31	0.26	0.03	0.103132	0.0640753	0.167133	0.790651	0.241676	0.22688	0.475054	0.966932	137.9	107.31	56.51	51.32	25.8676	26.1617	26.4663	26.6278	3	3	3	3	3	181.52		51
High	CL2338.Contig4_All::g.252793::m.252793	2	2	2	2	100		100	100	6.64		6.64	6.64	1e-17		1e-17	1e-17	3.06414e-17		6.24054e-17	7.44205e-17										2		3	2	4.38		3
High	CL234.Contig38_All::g.53135::m.53135	2	4	2	0	3.271	0.138	0.6	1.015	1.71	-2.86	-0.74	0.02	0.551948	0.0556288	0.828441	0.775543	0.769169	0.203316	0.954288	0.963135	144.47	146.22	66.08	26.21	20.2476	20.0252	20.3183	20.9041	3	3	3	3	3	5.46		5
High	CL2340.Contig4_All::g.252868::m.252868	7	21	7	0	2.352	0.684	0.845	1.214	1.23	-0.55	-0.24	0.28	0.580758	0.729451	0.831504	0.458088	0.792335	0.92545	0.954345	0.832174	84.23	77.08	55.64	34.05	22.7167	22.6382	23.0453	23.3854	3	3	3	3	3	31.72		19
High	CL2341.Contig11_All::g.252930::m.252930	2	2	2	2		100	100	100		6.64	6.64	6.64		1e-17	1e-17	1e-17		5.39753e-17	6.24054e-17	7.44205e-17											2	2	2	1.72		9
High	CL2342.Contig4_All::g.252986::m.252986	10	62	10	10	0.475	0.386	0.802	1.171	-1.07	-1.37	-0.32	0.23	0.496006	0.14921	0.924162	0.277451	0.721926	0.428471	0.97795	0.663858	109.93	138.18	111.06	35.7	24.5938	24.863	25.2299	25.5166	3	3	3	3	3	116.24		42
High	CL2343.Contig4_All::g.253002::m.253002	2	16	2	0	1.931	2.928	7.133	0.779	0.95	1.55	2.83	-0.36	0.895221	0.229989	0.00292116	0.856898	0.963287	0.558285	0.0151914	0.980305	81.13	113.22	76.4	45.95	19.8751	20.2936	21.1803	20.3263	2	3	3	2	3	15.88		6
High	CL2343.Contig5_All::g.253008::m.253008	1	1	1	0																														1.98		6
High	CL2344.Contig2_All::g.253042::m.253042	27	378	25	25	0.695	0.638	0.68	0.98	-0.53	-0.65	-0.56	-0.03	0.931394	0.527651	0.640221	0.983434	0.975386	0.828664	0.892795	0.999326	145.77	134.73	122.34	104.47	28.0911	28.4182	28.44	28.5687	3	3	3	3	3	687.28		77
High	CL2350.Contig3_All::g.253167::m.253167	13	184	13	13	0.68	1.099	0.851	0.779	-0.56	0.14	-0.23	-0.36	0.954901	0.406564	0.806343	0.346067	0.987919	0.747061	0.948063	0.741004	144.07	133.55	94.39	97.72	28.0059	28.4754	28.5172	28.6499	3	3	3	3	3	301.19		45
High	CL2351.Contig1_All::g.253168::m.253168	4	11	4	3	0.433	2.342	3.553	0.76	-1.21	1.23	1.83	-0.4	0.253405	0.322278	0.0228216	0.747868	0.479893	0.667503	0.0996596	0.961604	82.2	80.01	71.16	59.24	20.8606	21.8454	22.1641	21.6083	3	3	3	3	3	10.77		16
High	CL2355.Contig3_All::g.253373::m.253373	9	24	9	7		0.719	0.595	0.758		-0.48	-0.75	-0.4		0.776293	0.594886	0.53208		0.939029	0.877748	0.877136		79.28	50.53	72.89		24.423	23.7227	23.9486	3	3	3	3	3	41.94		18
High	CL2356.Contig11_All::g.253440::m.253440	4	21	4	0	0.01	2.149	2.367	5.522	-6.64	1.1	1.24	2.47	1e-17	0.335243	0.0850774	7.14316e-07	3.06414e-17	0.681408	0.295783	5.10774e-06		95.79	76.17	88.62		21.4675	22.2911	23.4318	3		3	3	3	44.09		22
High	CL2358.Contig3_All::g.253473::m.253473	4	33	4	4	1.959	2.017	2.244	0.991	0.97	1.01	1.17	-0.01	0.858055	0.387329	0.0957463	0.845286	0.945674	0.739572	0.322006	0.977492	20.7	117.12	89.19	121.17	21.3689	22.1234	22.6386	23.0253	3	2	3	3	3	37.61		30
High	CL236.Contig15_All::g.53516::m.53516	13	103	8	0	0.177	0.647	0.804	1.143	-2.5	-0.63	-0.31	0.19	0.07561	0.618739	0.923391	0.370946	0.183858	0.880244	0.97795	0.768022	71.42	97.6	113.53	60.52	24.1412	24.4594	24.6441	25.0096	3	2	3	3	3	179.53		21
High	CL236.Contig23_All::g.53589::m.53589	2	11	2	2		100	100			6.64	6.64			1e-17	1e-17			5.39753e-17	6.24054e-17												3	2		16.3		15
High	CL2361.Contig4_All::g.253540::m.253540	19	195	19	0	0.929	0.382	0.663	0.839	-0.11	-1.39	-0.59	-0.25	0.633876	0.0444319	0.585359	0.527316	0.828564	0.168977	0.871856	0.876551	144.47	120.51	124.81	95.11	27.4162	27.5958	27.8662	27.8807	3	3	3	3	3	348.27		50
High	CL2363.Contig10_All::g.253744::m.253744	1	3	1	0	0.01	0.477	1.321	1.001	-6.64	-1.07	0.4	0	1e-17	0.475089	0.495167	0.841402	3.06414e-17	0.798943	0.827057	0.977492		73.3	100.4	57.13		21.0031	21.6828	21.763	3		3	3	3	5.74		3
High	CL2363.Contig6_All::g.253719::m.253719	18	392	18	0	0.786	0.657	0.583	0.781	-0.35	-0.61	-0.78	-0.36	0.801713	0.5801	0.342023	0.350185	0.919969	0.862549	0.704284	0.745193	147.4	129.1	123.45	88.13	28.6764	28.9278	29.0298	29.0931	3	3	3	3	3	913.43		56
High	CL2364.Contig5_All::g.253799::m.253799	4	15	4	0		2.978	1.043	0.851		1.57	0.06	-0.23		0.124009	0.607286	0.883904		0.374347	0.877748	0.983646		74.34	65.51	102.25		22.8215	22.6876	22.8478	3	2	3	2	3	14.64		29
High	CL2365.Contig5_All::g.253820::m.253820	1	4	1	0	13.698	0.01	2.423	1.088	3.78	-6.64	1.28	0.12	0.0515652	1e-17	0.126779	0.672211	0.130605	5.39753e-17	0.395852	0.940805	194.91		132.62	115.76	21.1781		20.7369	20.1052	3	2		3	2	9.24		2
High	CL2367.Contig6_All::g.253866::m.253866	22	150	22	22	0.59	0.403	1.41	1.169	-0.76	-1.31	0.5	0.23	0.827397	0.0536546	0.0587032	0.311689	0.932061	0.19738	0.22022	0.701581	140.63	137.7	111.36	91.23	25.9565	26.0784	26.3892	26.4761	3	3	3	3	3	317.28		60
High	CL2369.Contig4_All::g.253900::m.253900	48	379	48	0	0.642	0.775	0.707	0.895	-0.64	-0.37	-0.5	-0.16	0.984403	0.91434	0.731531	0.718788	0.994756	0.977508	0.93015	0.957699	117.62	125.39	106.01	82.87	27.2655	27.7933	27.6764	28.2565	3	3	3	3	3	639.26		51
High	CL2370.Contig6_All::g.253971::m.253971	4	14	4	4	2.826	2.691	1.228	0.805	1.5	1.43	0.3	-0.31	0.589638	0.25587	0.402731	0.831971	0.799742	0.594104	0.760192	0.977492	82.59	130.3	90.17	132.87	21.2403	21.7073	23.9318	21.6923	3	3	3	3	3	17.39		10
High	CL2371.Contig10_All::g.254041::m.254041	2	3	2	0	2.172	0.652	0.74	1.781	1.12	-0.62	-0.43	0.83	0.800578	0.714518	0.935988	0.214481	0.91963	0.920511	0.978753	0.575732	23.92	56.22	10.96	47.21	20.4103	20.5104	20.5178	21.4465	3	2	2	2	3	6.27		6
High	CL2372.Contig8_All::g.254099::m.254099	6	16	6	0	0.275	0.686	0.473	0.527	-1.86	-0.54	-1.08	-0.93	0.164572	0.688134	0.251236	0.106187	0.35294	0.909241	0.598199	0.36751	138.16	109.71	104.76	76.45	24.0225	24.2629	24.2003	24.2921	3	3	3	3	3	31.21		22
High	CL2374.Contig3_All::g.254119::m.254119	19	146	19	19	0.757	0.268	0.513	0.572	-0.4	-1.9	-0.96	-0.81	0.848612	0.00395805	0.187251	0.0223083	0.941904	0.0183935	0.50911	0.107393	143.3	133.13	108.16	92.52	26.4505	26.3845	26.7003	26.9608	3	3	3	3	3	245.5		79
High	CL2377.Contig2_All::g.254141::m.254141	4	17	4	0	0.192	1.076	0.609	0.909	-2.38	0.11	-0.72	-0.14	0.143295	0.772184	0.715032	0.937541	0.315447	0.93632	0.924541	0.999223	169.1	57.52	117.38	90.85	23.0938	23.7167	23.4456	23.9438	3	3	3	3	3	30.43		12
High	CL2378.Contig7_All::g.254180::m.254180	4	6	4	0	0.506	0.426	0.404	0.563	-0.98	-1.23	-1.31	-0.83	0.345399	0.446678	0.49145	0.477812	0.591067	0.775907	0.825315	0.845534	91.44	603.66	45.57	67.92	19.3137	19.987	19.1719	19.1701	2	3	3	3	3	2.28		11
High	CL2381.Contig1_All::g.254234::m.254234	3	5	3	3	0.01	2.092	0.906	0.411	-6.64	1.06	-0.14	-1.28	1e-17	0.361753	0.800073	0.110638	3.06414e-17	0.71311	0.946703	0.379297		94.45	139.26	69.59		22.1528	22.1208	21.9971	3		3	2	3	10.16		4
High	CL2381.Contig4_All::g.254265::m.254265	10	47	10	10	0.274	0.651	1.151	1.076	-1.87	-0.62	0.2	0.11	0.179925	0.650791	0.292184	0.46316	0.375165	0.894471	0.645911	0.835339	128.26	125.36	102.88	108.09	24.4845	25.0175	25.41	25.5146	3	3	3	3	3	85.55		35
High	CL2382.Contig5_All::g.254279::m.254279	19	156	8	0	1.913	1.197	0.793	1.048	0.94	0.26	-0.33	0.07	0.362787	0.347507	0.9576	0.495013	0.608148	0.696377	0.98787	0.855976	113.53	101.81	114.69	64.69	24.804	25.5021	25.3146	25.5837	3	3	3	3	3	276.96		42
High	CL2382.Contig9_All::g.254287::m.254287	12	80	1	1	0.01	1.856	0.01	1.08	-6.64	0.89	-6.64	0.11	1e-17	0.462158	1e-17	0.698182	3.06414e-17	0.788222	6.24054e-17	0.946537		124.86		58.64		21.1681		20.8494	2		2		2	111.16		30
High	CL2384.Contig1_All::g.254307::m.254307	4	18	4	4	11.854	1.83	0.375	0.633	3.57	0.87	-1.41	-0.66	0.0528566	0.321453	0.273277	0.389662	0.133641	0.667259	0.624748	0.777016	81.79	93.02	40.02	87.31	22.6866	23.1721	22.5866	22.818	3	2	3	2	3	32.53		28
High	CL2384.Contig5_All::g.254319::m.254319	4	23	4	4	0.134	0.447	0.628	0.941	-2.9	-1.16	-0.67	-0.09	0.0640584	0.21323	0.608407	0.96538	0.15808	0.534863	0.878419	0.999326	123.16	91.03	72.11	68.49	23.3235	23.6203	24.1837	24.0622	3	3	3	3	3	48.07		28
High	CL2385.Contig10_All::g.254360::m.254360	3	10	3	3	0.01	0.592	0.703	0.605	-6.64	-0.76	-0.51	-0.73	1e-17	0.527432	0.934829	0.315967	3.06414e-17	0.828621	0.978699	0.705772		78.91	89.89	98.19		23.0283	23.2058	23.2327	3		3	3	3	12.33		38
High	CL2385.Contig21_All::g.254403::m.254403	2	4	2	0	6.165	0.603	0.76	1.719	2.62	-0.73	-0.4	0.78	0.197803	0.584527	0.972592	0.205062	0.403302	0.864622	0.993839	0.559114	100.45	95.65	45.76	78.17	22.0473	21.8038	21.8222	22.3892	3	3	3	3	3	5.64		9
High	CL239.Contig3_All::g.53819::m.53819	2	20	2	0	2.172	0.01	0.579	1.184	1.12	-6.64	-0.79	0.24	0.745922	1e-17	0.657189	0.503939	0.890021	5.39753e-17	0.900038	0.857298	128.68		70.4	38.74	21.6627		21.6172	22.8198	2	2		2	3	27.62		4
High	CL2391.Contig4_All::g.254524::m.254524	23	177	23	0	0.596	0.647	0.65	0.809	-0.75	-0.63	-0.62	-0.31	0.906108	0.55311	0.54466	0.431846	0.966543	0.841474	0.853781	0.8083	140.08	107.43	87.72	84.37	26.5304	27.2149	27.0538	27.2735	3	3	3	3	3	316.15		61
High	CL2392.Contig7_All::g.254558::m.254558	14	72	14	14	2.279	0.605	0.746	0.979	1.19	-0.72	-0.42	-0.03	0.160352	0.558709	0.908418	0.716343	0.345776	0.845653	0.975138	0.956122	146.06	119.6	98.54	87.87	25.5481	25.5286	25.699	25.7683	3	3	3	3	3	114.04		53
High	CL2393.Contig6_All::g.254603::m.254603	16	74	16	16	2.617	0.807	0.563	0.848	1.39	-0.31	-0.83	-0.24	0.312022	0.930448	0.454725	0.778492	0.555499	0.982241	0.79985	0.963135	131.53	120.89	104.52	105.95	24.2182	24.1575	24.2229	24.5697	3	3	3	3	3	73.16		44
High	CL2394.Contig8_All::g.254636::m.254636	3	11	3	0	0.01	0.324	1.093	0.41	-6.64	-1.63	0.13	-1.28	1e-17	0.185644	0.523278	0.0533761	3.06414e-17	0.487832	0.840229	0.215682		107.31	126.29	94.69		22.3132	22.9961	22.9359	3		3	3	3	20.53		7
High	CL2395.Contig31_All::g.254783::m.254783	9	31	9	0	0.895	1.265	0.379	1.289	-0.16	0.34	-1.4	0.37	0.887015	0.564654	0.190178	0.332914	0.959232	0.849432	0.514193	0.725692	133.53	89.73	91.53	78.24	23.5184	23.7149	23.6456	23.9774	3	3	3	3	3	50.71		16
High	CL2396.Contig2_All::g.254792::m.254792	3	23	3	3	100	5.321	1.799	3.355	6.64	2.41	0.85	1.75	1e-17	0.060908	0.232469	0.00176615	3.06414e-17	0.217847	0.573074	0.0105538	93.29	124.65	120.13	133.36		21.0162	21.965	22.7604	3	2	3	3	3	29		16
High	CL2398.Contig1_All::g.254817::m.254817	5	14	5	0	7.207	2.089	2.365	1.837	2.85	1.06	1.24	0.88	0.159848	0.360148	0.103425	0.162405	0.345207	0.710861	0.34091	0.4839	130.68	106.62	127.7	67.24	21.9246	22.1833	21.8436	22.0819	3	2	3	3	3	23.22		7
High	CL2399.Contig11_All::g.254921::m.254921	17	110	17	17	1.828	0.575	1.153	1.01	0.87	-0.8	0.21	0.01	0.385489	0.464954	0.293216	0.640065	0.629999	0.790281	0.64741	0.931511	120.79	136.18	79.35	110.14	24.7655	25.3596	25.1666	25.3893	3	3	3	3	3	205.52		55
High	CL2399.Contig2_All::g.254849::m.254849	11	131	10	0	1.696	0.522	1.395	0.914	0.76	-0.94	0.48	-0.13	0.443055	0.388932	0.118183	0.951905	0.678922	0.739572	0.376393	0.999326	118.55	141.57	98.29	70.1	24.7299	24.88	25.4004	25.1161	3	3	3	3	3	215.92		39
High	CL240.Contig12_All::g.53974::m.53974	21	343	21	0	0.247	0.598	1.404	1.099	-2.02	-0.74	0.49	0.14	0.19282	0.4224	0.0676148	0.612344	0.396979	0.759675	0.248671	0.919503	147.9	143.3	132.47	106.82	27.9756	28.5577	28.3817	28.7281	3	3	3	3	3	696.92		62
High	CL240.Contig7_All::g.53913::m.53913	17	79	1	0	0.01	1.266	0.733	0.01	-6.64	0.34	-0.45	-6.64	1e-17	0.738207	0.968911	1e-17	3.06414e-17	0.930553	0.993137	7.44205e-17		75.49	24.32			20.9558	20.6019		2		2	2		142.89		35
High	CL240.Contig8_All::g.53926::m.53926	17	79	1	0																														143.59		39
High	CL2402.Contig4_All::g.254984::m.254984	3	4	3	0	0.01	1.83	1.327	1.321	-6.64	0.87	0.41	0.4	1e-17	0.419335	0.401563	0.398289	3.06414e-17	0.758318	0.759344	0.783425		90.51	84.47	104.34		22.5728	22.4362	22.4975	3		2	3	3	1.72		9
High	CL2403.Contig4_All::g.255011::m.255011	12	62	12	0	1.96	1.074	1.404	0.684	0.97	0.1	0.49	-0.55	0.498077	0.62256	0.199943	0.387728	0.722297	0.882569	0.527923	0.777016	87.64	119.26	118.78	67.62	24.0483	24.7507	24.5692	24.3088	3	3	3	3	3	107.98		34
High	CL2404.Contig2_All::g.255022::m.255022	8	14	8	8	24.125	1.721	0.992	1.069	4.59	0.78	-0.01	0.1	0.013529	0.500718	0.666471	0.708969	0.0381058	0.814666	0.904921	0.952553	287.72	116.65	68.71	67.69	21.8488	22.3399	22.7672	22.6785	3	2	3	3	3	21.63		14
High	CL2405.Contig7_All::g.255049::m.255049	6	15	6	0		1.211	0.36	2.265		0.28	-1.47	1.18		0.791632	0.319138	0.0900997		0.946037	0.678224	0.322626		128.91	64.61	99.04		21.0963	21.352	21.5924	3	2	3	3	3	25.87		27
High	CL2406.Contig5_All::g.255084::m.255084	23	93	23	23	0.51	1.969	0.563	2.186	-0.97	0.98	-0.83	1.13	0.471695	0.0850547	0.445383	0.00040424	0.700119	0.283283	0.795436	0.00255671	128.01	95.42	126.17	107.71	23.8779	24.9111	24.5943	25.4449	3	3	3	3	3	131.28		27
High	CL2407.Contig1_All::g.255091::m.255091	2	3	2	2	0.01	0.01	1.044	3.94	-6.64	-6.64	0.06	1.98	1e-17	1e-17	0.642896	0.00597076	3.06414e-17	5.39753e-17	0.89357	0.0325837			187.12	157.6			20.0165	21.2786	2			3	3	8.87		9
High	CL2409.Contig10_All::g.255176::m.255176	3	6	3	0	0.01	0.01	1.958	1.034	-6.64	-6.64	0.97	0.05	1e-17	1e-17	0.148262	0.755218	3.06414e-17	5.39753e-17	0.441013	0.961604			26.45	41.74			20.5045	21.0331	2			3	3	5.05		13
High	CL2411.Contig5_All::g.255355::m.255355	6	30	6	0	1.781	0.808	0.493	1.162	0.83	-0.31	-1.02	0.22	0.570449	0.931079	0.345488	0.382188	0.784458	0.982444	0.707837	0.775494	137.87	117.42	105.85	61.41	24.0599	24.2929	24.0374	24.8284	3	3	3	3	3	41.01		33
High	CL2413.Contig2_All::g.255399::m.255399	7	49	7	7		1.638	1.061	0.891		0.71	0.09	-0.17		0.209061	0.517969	0.92823		0.526059	0.836649	0.998259		101.88	109.23	61.24		24.4186	24.5356	24.6333	3	3	3	3	3	83.55		49
High	CL2415.Contig20_All::g.255548::m.255548	11	68	9	6	3.344	2.457	0.614	0.601	1.74	1.3	-0.7	-0.73	0.240337	0.0486123	0.604374	0.186476	0.463057	0.182609	0.877748	0.531728	141.16	58.69	121.31	133.59	23.6293	24.1832	23.9801	23.8591	3	3	3	3	3	108.54		44
High	CL2415.Contig4_All::g.255485::m.255485	6	28	4	1	0.117	0.425	1.182	0.83	-3.1	-1.23	0.24	-0.27	0.0577582	0.214514	0.394547	0.770715	0.144096	0.537216	0.753141	0.963135	550.46	95.53	64.96	55.48	22.8762	23.2648	23.3313	23.5124	3	2	3	3	3	38.2		29
High	CL2417.Contig2_All::g.255562::m.255562	3	9	3	0	0.571	0.977	0.161	0.628	-0.81	-0.03	-2.64	-0.67	0.39187	0.986035	0.0251653	0.489449	0.635652	0.996137	0.108005	0.854423	340.68	88.53	75.94	82.7	21.1053	22.3689	21.7395	22.4243	3	3	3	3	3	11.14		9
High	CL2418.Contig10_All::g.255599::m.255599	3	9	3	3	1.13	4.107	0.786	1.056	0.18	2.04	-0.35	0.08	0.877917	0.00870082	0.973589	0.680149	0.954802	0.0385808	0.993839	0.941656	104.74	97.28	130.6	68.44	22.0923	23.6737	22.515	23.1844	3	2	3	3	3	11.9		17
High	CL2419.Contig2_All::g.255611::m.255611	7	39	6	0	0.458	0.857	1.312	0.96	-1.13	-0.22	0.39	-0.06	0.417143	0.980152	0.204163	0.856434	0.660508	0.995201	0.532369	0.980256	130.25	83.22	64.34	61.51	24.1447	24.5945	24.7646	24.7319	3	2	3	3	3	85.38		24
High	CL242.Contig13_All::g.54200::m.54200	2	11	2	0	1.727	1.017	0.25	1.341	0.79	0.02	-2	0.42	0.918412	0.916018	0.150452	0.452995	0.970963	0.978619	0.445947	0.828434	29.42	112.1	128.64	82.35	21.2707	21.1271	20.9455	21.8944	3	2	3	3	3	8.57		4
High	CL2420.Contig16_All::g.255759::m.255759	31	343	31	31	0.29	0.647	0.433	0.601	-1.79	-0.63	-1.21	-0.73	0.276495	0.552806	0.057994	0.0415412	0.511327	0.841291	0.218003	0.17905	139	119.88	117.88	82.85	27.591	27.9149	27.8559	28.1312	3	3	3	3	3	529.04		60
High	CL2420.Contig4_All::g.255653::m.255653	7	40	7	7	1.639	0.637	1.875	1.759	0.71	-0.65	0.91	0.81	0.920799	0.676324	0.154155	0.0986555	0.972685	0.90388	0.450705	0.347054	91.93	95.32	61.14	61.23	21.8084	22.8226	22.8385	23.1312	3	3	3	3	3	49.58		33
High	CL2421.Contig3_All::g.255858::m.255858	23	963	23	23	0.323	1.253	0.839	1.231	-1.63	0.33	-0.25	0.3	0.346973	0.237036	0.841043	0.325596	0.593058	0.568187	0.955223	0.716313	147.38	134.61	131.96	104.3	29.5036	29.7982	29.9458	30.3099	3	3	3	3	3	1577.72		53
High	CL2422.Contig4_All::g.255870::m.255870	18	119	18	18	0.212	0.455	1.328	0.83	-2.24	-1.13	0.41	-0.27	0.100517	0.141188	0.0880505	0.640146	0.23637	0.412261	0.302768	0.931511	109.79	122.24	122.85	100.66	25.731	26.4654	26.4925	26.3563	3	3	3	3	3	181.84	Acetyl [N-Term]	51
High	CL2423.Contig4_All::g.255913::m.255913	9	127	9	9	0.785	1.167	0.332	0.7	-0.35	0.22	-1.59	-0.51	0.911482	0.307695	0.00878076	0.253372	0.968784	0.65184	0.0426389	0.633091	125.28	103.71	104.89	78.24	25.8179	25.9056	25.9026	26.2188	3	3	3	3	3	207.2		79
High	CL2424.Contig2_All::g.255934::m.255934	17	447	17	17	0.43	1.204	0.776	1.051	-1.22	0.27	-0.37	0.07	0.577481	0.282123	0.960863	0.750648	0.789654	0.626243	0.989614	0.961604	142.18	103.84	108.66	90.43	28.6313	28.8301	28.6988	29.0501	3	3	3	3	3	843.74		35
High	CL2426.Contig7_All::g.256048::m.256048	35	311	35	35	0.772	0.682	0.656	0.88	-0.37	-0.55	-0.61	-0.18	0.820512	0.652792	0.561072	0.665999	0.927811	0.896507	0.857427	0.94046	123.54	133.23	103.7	74.37	27.3004	27.7723	27.5114	27.8538	3	3	3	3	3	542.79		47
High	CL2428.Contig1_All::g.256071::m.256071	6	22	6	5	1.686	0.343	0.661	1.002	0.75	-1.54	-0.6	0	0.818823	0.239711	0.827306	0.805321	0.926506	0.570506	0.954171	0.972066	61.16	137.76	117.6	82.84	22.5821	22.6802	23.4336	23.2995	3	3	3	3	3	39.77		28
High	CL2429.Contig3_All::g.256107::m.256107	6	14	6	0	0.608	0.994	5.204	0.375	-0.72	-0.01	2.38	-1.41	0.526032	0.941901	3.23309e-09	0.0381746	0.745916	0.986701	1.96582e-08	0.167267	117.82	111.95	145.31	95.83	22.4484	22.5242	26.1019	22.893	3	2	3	3	3	16.19		15
High	CL2431.Contig1_All::g.256129::m.256129	1	2	1	0																														4.9		4
High	CL2432.Contig10_All::g.256188::m.256188	18	159	18	18	0.774	0.983	1.168	1.161	-0.37	-0.02	0.22	0.22	0.961328	0.572502	0.1923	0.327372	0.990055	0.856378	0.518715	0.719337	121.49	132.08	106.37	115.37	25.7616	26.2432	26.4063	26.4951	3	3	3	3	3	252.23		43
High	CL2432.Contig14_All::g.256206::m.256206	3	5	3	3	0.01	0.6	1.802	0.01	-6.64	-0.74	0.85	-6.64	1e-17	0.6571	0.240871	1e-17	3.06414e-17	0.898379	0.586431	7.44205e-17		31.98	66.75			20.2666	20.7007		2		2	3		8.21		16
High	CL2433.Contig1_All::g.256208::m.256208	4	12	4	4	3.458	0.559	0.926	1.452	1.79	-0.84	-0.11	0.54	0.432953	0.529792	0.772732	0.307304	0.674549	0.830891	0.94234	0.699099	138.87	37.78	104.59	88.69	21.9462	21.7764	22.2016	22.6317	3	3	3	3	3	9.63		17
High	CL2435.Contig4_All::g.256403::m.256403	17	334	17	0	0.565	0.46	0.546	0.884	-0.82	-1.12	-0.87	-0.18	0.848872	0.131316	0.247214	0.680629	0.941904	0.390633	0.594292	0.941656	116.86	139.45	112.89	85.8	27.6909	27.8453	27.8516	28.1472	3	3	3	3	3	676.51		52
High	CL2436.Contig6_All::g.256415::m.256415	23	336	22	22	0.478	0.998	0.718	1.13	-1.06	0	-0.48	0.18	0.678506	0.566879	0.768846	0.534345	0.856491	0.850775	0.941605	0.87717	145.09	125.71	123.42	129	27.4696	27.8336	27.8857	28.2157	3	3	3	3	3	547.66		33
High	CL2438.Contig3_All::g.256454::m.256454	2	2	2	0																														4.92		4
High	CL244.Contig3_All::g.54286::m.54286	22	322	22	22	0.379	1.067	0.646	0.861	-1.4	0.09	-0.63	-0.22	0.466828	0.452416	0.530846	0.601782	0.698091	0.782315	0.844745	0.915756	144.69	129.82	123.5	106.36	28.1337	28.7879	28.6962	28.7119	3	3	3	3	3	622.73		54
High	CL2441.Contig2_All::g.256495::m.256495	2	11	2	0	0.029	0.041	0.224	0.915	-5.1	-4.61	-2.16	-0.13	0.00202868	1.78391e-06	0.047936	0.999102	0.00596668	9.31687e-06	0.188071	0.99993	186.44	75.27	94.33	63.93	22.8014	23.3768	23.0503	23.5671	2	3	3	3	3	15.53		6
High	CL2442.Contig6_All::g.256516::m.256516	11	79	11	11	5.096	0.926	0.473	0.883	2.35	-0.11	-1.08	-0.18	0.0205066	0.692685	0.151163	0.931319	0.0562565	0.909636	0.447573	0.998799	134.99	93.24	117.53	90.56	25.2862	25.5662	25.6229	26.0226	3	3	3	3	3	92.77		45
High	CL2443.Contig17_All::g.256610::m.256610	34	509	33	0	1.609	0.772	1.127	1.008	0.69	-0.37	0.17	0.01	0.225047	0.907051	0.257949	0.888919	0.442169	0.975983	0.605905	0.984769	143.19	115.48	110.43	115.66	28.9983	29.453	29.6864	29.5418	3	3	3	3	3	1000.75		58
High	CL2444.Contig7_All::g.256713::m.256713	15	117	15	0	0.814	0.476	1.083	1.027	-0.3	-1.07	0.12	0.04	0.969077	0.271749	0.384173	0.583055	0.990634	0.614617	0.742649	0.908606	97.98	134.42	85.03	89.32	24.9474	25.0765	25.3298	25.6308	3	3	3	3	3	179.97		48
High	CL2445.Contig1_All::g.256716::m.256716	3	9	3	3	0.01	1.515	0.949	0.999	-6.64	0.6	-0.08	0	1e-17	0.620883	0.76935	0.856802	3.06414e-17	0.881687	0.941605	0.980305		109.14	81.48	65.57		21.9906	21.8655	21.6416	3		2	3	3	17.8		9
High	CL2446.Contig1_All::g.256720::m.256720	6	12	1	1	0.01	0.01	0.01	0.01	-6.64	-6.64	-6.64	-6.64	1e-17	1e-17	1e-17	1e-17	3.06414e-17	5.39753e-17	6.24054e-17	7.44205e-17									2					15.06		16
High	CL2446.Contig2_All::g.256723::m.256723	16	50	1	1	2.244	0.01	0.102	1.091	1.17	-6.64	-3.29	0.13	0.760422	1e-17	0.0147762	0.688755	0.900567	5.39753e-17	0.0682024	0.943393	118.47		145.56	115.88	20.4746		20.26	21.0213	3	2		2	3	67.88		30
High	CL2446.Contig4_All::g.256729::m.256729	17	54	2	2	20.317	0.754	0.241	1.863	4.34	-0.41	-2.06	0.9	0.04705	0.803211	0.196928	0.252648	0.1213	0.949719	0.52461	0.632956	64.7	59.29	268.25	107.7	19.4904	20.6686	17.5747	18.6947	2	2	3	2	3	75.34		25
High	CL2449.Contig11_All::g.256831::m.256831	11	124	11	0	0.306	0.275	0.491	0.792	-1.71	-1.86	-1.03	-0.34	0.32242	0.00462291	0.133643	0.38969	0.56666	0.0212363	0.408448	0.777016	129.66	132.26	122.21	92.21	26.4577	26.6906	26.854	26.9138	3	3	3	3	3	247.77		43
High	CL245.Contig3_All::g.54326::m.54326	11	42	11	0	1.836	0.835	0.761	0.607	0.88	-0.26	-0.39	-0.72	0.725802	0.871094	0.930184	0.226152	0.879676	0.968798	0.97795	0.591591	70.75	120.85	83.01	76.2	22.7408	23.0974	23.3027	23.7063	3	3	3	3	3	60.24		13
High	CL2450.Contig2_All::g.256866::m.256866	12	58	12	12	0.01	0.52	0.67	0.76	-6.64	-0.94	-0.58	-0.4	1e-17	0.363085	0.683516	0.507537	3.06414e-17	0.714664	0.913804	0.860345		88.23	93.42	79.57		25.212	25.4204	25.4299	3		3	3	3	98.91		35
High	CL2451.Contig4_All::g.256909::m.256909	2	6	2	0	0.308	2.171	0.186	0.21	-1.7	1.12	-2.43	-2.25	0.29903	0.205965	0.021592	0.000270132	0.540266	0.52155	0.0950543	0.00174285	147.95	146.46	147.12	147.95	23.0185	23.3572	23.0983	23.1499	3	3	3	3	3	8.59		6
High	CL2452.Contig11_All::g.256962::m.256962	13	71	13	13	0.393	0.739	0.824	1.071	-1.35	-0.44	-0.28	0.1	0.366675	0.865049	0.887446	0.485232	0.610677	0.967929	0.968101	0.8522	146.99	119.18	90.78	91.68	24.6549	25.1475	25.1542	25.3938	3	3	3	3	3	94.18		39
High	CL2452.Contig8_All::g.256957::m.256957	2	6	2	2	0.01	9.542		0.01	-6.64	3.25		-6.64	1e-17	0.0253728		1e-17	3.06414e-17	0.10398		7.44205e-17		147.42				16.3224			2		2	2		1.87		19
High	CL2452.Contig9_All::g.256958::m.256958	10	61	10	0	1.076	0.683	0.953	1.027	0.11	-0.55	-0.07	0.04	0.881103	0.718044	0.587001	0.591917	0.955827	0.922907	0.873174	0.908915	144.38	76.62	71.3	81.69	24.3722	24.7495	24.9685	25.2697	3	3	3	3	3	106.17		31
High	CL2454.Contig32_All::g.257309::m.257309	27	237	27	27	0.582	0.626	0.681	0.957	-0.78	-0.68	-0.55	-0.06	0.878918	0.495498	0.644955	0.936694	0.954813	0.812522	0.894252	0.999223	137.77	131.31	100.04	114.01	27.3593	27.7408	27.7793	27.951	3	3	3	3	3	419.93		50
High	CL2455.Contig4_All::g.257340::m.257340	12	42	12	0	1.247	1.711	0.199	0.701	0.32	0.77	-2.33	-0.51	0.968658	0.26668	0.0299279	0.442546	0.990634	0.607514	0.125301	0.820085	65.87	104.69	111.38	84.4	22.8259	23.7399	23.0151	23.46	3	3	3	3	3	42.01		11
High	CL2456.Contig2_All::g.257359::m.257359	1	1	1	0																														0		5
High	CL2458.Contig5_All::g.257395::m.257395	1	2	1	0	0.01	0.01	1.524	0.892	-6.64	-6.64	0.61	-0.16	1e-17	1e-17	0.35524	0.991406	3.06414e-17	5.39753e-17	0.716829	0.999326			48.28	65.47			18.2184	18.2612	3			2	3	3.01		4
High	CL2459.Contig4_All::g.257405::m.257405	4	39	4	0		0.204	0.412	0.665		-2.29	-1.28	-0.59		0.0700768	0.357205	0.469647		0.242535	0.717903	0.841172		136.48	106.37	93.95		22.6555	22.6402	22.7451	3	2	3	3	3	66.19		19
High	CL246.Contig11_All::g.54414::m.54414	61	1113	61	61	0.651	0.776	0.953	1.046	-0.62	-0.37	-0.07	0.07	0.999068	0.916871	0.547091	0.765457	0.999699	0.978681	0.854874	0.961604	134.92	122.78	113.82	92.67	29.5177	29.9107	29.9689	30.2074	3	3	3	3	3	1875.53		79
High	CL246.Contig12_All::g.54429::m.54429	20	559	20	20	0.902	0.753	0.828	0.972	-0.15	-0.41	-0.27	-0.04	0.66258	0.852311	0.874369	0.989663	0.846033	0.962549	0.964007	0.999326	135.9	129.85	137.04	117.6	29.3692	30.0048	29.4119	29.8393	3	3	3	3	3	976.58	Acetyl [N-Term]	75
High	CL2462.Contig6_All::g.257616::m.257616	2	5	2	0	0.702	0.624	0.317	1.243	-0.51	-0.68	-1.66	0.31	0.515907	0.657531	0.281089	0.556658	0.737241	0.898379	0.631367	0.893614	90.07	109.59	71.97	104.32	20.6118	20.755	20.7058	21.4205	3	2	3	3	3	8.37		1
High	CL2464.Contig16_All::g.257725::m.257725	15	80	15	0	1.46	0.848	0.64	1.02	0.55	-0.24	-0.64	0.03	0.493232	0.876131	0.561097	0.593474	0.718979	0.968798	0.857427	0.909655	144.33	119.34	106.7	69.33	25.0896	25.6701	25.6991	25.7838	3	3	3	3	3	131.12		51
High	CL2465.Contig4_All::g.257759::m.257759	6	13	6	0	1.516	0.974	0.54	0.833	0.6	-0.04	-0.89	-0.26	0.896645	0.942047	0.588326	0.851325	0.963814	0.986701	0.873762	0.979345	146.19	125.09	107.19	60.05	22.5742	23.0773	22.8026	23.0765	3	3	3	3	3	13.58		6
High	CL2468.Contig7_All::g.257873::m.257873	1	2	1	0	100				6.64				1e-17				3.06414e-17													2				0		3
High	CL247.Contig22_All::g.54880::m.54880	4	10	4	4	1.89	1.159	1.24	1.239	0.92	0.21	0.31	0.31	0.710642	0.768086	0.342112	0.388303	0.872755	0.934019	0.704284	0.777016	73.93	103.92	94.32	45.82	22.7341	23.2569	23.4507	23.5095	3	2	3	3	3	14.37		13
High	CL2470.Contig1_All::g.257934::m.257934	13	33	13	0	0.22	1.117	0.696	0.911	-2.18	0.16	-0.52	-0.13	0.154967	0.646112	0.789425	0.971228	0.337871	0.893653	0.943267	0.999326	115.52	73.85	74.73	51.61	23.45	23.8973	23.8789	24.3212	3	3	3	3	3	26.9		22
High	CL2472.Contig19_All::g.258115::m.258115	14	126	14	14	0.565	0.552	0.957	0.476	-0.82	-0.86	-0.06	-1.07	0.773265	0.310262	0.460054	0.00371534	0.908728	0.656098	0.801974	0.0212992	132.62	125.05	102.94	90.31	25.8377	25.979	26.586	26.322	3	3	3	3	3	213.4		59
High	CL2473.Contig5_All::g.258247::m.258247	18	47	18	0	3.687	0.518	0.474	0.698	1.88	-0.95	-1.08	-0.52	0.179352	0.361004	0.310353	0.42186	0.374241	0.712091	0.667696	0.799577	38.55	91.63	100.45	84.76	23.8576	23.9636	23.9546	24.2586	3	3	3	3	3	75.74		23
High	CL2474.Contig2_All::g.258275::m.258275	5	16	5	0	0.219	0.357	0.672	0.686	-2.19	-1.48	-0.57	-0.54	0.151962	0.217621	0.893437	0.494809	0.332241	0.540494	0.968694	0.855976	138.82	119.28	113.2	84.38	22.5249	22.9168	23.332	23.2328	3	3	2	3	3	34.08		10
High	CL2475.Contig11_All::g.258343::m.258343	22	223	22	22	0.605	0.91	0.739	1.418	-0.72	-0.14	-0.44	0.5	0.921414	0.745978	0.840102	0.114212	0.972829	0.933586	0.954809	0.38878	138.99	119.84	121.67	91.8	27.2319	27.8804	27.552	28.1254	3	3	3	3	3	363.48		59
High	CL2476.Contig2_All::g.258532::m.258532	3	9	3	3	0.01	3.238	1.711	0.592	-6.64	1.69	0.78	-0.76	1e-17	0.143643	0.200047	0.407209	3.06414e-17	0.416126	0.528047	0.788056		170.19	68.47	68.25		22.3951	22.7773	22.5169	3		2	3	3	11.35		20
High	CL2477.Contig12_All::g.258546::m.258546	3	17	3	0	2.661	4.256	0.732	0.44	1.41	2.09	-0.45	-1.18	0.614023	0.0752333	0.941848	0.161134	0.814309	0.256127	0.981276	0.482211	102.49	126.69	103.11	50.59	21.744	22.2758	21.9766	22.4513	3	2	3	3	3	27.73		12
High	CL2478.Contig10_All::g.258636::m.258636	19	120	19	0	1.017	0.688	0.671	0.538	0.02	-0.54	-0.57	-0.89	0.813284	0.74655	0.649002	0.0398508	0.925645	0.933586	0.897064	0.173289	140.52	110.23	91.82	103.14	24.9997	25.4099	25.7151	25.5742	3	3	3	3	3	209.64		32
High	CL2479.Contig11_All::g.258717::m.258717	8	23	8	8	13.357	0.839	1.149	1.032	3.74	-0.25	0.2	0.05	0.0367326	0.849625	0.481166	0.722692	0.0963965	0.960728	0.819781	0.96007	23.27	90.43	97.83	92.96	23.0561	23.5863	23.9726	23.7998	3	2	3	3	3	43.85		30
High	CL2479.Contig12_All::g.258726::m.258726	2	9	2	2	14.315	10.339	0.205	4.379	3.84	3.37	-2.29	2.13	0.0575401	0.0100911	0.143067	0.00321875	0.1438	0.0443816	0.429277	0.0185322	112.02	140.81	141.16	111.83	20.8416	20.4226	19.1429	21.2323	3	2	3	3	2	11.08		8
High	CL248.Contig29_All::g.55135::m.55135	4	26	4	0	1.105	1.592	0.803	0.575	0.14	0.67	-0.32	-0.8	0.951427	0.437328	0.910438	0.276087	0.985538	0.773358	0.975138	0.661443	128.9	64.29	68.69	65.27	22.7881	23.1139	22.9582	23.1387	3	3	3	3	3	42.54		19
High	CL2480.Contig2_All::g.258743::m.258743	1	4	1	0	0.147	0.359	1.333	0.585	-2.76	-1.48	0.41	-0.77	0.0557711	0.304521	0.458192	0.50444	0.140312	0.649707	0.801974	0.857308	73.31	122.22	126.84	72.18	18.8335	19.0405	19.4502	19.2544	3	2	3	3	2	7.63		2
High	CL2483.Contig16_All::g.258855::m.258855	5	14	5	0	6.006	0.84	1.439	0.635	2.59	-0.25	0.53	-0.65	0.206328	0.948494	0.341957	0.498901	0.415395	0.989797	0.704284	0.856482	99.95	124.39	90.73	46.19	22.0233	22.8158	22.2937	22.1761	3	3	2	3	3	19.6		15
High	CL2484.Contig7_All::g.258867::m.258867	10	59	10	0	2.771	0.759	0.348	0.437	1.47	-0.4	-1.52	-1.19	0.185027	0.909982	0.0290352	0.00505076	0.383674	0.976429	0.122302	0.0278405	144.28	112.67	124.95	102.74	25.0363	25.656	25.1989	25.3693	3	3	3	3	3	131.38		40
High	CL2487.Contig14_All::g.259010::m.259010	1	1	1	0																														1.95		1
High	CL2488.Contig13_All::g.259158::m.259158	26	155	26	26	1.188	0.955	0.806	0.849	0.25	-0.07	-0.31	-0.24	0.535857	0.628479	0.911667	0.703492	0.75465	0.886995	0.975138	0.948929	129.91	98.84	113.35	90.75	25.8496	26.2026	26.2436	26.3843	3	3	3	3	3	225.66		42
High	CL2488.Contig7_All::g.259083::m.259083	6	17	6	0		0.398	3.518	1.36		-1.33	1.81	0.44		0.320017	0.00415525	0.373848		0.666878	0.0211449	0.771392		283.2	106.08	36.8		21.7673	23.5139	22.5467	3	3	3	3	3	25.43		15
High	CL249.Contig10_All::g.55476::m.55476	4	4	4	0	0.01	0.01	0.366	0.743	-6.64	-6.64	-1.45	-0.43	1e-17	1e-17	0.351573	0.767745	3.06414e-17	5.39753e-17	0.713408	0.961604			125.9	43.41			20.9962	21.1709	3			3	3	1.76		7
High	CL2491.Contig3_All::g.259249::m.259249	9	27	9	0	9.636	1.36	0.976	0.751	3.27	0.44	-0.03	-0.41	0.010136	0.357731	0.597141	0.513178	0.0288026	0.708219	0.877748	0.864841	142.83	89.76	82.84	61.1	24.4551	24.6822	24.6287	24.7093	3	3	3	3	3	49.44		19
High	CL2493.Contig10_All::g.259317::m.259317	3	9	3	0	28.789	0.01	0.01	0.332	4.85	-6.64	-6.64	-1.59	0.0151315	1e-17	1e-17	0.12784	0.0421528	5.39753e-17	6.24054e-17	0.416006	37.05			109.36	20.338			18.1567	2	2			2	3.66		6
High	CL2496.Contig3_All::g.259413::m.259413	18	239	18	18	0.642	0.488	0.585	0.664	-0.64	-1.03	-0.77	-0.59	0.983587	0.177492	0.345381	0.105193	0.994396	0.47663	0.707837	0.364476	131.12	116.73	103.73	93.53	27.3537	27.7841	27.6383	27.8084	3	3	3	3	3	456.05		38
High	CL2498.Contig3_All::g.259456::m.259456	7	125	7	7	1.357	1.225	1.15	2.001	0.44	0.29	0.2	1	0.593203	0.413816	0.235764	0.00079765	0.802188	0.75228	0.578596	0.00494416	144.84	96.35	102.42	131.3	24.7795	24.982	25.8295	26.1936	3	3	3	3	3	208.54		34
High	CL250.Contig106_All::g.57243::m.57243	6	25	6	0	1.279	1.2	0.839	0.667	0.35	0.26	-0.25	-0.58	0.809957	0.499336	0.905775	0.272275	0.925536	0.814661	0.974914	0.656876	22.94	36.77	72.57	97.22	24.1511	24.4581	24.4383	24.7859	3	3	3	3	3	37.7		43
High	CL250.Contig108_All::g.57282::m.57282	6	33	6	0	3.542	0.574	1.25	1.142	1.82	-0.8	0.32	0.19	0.305883	0.413009	0.402215	0.519027	0.54784	0.751925	0.759529	0.870957	65.55	141.5	121.29	99.22	23.1195	23.6446	23.8296	23.6474	3	3	3	3	3	65.22		19
High	CL250.Contig66_All::g.56590::m.56590	11	31	11	11	2.195	0.874	3.301	0.962	1.13	-0.19	1.72	-0.06	0.711439	0.963428	0.023018	0.901706	0.872755	0.990005	0.100138	0.988447	144.53	120.21	127.05	71.41	22.0087	22.8944	22.6581	23.0055	3	3	3	3	3	47.73		11
High	CL2501.Contig11_All::g.259619::m.259619	2	10	2	2	0.01	0.306	1.795	1.726	-6.64	-1.71	0.84	0.79	1e-17	0.231936	0.222318	0.203324	3.06414e-17	0.561672	0.56059	0.557405		95.08	48.12	97.81		21.3733	22.0544	22.0785	3		2	3	3	8.43		7
High	CL2501.Contig6_All::g.259590::m.259590	11	121	11	0	1.373	0.865	0.493	0.968	0.46	-0.21	-1.02	-0.05	0.501913	0.840438	0.193764	0.834397	0.725153	0.958593	0.519329	0.977492	146.63	119.27	90.6	71.79	25.1737	25.7025	25.5418	26.206	3	3	3	3	3	193.1		23
High	CL2504.Contig3_All::g.259747::m.259747	8	133	8	8	4.813	0.888	0.463	0.8	2.27	-0.17	-1.11	-0.32	0.00727805	0.795896	0.0925385	0.404957	0.0209081	0.947748	0.313761	0.787735	95.72	118	122.13	103.4	27.3695	27.2846	27.2544	27.5643	3	3	3	3	3	195.59		44
High	CL2505.Contig3_All::g.259789::m.259789	7	16	7	0			2.46	1.012			1.3	0.02			0.0470172	0.827355			0.18511	0.977492			42.79	60.64			23.0209	22.9684	3	2	3	3	3	17.4		9
High	CL2506.Contig1_All::g.259826::m.259826	12	280	3	3	0.23	0.054	0.536	0.946	-2.12	-4.22	-0.9	-0.08	0.128927	1.35464e-07	0.373259	0.832791	0.289342	7.16448e-07	0.734573	0.977492	102.46	146.64	48.51	73.12	24.5671	24.5055	24.7841	25.2093	3	3	3	3	3	547.08		47
High	CL2509.Contig5_All::g.259951::m.259951	22	108	22	22	0.258	0.525	0.758	0.593	-1.95	-0.93	-0.4	-0.75	0.210742	0.264017	0.9372	0.0515144	0.422217	0.603989	0.979368	0.209615	141.65	121.16	119.6	108.07	25.8645	26.2205	26.3412	26.4382	3	3	3	3	3	141.41		35
High	CL2511.Contig5_All::g.260002::m.260002	20	171	20	20	0.537	0.744	0.509	0.775	-0.9	-0.43	-0.97	-0.37	0.794963	0.827158	0.168289	0.332785	0.91886	0.955563	0.477223	0.725692	138.69	118.91	102.38	75.16	26.651	27.0411	26.9606	27.2536	3	3	3	3	3	255.01		30
High	CL2513.Contig5_All::g.260015::m.260015	16	403	16	16	1.328	1.192	0.745	1.421	0.41	0.25	-0.42	0.51	0.339419	0.294033	0.859462	0.112622	0.585546	0.635415	0.96027	0.385091	147.56	143.28	133.14	89.27	28.3707	28.7154	28.6542	29.2547	3	3	3	3	3	928.51		54
High	CL2514.Contig2_All::g.260018::m.260018	2	4	2	2	1.484	0.503	0.01	1.076	0.57	-0.99	-6.64	0.11	0.933346	0.551996	1e-17	0.684098	0.976746	0.841171	6.24054e-17	0.94239	107.11	95.7		75.05	19.5494	19.5913		20.1857	3	2	3		2	1.6		5
High	CL2516.Contig2_All::g.260149::m.260149	2	4	2	2	0.01			0.557	-6.64			-0.84	1e-17			0.489974	3.06414e-17			0.854423				70.02				20.8097	3		2	2	3	2.01		14
High	CL2518.Contig8_All::g.260213::m.260213	2	3	2	0			100				6.64				1e-17				6.24054e-17													3		3.57		8
High	CL252.Contig1_All::g.57645::m.57645	21	225	21	21	0.826	0.808	1.549	0.977	-0.27	-0.31	0.63	-0.03	0.749695	0.995356	0.0324815	0.975333	0.893414	0.997616	0.13465	0.999326	142.2	121.92	103.61	99.83	26.7642	27.015	27.1484	27.0802	3	3	3	3	3	415.85		58
High	CL2520.Contig10_All::g.260410::m.260410	2	2	2	0		100				6.64				1e-17				5.39753e-17													2			4.24		4
High	CL2520.Contig14_All::g.260439::m.260439	4	29	1	1	0.371	0.539	1.659	0.975	-1.43	-0.89	0.73	-0.04	0.269415	0.384735	0.0902245	0.833281	0.500565	0.737255	0.308749	0.977492	125.49	75.48	73.65	24.23	23.98	24.274	24.4355	24.6679	3	3	3	3	3	54.67		29
High	CL2521.Contig4_All::g.260486::m.260486	7	25	7	7	3.009	1.424	0.25	1.358	1.59	0.51	-2	0.44	0.555611	0.643788	0.141749	0.428302	0.771795	0.893653	0.426725	0.805685	168.09	46.74	120.07	77.67	21.3113	21.5861	21.2885	22.379	3	2	3	3	3	38.29		19
High	CL2523.Contig3_All::g.260528::m.260528	2	3	2	0	0.01	1.481	0.01	0.01	-6.64	0.57	-6.64	-6.64	1e-17	0.64273	1e-17	1e-17	3.06414e-17	0.893653	6.24054e-17	7.44205e-17		52.87				18.716			2		2			2.55		4
High	CL2525.Contig4_All::g.260585::m.260585	7	36	6	0	1.97	2.082	1.365	0.589	0.98	1.06	0.45	-0.76	0.82698	0.403067	0.398016	0.41369	0.931713	0.745415	0.755656	0.794278	70.99	109.89	140.73	83.52	21.2516	21.1545	22.1146	21.9357	3	3	3	3	3	64.69		13
High	CL2526.Contig11_All::g.260642::m.260642	20	267	1	1	0.01	0.581	0.682	1.037	-6.64	-0.78	-0.55	0.05	1e-17	0.573372	0.849725	0.794325	3.06414e-17	0.85726	0.956394	0.968955		45.44	81.21	51.53		21.7594	21.7635	22.2272	2		3	3	3	525.44		57
High	CL2526.Contig14_All::g.260657::m.260657	2	8	2	0	0.458	0.493	1.024	0.31	-1.13	-1.02	0.03	-1.69	0.302987	0.38012	0.647155	0.0390872	0.544102	0.73297	0.896121	0.170846	132.81	119.58	91.35	80.36	21.7101	22.2403	22.5248	22.1178	3	3	3	3	3	12.39		8
High	CL2526.Contig8_All::g.260629::m.260629	20	264	1	0	0.01	0.01	0.01	0.439	-6.64	-6.64	-6.64	-1.19	1e-17	1e-17	1e-17	0.151539	3.06414e-17	5.39753e-17	6.24054e-17	0.468207				60.79				21.7873	3				3	521.84		57
High	CL253.Contig15_All::g.57753::m.57753	7	25	7	7	1.882	2.1	1.155	1.151	0.91	1.07	0.21	0.2	0.914222	0.385391	0.551066	0.619393	0.968784	0.737255	0.855445	0.922795	54.99	54.63	35.35	41	19.5558	20.3509	20.1898	20.4553	3	2	3	3	3	24.14		21
High	CL2530.Contig8_All::g.260827::m.260827	4	9	4	4	0.512	0.778	0.34	0.403	-0.96	-0.36	-1.56	-1.31	0.36043	0.779619	0.233789	0.0631142	0.60694	0.94049	0.575499	0.245547	141.16	69.61	43.52	116.94	21.8769	22.2311	22.1967	22.7363	3	3	3	3	3	15.2		12
High	CL2533.Contig4_All::g.260846::m.260846	2	8	2	2	4.171	0.08	0.523	1.261	2.06	-3.64	-0.93	0.33	0.396317	0.0120796	0.697811	0.494049	0.639834	0.052507	0.915855	0.855976	89.56	145.46	97.42	47.07	20.6126	20.2317	20.4173	21.0573	3	2	3	2	3	10.28		4
High	CL2534.Contig13_All::g.260916::m.260916	7	13	7	0	1.996	0.237	0.688	0.886	1	-2.08	-0.54	-0.17	0.830717	0.158484	0.865459	0.981121	0.93434	0.444548	0.961976	0.999326	74.21	66.96	20.24	44.71	21.0548	21.1211	21.2493	21.8718	3	3	3	3	3	23.18		11
High	CL2535.Contig2_All::g.260929::m.260929	2	3	2	0	0.01	0.01	2.238	0.01	-6.64	-6.64	1.16	-6.64	1e-17	1e-17	0.160805	1e-17	3.06414e-17	5.39753e-17	0.464419	7.44205e-17			61.91				20.0721		2			2		5.38		2
High	CL2539.Contig8_All::g.261071::m.261071	14	56	14	0	5.073	0.755	1.35	1.229	2.34	-0.41	0.43	0.3	0.111936	0.842751	0.231135	0.356464	0.257628	0.960005	0.571097	0.751513	108.25	135.77	101.65	73.11	23.8714	24.4243	24.4831	24.541	3	3	3	3	3	91.25		26
High	CL2540.Contig2_All::g.261089::m.261089	3	3	3	3	0.01		0.01	1.009	-6.64		-6.64	0.01	1e-17		1e-17	0.782466	3.06414e-17		6.24054e-17	0.963135				104.98				20.9787	3		2		2	2.46		9
High	CL2541.Contig4_All::g.261105::m.261105	3	4	3	0		100	100	100		6.64	6.64	6.64		1e-17	1e-17	1e-17		5.39753e-17	6.24054e-17	7.44205e-17											2	3	3	6.74		11
High	CL2544.Contig6_All::g.261215::m.261215	6	34	6	0	2.214	1.554	0.558	0.654	1.15	0.64	-0.84	-0.61	0.611934	0.47985	0.635416	0.400413	0.813239	0.801417	0.891359	0.78463	140.92	78.83	40.31	49.8	22.8378	22.9865	23.1138	23.2788	3	3	3	3	3	67.53		21
High	CL2548.Contig3_All::g.261393::m.261393	7	31	7	0	0.492	1.085	0.783	1.223	-1.02	0.12	-0.35	0.29	0.495386	0.646887	0.990525	0.400547	0.721505	0.893984	0.998569	0.78463	100.57	125.15	103.1	38.41	23.4041	23.9528	23.7193	24.2434	3	3	3	3	3	41.62		36
High	CL2550.Contig11_All::g.261443::m.261443	10	365	10	10	0.404	0.776	0.787	0.525	-1.31	-0.37	-0.34	-0.93	0.520741	0.917203	0.998658	0.00923423	0.741087	0.978681	0.999819	0.0483524	113.41	145.07	111.29	114.02	29.1394	29.5042	29.5359	29.6276	3	3	3	3	3	503.78		63
High	CL2550.Contig12_All::g.261449::m.261449	8	197	3	1	0.372	0.739	0.435	1.379	-1.43	-0.44	-1.2	0.46	0.452395	0.814077	0.0580281	0.144065	0.687739	0.954473	0.218042	0.452701	144.19	76.21	21.28	33.99	26.6625	27.1575	26.9358	27.6066	3	3	3	3	3	398.78		61
High	CL2550.Contig2_All::g.261401::m.261401	12	313	7	0	0.492	0.047	0.063	0.771	-1.02	-4.41	-3.98	-0.38	0.70606	2.33147e-14	1.55431e-15	0.323267	0.870197	1.2562e-13	9.66709e-15	0.714001	107.54	137.83	124.37	74.72	27.7704	27.8179	27.8086	28.6947	3	3	3	3	3	617.73		54
High	CL2551.Contig5_All::g.261497::m.261497	6	73	6	0	2.277	0.768	0.35	1.048	1.19	-0.38	-1.52	0.07	0.0930955	0.89393	0.0102044	0.760385	0.221823	0.973043	0.0489347	0.961604	146	147.82	143.95	125.86	28.2577	28.6649	28.259	28.5228	3	3	3	3	3	109.68		33
High	CL2554.Contig4_All::g.261567::m.261567	11	40	11	11	0.398	0.867	0.438	1.117	-1.33	-0.21	-1.19	0.16	0.387086	0.980438	0.243694	0.574566	0.631415	0.995294	0.590751	0.907867	137.29	95.16	120.42	65.69	23.4347	24.1943	23.9574	24.0875	3	3	3	3	3	73.22		36
High	CL2556.Contig1_All::g.261635::m.261635	14	61	1	1																														87.68		52
High	CL2556.Contig11_All::g.261767::m.261767	15	64	2	2	0.01	0.78	4.291	0.894	-6.64	-0.36	2.1	-0.16	1e-17	0.77429	0.00231246	0.968937	3.06414e-17	0.93761	0.0121906	0.999326		117	132.58	72.38		21.8824	23.3552	22.5038	3		3	3	3	97.25		43
High	CL2556.Contig4_All::g.261669::m.261669	3	6	3	0	0.01	0.01	5.564	0.397	-6.64	-6.64	2.48	-1.33	1e-17	1e-17	0.00894283	0.193265	3.06414e-17	5.39753e-17	0.0433802	0.541142			167.73	91.16			20.9802	20.0585	3			2	2	3.69		4
High	CL2557.Contig18_All::g.261837::m.261837	8	64	8	8	0.715	0.577	1.49	1.111	-0.48	-0.79	0.58	0.15	0.729339	0.503024	0.104784	0.527583	0.879676	0.816352	0.343307	0.876551	109.44	101.99	123.52	49.63	23.6759	24.0599	25.0867	24.6449	3	3	3	3	3	80		69
High	CL2559.Contig10_All::g.261937::m.261937	2	5	2	0		100	100			6.64	6.64			1e-17	1e-17			5.39753e-17	6.24054e-17												2	2		10.32		5
High	CL2559.Contig7_All::g.261923::m.261923	1	3	1	0	0.01	0.01	1.302	0.854	-6.64	-6.64	0.38	-0.23	1e-17	1e-17	0.44218	0.990739	3.06414e-17	5.39753e-17	0.794548	0.999326			35.25	39.8			20.3186	20.2759	3			3	2	2.34		3
High	CL256.Contig4_All::g.58050::m.58050	31	94	31	31	2.712	0.874	0.798	0.939	1.44	-0.19	-0.33	-0.09	0.0556339	0.817298	0.929269	0.873552	0.140048	0.954473	0.97795	0.983646	135.23	86.42	99.52	62.34	27.3107	26.7131	26.6827	27.2385	3	3	3	3	3	138.06		24
High	CL2562.Contig14_All::g.262039::m.262039	4	18	4	0	1.895	0.593	0.339	1.064	0.92	-0.75	-1.56	0.09	0.605999	0.440136	0.172161	0.661451	0.810921	0.773951	0.484757	0.939383	105.62	80.25	79.43	68.21	23.355	23.4298	23.4955	24.2269	3	2	3	3	3	31.11		9
High	CL2563.Contig10_All::g.262089::m.262089	10	34	10	10	0.679	0.807	0.733	0.561	-0.56	-0.31	-0.45	-0.83	0.691584	0.935915	0.853355	0.138698	0.861317	0.984253	0.957665	0.441614	120.51	93.62	110.9	92.7	23.6376	23.9899	24.2601	24.3537	3	3	3	3	3	62.42		28
High	CL2564.Contig10_All::g.262137::m.262137	15	191	15	0	1.678	1.257	1.686	0.962	0.75	0.33	0.75	-0.06	0.204352	0.233379	0.0160899	0.954943	0.412472	0.562754	0.0734905	0.999326	134.81	132.64	104.66	130.37	27.1049	27.7808	27.7742	27.7781	3	3	3	3	3	269.74		47
High	CL2566.Contig2_All::g.262199::m.262199	2	11	2	2	0.01	4.961	6.684	1.65	-6.64	2.31	2.74	0.72	1e-17	0.0821085	0.0031393	0.262731	3.06414e-17	0.275152	0.0162708	0.644879		45.04	79.66	88.15		21.1083	21.5429	20.8887	3		2	3	3	25.34		15
High	CL2566.Contig7_All::g.262216::m.262216	5	20	5	0	2.217	0.962	1.83	1.553	1.15	-0.06	0.87	0.64	0.76347	0.993463	0.193731	0.173167	0.902361	0.997616	0.519329	0.504754	198.92	113.09	128.81	86.95	20.9794	21.6528	22.2416	23.1514	3	2	3	3	3	26.62		28
High	CL2567.Contig12_All::g.262322::m.262322	30	374	2	2		100		100		6.64		6.64		1e-17		1e-17		5.39753e-17		7.44205e-17											2		2	669.85		45
High	CL2567.Contig3_All::g.262228::m.262228	11	137	11	0	0.911	0.782	0.975	1.677	-0.13	-0.35	-0.04	0.75	0.810036	0.956969	0.476006	0.0108042	0.925536	0.990005	0.815053	0.055913	137.67	108.25	100.81	74.54	25.5949	26.2526	25.9808	26.3274	3	3	3	3	3	220.69		71
High	CL2567.Contig9_All::g.262278::m.262278	29	374	1	1	3.701	8.179	0.01	0.01	1.89	3.03	-6.64	-6.64	0.560786	0.0319376	1e-17	1e-17	0.776604	0.127252	6.24054e-17	7.44205e-17	102.98	153.73			16.1492	18.0363			2	2	2			669.72		43
High	CL2569.Contig1_All::g.262440::m.262440	3	8	3	0	0.01		0.363	1.037	-6.64		-1.46	0.05	1e-17		0.281819	0.767127	3.06414e-17		0.631367	0.961604			112.86	7.31			21.5069	22.1911	2		2	3	3	12.66		13
High	CL2571.Contig1_All::g.262511::m.262511	13	57	13	13	1.448	1.083	0.587	0.995	0.53	0.12	-0.77	-0.01	0.435247	0.435087	0.376609	0.689286	0.674733	0.771324	0.736864	0.943393	132.04	140.2	108.38	123.46	25.3342	25.8716	25.8783	26.0227	3	3	3	3	3	81.94		20
High	CL2573.Contig4_All::g.262606::m.262606	3	6	3	3	0.01	0.942	0.219		-6.64	-0.09	-2.19		1e-17	0.994234	0.136471		3.06414e-17	0.997616	0.414845			58.24	93.35			19.5539	19.9455		2		3	3	2	7.21		4
High	CL2574.Contig14_All::g.262692::m.262692	6	21	6	0	0.198	1.45	1.876	1.905	-2.34	0.54	0.91	0.93	0.0665793	0.599583	0.206906	0.14227	0.163415	0.871776	0.537398	0.449246	119.07	118.22	134.22	85.77	20.995	21.4929	21.9524	22.0666	3	3	3	3	3	23.29		16
High	CL2575.Contig2_All::g.262749::m.262749	6	11	6	0	0.01	1.663	0.35		-6.64	0.73	-1.51		1e-17	0.556597	0.364335		3.06414e-17	0.843847	0.726222			40.57	100.05			19.3234	19.7378		3		3	3	3	9.87		25
High	CL2580.Contig1_All::g.262865::m.262865	9	220	9	0	0.303	1.375	0.999	0.969	-1.72	0.46	0	-0.05	0.303927	0.151793	0.453509	0.981007	0.544901	0.430908	0.799323	0.999326	138.36	123.07	118.15	105.3	27.3908	28.0095	28.2784	28.1924	3	3	3	3	3	428.66		44
High	CL2583.Contig2_All::g.262980::m.262980	35	459	31	31	0.434	0.727	0.874	0.815	-1.21	-0.46	-0.19	-0.3	0.584603	0.780368	0.742158	0.450433	0.795446	0.94049	0.933611	0.827735	136.96	130.19	116.2	101.7	28.1154	28.7427	28.7609	28.6586	3	3	3	3	3	885.01		73
High	CL2584.Contig4_All::g.262986::m.262986	1	5	1	0	0.01	0.54	1.084	0.957	-6.64	-0.89	0.12	-0.06	1e-17	0.500637	0.628173	0.884263	3.06414e-17	0.814666	0.887127	0.983646		41.03	18.35	17.31		21.7486	22.0474	22.192	2		3	3	2	13.72		6
High	CL2586.Contig5_All::g.263053::m.263053	12	30	12	12	5.45	1.257	1.193	0.757	2.45	0.33	0.25	-0.4	0.250191	0.679201	0.410162	0.671683	0.47652	0.904283	0.769971	0.940805	134.67	111.83	95.66	93.67	22.5303	23.0274	23.1556	23.0896	3	2	3	3	3	33.04		16
High	CL2587.Contig4_All::g.263087::m.263087	3	11	3	3	6.353	1.419	0.798	1.225	2.67	0.51	-0.33	0.29	0.204147	0.587995	0.974586	0.504384	0.412472	0.866357	0.994092	0.857308	120.87	64.66	41.78	56.95	22.4018	22.6749	22.285	22.6429	3	3	3	3	3	22.99		7
High	CL2588.Contig1_All::g.263101::m.263101	7	61	1	1																														97.42		20
High	CL2589.Contig3_All::g.263137::m.263137	2	9	2	2	2.469	0.772	0.353	0.408	1.3	-0.37	-1.5	-1.29	0.688112	0.860023	0.347332	0.170661	0.860755	0.965595	0.708392	0.499797	13.19	39.11	22.78	34.2	21.2022	21.1396	20.922	21.1438	3	2	3	2	3	11.07		5
High	CL259.Contig11_All::g.58145::m.58145	5	18	5	0	3.501	1.272	0.627	1.048	1.81	0.35	-0.67	0.07	0.466729	0.76116	0.759375	0.768362	0.698091	0.933586	0.938901	0.961604	32.41	69.69	46.56	70.39	21.6008	21.9993	21.8997	21.9331	3	3	3	3	3	21.85		14
High	CL2590.Contig3_All::g.263149::m.263149	10	29	10	10	2.51	0.896	1.15	1.556	1.33	-0.16	0.2	0.64	0.63573	0.890093	0.547912	0.177877	0.828564	0.973043	0.854874	0.514298	141.15	62.77	84.4	47.53	21.7654	22.2526	22.3335	23.1333	3	3	3	3	3	47.75		29
High	CL2593.Contig10_All::g.263243::m.263243	18	159	17	17	1.713	1.511	2.921	1.031	0.78	0.6	1.55	0.04	0.517438	0.178056	0.000441405	0.581543	0.738332	0.477259	0.0024708	0.908606	58.54	115.45	104.49	86.46	24.2971	25.1006	25.3871	25.4064	3	3	3	3	3	269.74		57
High	CL2594.Contig1_All::g.263287::m.263287	7	41	7	7	0.254	0.284	1.808	1.323	-1.98	-1.82	0.85	0.4	0.173734	0.0522802	0.0493556	0.253091	0.365218	0.192763	0.193238	0.632956	100.13	126.68	77.96	39.35	23.6375	24.1083	24.645	24.4943	3	3	3	3	3	64.53		23
High	CL2596.Contig1_All::g.263322::m.263322	4	14	4	4	7.276	1.402	0.606	0.575	2.86	0.49	-0.72	-0.8	0.17036	0.625545	0.720153	0.394843	0.360878	0.885231	0.925467	0.781034	149.86	60.77	130.84	102.55	21.4971	21.4817	21.8414	21.9015	3	2	3	3	2	17.32		9
High	CL2596.Contig4_All::g.263341::m.263341	17	134	17	17	0.504	0.755	0.891	1.033	-0.99	-0.41	-0.17	0.05	0.732795	0.83196	0.690364	0.796282	0.881454	0.957241	0.913804	0.969323	125.52	115.18	90.84	66.23	26.4246	26.9038	26.9854	27.108	3	3	3	3	3	286.45		53
High	CL2598.Contig1_All::g.263381::m.263381	5	36	3	0	0.01	0.837	0.544	0.191	-6.64	-0.26	-0.88	-2.39	1e-17	0.885822	0.595149	0.000320997	3.06414e-17	0.971283	0.877748	0.00205535		145.89	114.71	94.72		22.5699	22.9202	22.7276	3		3	3	3	48.57		30
High	CL2598.Contig5_All::g.263389::m.263389	2	2	2	2	0.01	0.502	0.89	0.599	-6.64	-1	-0.17	-0.74	1e-17	0.436047	0.763573	0.305161	3.06414e-17	0.771984	0.940817	0.696506		49.51	5.5	55.1		22.8859	23.0919	23.2239	2		2	3	3	0		6
High	CL26.Contig14_All::g.8887::m.8887	17	127	17	17	1.429	0.722	0.612	0.824	0.52	-0.47	-0.71	-0.28	0.291713	0.766749	0.425366	0.478894	0.532272	0.933586	0.782911	0.845534	108.73	104.94	84.12	49.75	27.2759	26.9775	27.2122	27.4492	3	3	3	3	3	209.86		34
High	CL260.Contig44_All::g.58550::m.58550	21	98	16	14	1.637	0.907	1.452	1.815	0.71	-0.14	0.54	0.86	0.53443	0.795678	0.115519	0.00402631	0.754569	0.947748	0.370591	0.0229828	137.43	119.12	109.44	107.72	24.4625	25.3161	25.0933	25.5481	3	3	3	3	3	154.69		46
High	CL2600.Contig13_All::g.263520::m.263520	4	7	4	4	0.01	0.765	0.302	0.368	-6.64	-0.39	-1.73	-1.44	1e-17	0.837759	0.255193	0.17297	3.06414e-17	0.958114	0.60265	0.504754		36.21	110.63	105.39		20.1791	20.8097	20.6124	3		2	3	3	9.36		11
High	CL2601.Contig4_All::g.263536::m.263536	4	6	4	4	100	100		100	6.64	6.64		6.64	1e-17	1e-17		1e-17	3.06414e-17	5.39753e-17		7.44205e-17										2	2		3	7.16		8
High	CL2602.Contig2_All::g.263550::m.263550	2	10	2	0	0.01	0.93	0.688	0.759	-6.64	-0.11	-0.54	-0.4	1e-17	0.93875	0.832713	0.738118	3.06414e-17	0.984855	0.954345	0.96007		38.87	61.42	36.6		21.6987	21.6088	21.7733	3		3	3	3	20.23		5
High	CL2606.Contig4_All::g.263634::m.263634	3	27	3	0	0.082	0.847	1.044	0.904	-3.6	-0.24	0.06	-0.15	0.0101795	0.961329	0.449496	0.996518	0.0288883	0.990005	0.798138	0.99993	128.89	54.71	43.84	24.31	24.1923	24.8298	25.1095	24.9141	3	3	3	3	3	51.42		15
High	CL2607.Contig1_All::g.263636::m.263636	3	10	3	0	0.094	0.384	1.426	0.76	-3.4	-1.38	0.51	-0.4	0.016731	0.226934	0.371267	0.755237	0.046444	0.554633	0.7327	0.961604	131.53	113.6	103.99	85.92	21.7334	22.1091	22.045	22.1569	3	2	3	2	3	14.55		31
High	CL2608.Contig5_All::g.263669::m.263669	23	160	23	23	1.721	0.65	0.882	0.895	0.78	-0.62	-0.18	-0.16	0.194769	0.561845	0.691051	0.751066	0.399282	0.847797	0.914012	0.961604	142.2	99.08	101.76	91.46	26.5088	27.0075	26.8894	27.0207	3	3	3	3	3	306.25		46
High	CL261.Contig11_All::g.58600::m.58600	3	7	3	0	0.01	1.356	0.968	0.804	-6.64	0.44	-0.05	-0.31	1e-17	0.701353	0.738894	0.84049	3.06414e-17	0.914185	0.931171	0.977492		17.29	65.84	67.56		22.4293	22.286	22.4046	3		2	3	3	11.95		8
High	CL2612.Contig8_All::g.263995::m.263995	8	30	8	0	0.22	0.681	0.718	0.781	-2.18	-0.55	-0.48	-0.36	0.11719	0.710661	0.831968	0.586701	0.26775	0.919149	0.954345	0.908606	164.9	73.99	115.65	61.29	24.8686	25.1699	25.1744	25.0331	3	2	3	3	3	48.94		39
High	CL2613.Contig2_All::g.264017::m.264017	8	88	8	0	1.146	1.044	0.387	0.989	0.2	0.06	-1.37	-0.02	0.650365	0.58167	0.0535553	0.683578	0.837858	0.863289	0.20494	0.94239	141.72	137.63	123.31	52.74	25.1949	25.2681	25.4929	25.7709	3	3	3	3	3	164.48		36
High	CL2615.Contig1_All::g.264229::m.264229	7	11	7	0		0.417	2.622	1.549		-1.26	1.39	0.63		0.314144	0.0550392	0.287237		0.660327	0.209341	0.671734		75.51	85.42	34.23		21.9942	22.5354	21.6843	3	3	3	3	3	21.97		8
High	CL2615.Contig2_All::g.264239::m.264239	9	150	9	9	0.482	0.622	1.524	0.935	-1.05	-0.69	0.61	-0.1	0.685379	0.484325	0.0369909	0.85999	0.860386	0.804117	0.150905	0.981854	127.33	101.34	114.46	65.41	27.8555	28.415	28.7915	28.6362	3	3	3	3	3	284.9		47
High	CL2615.Contig6_All::g.264258::m.264258	1	4	1	1	0.01	0.01	2.826	2.689	-6.64	-6.64	1.5	1.43	1e-17	1e-17	0.0866265	0.0536291	3.06414e-17	5.39753e-17	0.298952	0.216329			136.64	27.69			20.1571	20.4534	2			3	3	10.99		6
High	CL2617.Contig2_All::g.264298::m.264298	8	29	8	0	1.018	0.864	0.9	0.704	0.03	-0.21	-0.15	-0.51	0.813994	0.962975	0.756911	0.543696	0.925645	0.990005	0.938901	0.885396	122.58	79.86	112.78	114.93	22.1186	22.7593	23.0037	23.0805	3	2	3	3	3	45.71		12
High	CL2619.Contig1_All::g.264577::m.264577	5	20	5	5		0.168	0.455	0.304		-2.57	-1.14	-1.72		0.0272579	0.398349	0.00668571		0.110669	0.755656	0.0360625		50.97	92.2	54.62		22.0864	22.2792	23.2067	3	3	2	3	3	22.72		18
High	CL262.Contig13_All::g.58703::m.58703	19	214	19	19	1.442	0.652	0.845	1.183	0.53	-0.62	-0.24	0.24	0.30217	0.567807	0.819777	0.414063	0.543729	0.851154	0.951805	0.79483	128.1	116.32	117.91	100.14	26.4598	27.0583	26.9926	27.2322	3	3	3	3	3	396.82		47
High	CL2621.Contig13_All::g.264699::m.264699	2	2	2	2	0.01	0.01	0.01	0.01	-6.64	-6.64	-6.64	-6.64	1e-17	1e-17	1e-17	1e-17	3.06414e-17	5.39753e-17	6.24054e-17	7.44205e-17									2					1.79		13
High	CL2621.Contig19_All::g.264734::m.264734	19	376	6	6	0.251	0.661	0.529	0.737	-1.99	-0.6	-0.92	-0.44	0.201259	0.592458	0.207362	0.239729	0.408281	0.868767	0.538127	0.616542	129.14	104.31	99.91	54.34	27.2001	27.419	27.4714	27.7127	3	3	3	3	3	719.1		66
High	CL2621.Contig6_All::g.264651::m.264651	14	248	1	1	4.009	0.01	1.097	1.722	2	-6.64	0.13	0.78	0.397222	1e-17	0.622926	0.204079	0.641176	5.39753e-17	0.885266	0.558817	180.54		25.85	42.66	21.0582		21.1725	21.8034	3	2		3	3	447.36		43
High	CL2622.Contig3_All::g.264759::m.264759	14	40	14	14	9.11	2.23	1.176	0.86	3.19	1.16	0.23	-0.22	0.116037	0.189466	0.424647	0.850832	0.265895	0.493923	0.782911	0.979345	81.37	138.6	52.21	90.22	22.572	23.3198	23.185	23.4665	3	3	3	3	3	74.51		13
High	CL2626.Contig2_All::g.264904::m.264904	1	1	1	0		100				6.64				1e-17				5.39753e-17													3			0		4
High	CL2627.Contig2_All::g.264960::m.264960	6	33	6	6	0.433	0.404	1.216	1.523	-1.21	-1.31	0.28	0.61	0.36382	0.301607	0.374261	0.140188	0.608148	0.646089	0.735462	0.445139	70.38	143.78	126.52	107.87	22.455	22.586	23.2568	23.6352	3	3	3	3	3	47.3		25
High	CL2628.Contig3_All::g.264976::m.264976	7	11	7	7	0.01	1.649	1.816	2.496	-6.64	0.72	0.86	1.32	1e-17	0.431244	0.226655	0.0572149	3.06414e-17	0.767027	0.568546	0.228693		35.78	79.06	76.18		22.7837	21.1081	21.6568	2		3	3	3	22.1		8
High	CL2629.Contig5_All::g.265017::m.265017	28	162	28	28	1.269	0.702	0.708	1.221	0.34	-0.51	-0.5	0.29	0.463841	0.742393	0.765661	0.28115	0.698091	0.933143	0.941182	0.667221	129.75	128.3	112.48	111.6	25.985	26.3644	26.2123	26.8264	3	3	3	3	3	230.87		56
High	CL263.Contig13_All::g.58746::m.58746	16	244	15	15	0.196	0.267	0.665	0.733	-2.35	-1.9	-0.59	-0.45	0.106601	0.00298549	0.592582	0.229411	0.24799	0.0141166	0.875554	0.597764	139.23	118.67	87.38	78.29	28.1868	28.474	28.5483	29.1027	3	3	3	3	3	532.91		77
High	CL263.Contig18_All::g.58759::m.58759	2	6	2	2	0.01	0.318	0.929	0.817	-6.64	-1.65	-0.11	-0.29	1e-17	0.268361	0.841641	0.842038	3.06414e-17	0.610134	0.955707	0.977492		128.69	63.83	56.85		21.2243	21.5939	21.7319	3		3	3	3	3.97		9
High	CL2630.Contig2_All::g.265023::m.265023	13	33	13	13	0.363	0.854	0.49	0.669	-1.46	-0.23	-1.03	-0.58	0.347636	0.953677	0.437859	0.346168	0.593721	0.990005	0.790127	0.74105	633.1	82.93	76.02	78.57	22.9427	23.8703	23.4324	23.7741	3	3	3	3	3	46.56		17
High	CL2634.Contig11_All::g.265195::m.265195	16	103	16	16	1.065	0.601	1.571	1.207	0.09	-0.74	0.65	0.27	0.699739	0.499579	0.0354523	0.211029	0.867406	0.814661	0.145141	0.570797	50.44	120.25	113.14	100.53	25.2262	25.6371	25.805	25.8532	3	3	3	3	3	162.36		51
High	CL2637.Contig2_All::g.265227::m.265227	3	23	3	3	0.403	3.79	1.021	0.779	-1.31	1.92	0.03	-0.36	0.254918	0.0574807	0.607342	0.743344	0.482395	0.208674	0.877748	0.961185	48.8	15.52	37.23	32.67	21.9748	22.9521	22.9625	22.6255	2	3	3	3	3	38.99		15
High	CL2638.Contig2_All::g.265240::m.265240	8	22	8	8		0.836	1.008	1.267		-0.26	0.01	0.34		0.930071	0.763508	0.521669		0.982241	0.940817	0.873515		52.45	64.68	62.86		21.3835	21.6541	21.3733	3	2	3	3	3	26.95		15
High	CL2639.Contig2_All::g.265261::m.265261	4	21	4	4	0.17	1.114	0.962	2.053	-2.56	0.16	-0.06	1.04	0.0587045	0.852633	0.719776	0.0482933	0.145909	0.962549	0.925423	0.200719	193.64	105.15	84.35	97.7	21.8753	22.4841	22.5312	23.0386	3	2	3	3	3	29.84		10
High	CL2639.Contig4_All::g.265274::m.265274	3	5	3	0	0.382	0.944	0.497	0.472	-1.39	-0.08	-1.01	-1.08	0.216781	0.996823	0.51273	0.218538	0.430552	0.998017	0.834531	0.580865	223.64	19.33	88.65	48.5	21.3211	21.5926	21.6016	21.6332	2	2	3	2	3	7.38		5
High	CL264.Contig37_All::g.59173::m.59173	8	17	8	0	0.687	0.761	0.54	0.83	-0.54	-0.39	-0.89	-0.27	0.707137	0.7515	0.513188	0.783597	0.870903	0.933586	0.834531	0.963711	83.17	95.25	131.49	47.82	23.1237	23.2393	23.652	23.6314	3	3	3	3	3	25.99		21
High	CL2640.Contig14_All::g.265453::m.265453	12	27	12	12	1.673	1.215	0.709	0.709	0.74	0.28	-0.5	-0.5	0.824038	0.643984	0.921275	0.544416	0.929672	0.893653	0.977135	0.886164	56.45	103.67	114.64	91.79	22.5835	23.6159	22.9776	22.9939	3	3	3	3	3	36.13		15
High	CL2640.Contig9_All::g.265399::m.265399	18	87	18	18	1.115	1.551	0.79	0.76	0.16	0.63	-0.34	-0.39	0.616209	0.0681906	0.977535	0.356248	0.815731	0.237517	0.994659	0.751513	142.97	127.69	96.01	106.38	25.6386	26.1585	26.1017	26.4459	3	3	3	3	3	151.11		31
High	CL2641.Contig7_All::g.265594::m.265594	20	217	1	0	0.311	0.687	0.129	0.14	-1.68	-0.54	-2.95	-2.83	0.161196	0.675817	0.0118809	0.000463464	0.347423	0.90388	0.0561825	0.00290758	76.74	47.25	132.02	44.21	21.5477	21.8576	21.5431	21.6266	2	3	3	2	3	310.78		15
High	CL2641.Contig9_All::g.265606::m.265606	51	790	32	0	0.499	0.827	0.656	0.669	-1	-0.27	-0.61	-0.58	0.719616	0.946821	0.562053	0.11275	0.877724	0.989335	0.857926	0.385091	138.05	137.93	114.87	121.65	28.1129	28.287	28.3257	28.4717	3	3	3	3	3	1248.9		39
High	CL2644.Contig3_All::g.265700::m.265700	13	98	13	0	0.117	0.649	0.815	0.749	-3.09	-0.62	-0.29	-0.42	0.0191819	0.570966	0.882918	0.383854	0.0528235	0.854648	0.966418	0.775539	148.03	101.71	99.02	56.63	25.6573	26.1196	26.2689	26.2277	3	3	3	3	3	179.79		52
High	CL2645.Contig4_All::g.265765::m.265765	2	2	2	2		100	100	100		6.64	6.64	6.64		1e-17	1e-17	1e-17		5.39753e-17	6.24054e-17	7.44205e-17											2	2	2	2		4
High	CL2647.Contig1_All::g.265851::m.265851	11	63	11	0	1.708	0.969	0.455	0.679	0.77	-0.05	-1.14	-0.56	0.502529	0.692324	0.199767	0.314176	0.72522	0.909636	0.527923	0.703797	181.05	75.91	111.5	101.34	24.4955	25.2303	24.7968	24.8452	3	3	3	3	3	88.63		53
High	CL2649.Contig4_All::g.265891::m.265891	19	166	19	19	0.233	0.534	0.874	1.061	-2.1	-0.9	-0.19	0.09	0.188368	0.295833	0.667147	0.671923	0.389018	0.638307	0.905048	0.940805	143.83	114.48	98.01	107.3	26.164	26.6363	26.5833	26.9399	3	3	3	3	3	298.52		48
High	CL265.Contig36_All::g.59325::m.59325	10	49	10	10	1.121	0.428	0.348	0.733	0.16	-1.22	-1.52	-0.45	0.834738	0.208265	0.0470192	0.426457	0.937035	0.525494	0.18511	0.803545	127.54	121.79	130.69	58.85	24.5626	24.7541	24.8742	25.305	3	3	3	3	3	76.4		27
High	CL2650.Contig1_All::g.265894::m.265894	6	49	6	6	8.489	1.13	1.344	0.796	3.09	0.18	0.43	-0.33	0.0303535	0.57543	0.231441	0.642072	0.0809582	0.858665	0.571447	0.933285	99.38	84.83	90.86	86.12	23.8162	24.6744	24.3491	24.9863	3	2	3	3	3	81.66		31
High	CL2650.Contig2_All::g.265895::m.265895	5	8	5	5		100				6.64				1e-17				5.39753e-17													2			9.29		17
High	CL2651.Contig1_All::g.265900::m.265900	4	11	4	0	3.609	0.792	1.58	1.343	1.85	-0.34	0.66	0.42	0.412967	0.872507	0.235987	0.358529	0.658028	0.968798	0.578596	0.755011	552.02	39.56	25.38	67.03	22.4016	22.6897	22.8481	22.7172	2	2	3	3	3	22.08		17
High	CL2654.Contig3_All::g.266012::m.266012	5	13	5	0	10.23	0.526	1.579	0.503	3.35	-0.93	0.66	-0.99	0.139315	0.590517	0.319703	0.365296	0.307545	0.867938	0.678643	0.763764	134.11	145.87	98.05	145.87	19.5745	19.9916	19.9367	20.3645	3	2	3	3	3	16.1		3
High	CL2655.Contig10_All::g.266072::m.266072	8	92	8	0	1.682	0.23	0.869	0.658	0.75	-2.12	-0.2	-0.6	0.257701	0.00102511	0.714392	0.139884	0.485795	0.00500152	0.924107	0.444478	147.48	145.87	135.76	104.54	26.1113	26.4203	26.3937	26.3426	3	3	3	3	3	146.17		27
High	CL2655.Contig5_All::g.266045::m.266045	2	3	2	2	0.01	0.12	0.066	0.198	-6.64	-3.06	-3.93	-2.33	1e-17	0.0492582	0.00443082	0.022278	3.06414e-17	0.184169	0.022399	0.107393		57.61	79.38	213.37		17.6305	17.6051	17.7467	2		3	2	2	4.31		7
High	CL2657.Contig5_All::g.266083::m.266083	2	8	2	2	0.01	4.469	0.838	0.567	-6.64	2.16	-0.25	-0.82	1e-17	0.0895213	0.859375	0.489347	3.06414e-17	0.295045	0.96027	0.854423		87.61	139.45	100.26		20.4058	19.5674	20.018	3		3	3	3	1.89		23
High	CL2659.Contig11_All::g.266174::m.266174	3	6	3	0	1.155	0.42	0.123	0.698	0.21	-1.25	-3.02	-0.52	0.903409	0.28183	0.00875553	0.611362	0.964841	0.626046	0.0425387	0.919503	85	74.12	41.45	76.58	22.159	22.081	21.996	22.2189	3	3	3	2	2	9.78		6
High	CL266.Contig113_All::g.59949::m.59949	2	6	2	0			100	100			6.64	6.64			1e-17	1e-17			6.24054e-17	7.44205e-17												2	2	11.32		4
High	CL2660.Contig3_All::g.266208::m.266208	33	141	33	33	2.471	0.657	0.398	0.704	1.31	-0.61	-1.33	-0.51	0.177029	0.630183	0.0808461	0.321396	0.370468	0.887898	0.285324	0.711581	108.32	112.34	102.39	84.25	25.1615	25.6704	25.3204	25.6861	3	3	3	3	3	244.18		25
High	CL2662.Contig5_All::g.266259::m.266259	23	152	23	23	0.125	0.557	0.5	0.966	-3	-0.84	-1	-0.05	0.0297948	0.346613	0.155595	0.942177	0.0795662	0.696104	0.452907	0.999285	145.15	116.22	94.71	71.86	25.9517	26.3683	26.4643	26.585	3	3	3	3	3	232.75		48
High	CL2663.Contig2_All::g.266270::m.266270	6	52	6	0	0.631	0.876	1.039	1.038	-0.66	-0.19	0.06	0.05	0.669941	0.88267	0.455955	0.55888	0.850934	0.970979	0.801218	0.893614	124.3	107.44	95.97	95.04	24.5479	24.9672	25.1423	25.4876	3	3	3	3	3	61.57		45
High	CL2666.Contig2_All::g.266350::m.266350	15	51	15	15	1.011	1.154	0.358	0.58	0.02	0.21	-1.48	-0.79	0.92643	0.444314	0.0504732	0.110524	0.974535	0.775746	0.197029	0.379138	141.1	126.22	106.31	60.47	24.5483	25.293	24.9082	24.8921	3	3	3	3	3	71.56		21
High	CL2666.Contig5_All::g.266391::m.266391	1	8	1	1	0.01	0.623	0.01	0.442	-6.64	-0.68	-6.64	-1.18	1e-17	0.682966	1e-17	0.212031	3.06414e-17	0.907069	6.24054e-17	0.571514		47.98		52.9		21.2279		21.1858	3		3		3	14.09		6
High	CL267.Contig4_All::g.59983::m.59983	2	3	2	0	1.06		0.794		0.08		-0.33		0.726838		0.9307		0.879676		0.97795		95.95		23.86		21.198		21.0667		2	3	3	2	3	4.11		5
High	CL2673.Contig5_All::g.266553::m.266553	5	24	5	5	0.01	2.659	0.394	0.724	-6.64	1.41	-1.34	-0.47	1e-17	0.256083	0.30086	0.628083	3.06414e-17	0.594104	0.656924	0.926968		30.54	83.16	45.57		21.7541	22.4876	22.6465	2		3	3	3	24.28		4
High	CL2674.Contig2_All::g.266575::m.266575	11	28	11	11			0.312	0.919			-1.68	-0.12			0.140746	0.965821			0.424537	0.999326			63.03	36.81			23.2656	23.9172	3	3	3	3	3	30.16		24
High	CL2676.Contig2_All::g.266582::m.266582	9	18	9	0	0.465	1.164	0.378	0.987	-1.1	0.22	-1.4	-0.02	0.429644	0.554481	0.266074	0.846134	0.671571	0.841887	0.61482	0.977492	100.17	124.58	111.6	103.28	22.3811	24.04	22.7895	23.031	3	3	3	3	3	33.44		17
High	CL2677.Contig2_All::g.266603::m.266603	7	33	7	0	1.749	0.755	0.711	0.613	0.81	-0.4	-0.49	-0.71	0.699796	0.702516	0.965152	0.234759	0.867406	0.914923	0.991334	0.608217	123.19	114.22	94.13	83.02	23.0278	23.5355	23.2982	23.7235	3	3	3	3	3	61.4		23
High	CL268.Contig9_All::g.60070::m.60070	3	8	3	3		100	100	100		6.64	6.64	6.64		1e-17	1e-17	1e-17		5.39753e-17	6.24054e-17	7.44205e-17											2	2	3	17.92		6
High	CL2680.Contig3_All::g.266719::m.266719	5	11	5	0	0.01	1.167	0.35	0.556	-6.64	0.22	-1.52	-0.85	1e-17	0.746212	0.219081	0.2702	3.06414e-17	0.933586	0.557573	0.655035		69.36	46.89	64.77		22.7264	22.3919	22.672	3		2	3	3	11.01		8
High	CL2682.Contig1_All::g.266743::m.266743	5	58	1	1	0.01	0.097	0.197	0.624	-6.64	-3.36	-2.34	-0.68	1e-17	5.75531e-06	0.000128582	0.133564	3.06414e-17	2.99733e-05	0.000739005	0.430337		140.62	146.29	64.99		25.4966	25.4452	25.9426	3		3	3	3	89.56		7
High	CL2682.Contig2_All::g.266745::m.266745	5	17	5	5	0.546		0.339	0.93	-0.87		-1.56	-0.1	0.389619		0.200469	0.953	0.633515		0.528858	0.999326	115.89		92.98	20.4	21.7956		22.5096	22.842	3	3	2	3	3	17.19		14
High	CL2682.Contig3_All::g.266751::m.266751	8	132	4	4	0.104	0.873	0.731	1.087	-3.26	-0.2	-0.45	0.12	0.0105379	0.824095	0.870875	0.598088	0.0298857	0.955563	0.963107	0.914519	127.13	100.51	129.07	79.88	25.697	25.8922	26.398	26.9762	3	3	3	3	3	200.95		23
High	CL2684.Contig10_All::g.266823::m.266823	25	208	25	25	0.835	0.896	1.277	1.129	-0.26	-0.16	0.35	0.17	0.848327	0.751951	0.100731	0.443495	0.941904	0.933586	0.33466	0.821189	133.55	113.79	116.52	72.91	25.8659	26.4689	26.5463	26.5982	3	3	3	3	3	461.02		56
High	CL2686.Contig6_All::g.266890::m.266890	2	8	2	0	0.01	1.726	0.425	1.246	-6.64	0.79	-1.23	0.32	1e-17	0.52507	0.536539	0.593178	3.06414e-17	0.827542	0.847566	0.909655		61.35	64.82	46.28		18.9109	18.1513	18.9089	2		2	2	3	1.78		5
High	CL269.Contig14_All::g.60199::m.60199	9	75	9	9	2.792	0.899	0.849	0.842	1.48	-0.15	-0.24	-0.25	0.149547	0.768307	0.796473	0.79509	0.327708	0.93404	0.94553	0.96914	147.27	100.2	86.43	60.93	25.1515	25.4834	25.4283	25.6974	3	3	3	3	3	88.95		34
High	CL2690.Contig5_All::g.266938::m.266938	4	16	4	0	0.01		0.909	1.128	-6.64		-0.14	0.17	1e-17		0.783044	0.574658	3.06414e-17		0.943267	0.907867			15.57	32.36			22.573	23.2853	3		2	3	3	29.5		13
High	CL2692.Contig2_All::g.266954::m.266954	3	22	3	3	0.483	0.393	1.142	1.736	-1.05	-1.35	0.19	0.8	0.455367	0.15893	0.437422	0.0139489	0.689853	0.445161	0.78984	0.0709255	128.86	51.21	123.52	77.19	24.1766	23.973	24.2855	25.0511	3	3	3	3	3	31.42		16
High	CL2696.Contig1_All::g.266996::m.266996	28	257	28	28	0.353	0.919	1.155	1.068	-1.5	-0.12	0.21	0.09	0.411408	0.727381	0.226309	0.701222	0.656355	0.925151	0.567833	0.9482	141.99	119.9	106.98	90.56	26.9431	27.5862	27.5675	27.698	3	3	3	3	3	473.08		60
High	CL2698.Contig3_All::g.267149::m.267149	9	45	9	9	0.025	0.595	0.631	0.944	-5.32	-0.75	-0.66	-0.08	7.75578e-05	0.531887	0.590214	0.823606	0.000234245	0.831534	0.873762	0.976373	333.4	139.64	99.8	47.91	24.5538	24.8525	25.278	25.5334	3	3	3	3	3	76.75		28
High	CL27.Contig13_All::g.9109::m.9109	9	35	9	0	0.399	0.79	1.001	0.932	-1.33	-0.34	0	-0.1	0.362806	0.897866	0.625787	0.977116	0.608148	0.974402	0.885851	0.999326	126.06	96.86	104.72	71.89	23.5531	23.9692	24.3045	24.5236	3	3	3	3	3	64.8		34
High	CL270.Contig20_All::g.60278::m.60278	2	3	2	0	0.01	0.01	0.278	0.01	-6.64	-6.64	-1.85	-6.64	1e-17	1e-17	0.230086	1e-17	3.06414e-17	5.39753e-17	0.569877	7.44205e-17			62.93				20.0444		3			2		6.12		5
High	CL2701.Contig2_All::g.267159::m.267159	3	9	3	3	1.805	0.576	2	0.194	0.85	-0.79	1	-2.37	0.901309	0.550095	0.205899	0.00524682	0.964597	0.840504	0.535686	0.0288018	106.47	131.42	76.88	44.95	21.0064	21.8226	21.5704	21.2543	3	2	3	3	2	10.55		6
High	CL2704.Contig1_All::g.267201::m.267201	18	42	18	18	0.991	0.84	0.786	0.855	-0.01	-0.25	-0.35	-0.23	0.953517	0.973805	0.961451	0.839179	0.986842	0.991588	0.989632	0.977492	50.06	75.11	122.47	111.25	23.9277	24.7149	24.9864	25.0095	3	3	3	3	3	77.5		21
High	CL2705.Contig9_All::g.267268::m.267268	11	23	11	0	1.438	1.26	1.699	1.022	0.52	0.33	0.76	0.03	0.94985	0.760955	0.221166	0.79483	0.98505	0.933586	0.56059	0.969076	140.46	120.33	61.41	30.02	22.1658	22.3738	22.4431	22.9415	3	3	3	3	3	38.2		18
High	CL2706.Contig12_All::g.267344::m.267344	6	13	5	5	1.298	0.073	0.312	0.908	0.38	-3.77	-1.68	-0.14	0.922867	0.00283825	0.187704	0.993552	0.973768	0.013455	0.510193	0.999326	152.16	657.37	41.4	72.53	21.8934	21.73	21.9214	22.3723	3	2	2	3	3	18.72		18
High	CL2708.Contig5_All::g.267430::m.267430	4	46	4	0	0.715	0.507	0.612	0.93	-0.48	-0.98	-0.71	-0.1	0.901952	0.254248	0.457208	0.890147	0.964597	0.592858	0.801893	0.984821	121.24	92.17	68.7	46.49	25.4769	25.7025	25.8351	26.016	3	3	3	3	3	66.65		31
High	CL2709.Contig8_All::g.267456::m.267456	15	207	13	13	0.943	1.181	1.342	1.199	-0.08	0.24	0.42	0.26	0.798391	0.316723	0.0999758	0.254432	0.91963	0.66359	0.332748	0.635227	132.46	140.67	122.61	97.34	25.5451	25.7159	25.8126	26.1903	3	3	3	3	3	258.39		47
High	CL2710.Contig3_All::g.267465::m.267465	8	22	8	8	3.307	3.112	0.966	0.579	1.73	1.64	-0.05	-0.79	0.488522	0.190094	0.738193	0.398784	0.714401	0.49528	0.931171	0.783597	53.05	37.06	126.72	78.54	21.6557	21.9281	22.3851	22.437	3	2	3	3	3	34.56		16
High	CL2713.Contig3_All::g.267536::m.267536	2	5	2	0	0.01	0.01	0.01	0.408	-6.64	-6.64	-6.64	-1.29	1e-17	1e-17	1e-17	0.211415	3.06414e-17	5.39753e-17	6.24054e-17	0.570844				99.01				19.3223	3				3	5.11		2
High	CL2714.Contig8_All::g.267562::m.267562	1	1	1	0																														1.72		2
High	CL2715.Contig6_All::g.267599::m.267599	1	1	1	0	100	100			6.64	6.64			1e-17	1e-17			3.06414e-17	5.39753e-17												2	2			2.69		2
High	CL2716.Contig4_All::g.267654::m.267654	22	220	22	22	0.553	0.484	0.75	0.921	-0.85	-1.05	-0.41	-0.12	0.80184	0.190373	0.942362	0.845229	0.919969	0.495865	0.981432	0.977492	138.74	134.28	102.05	97.64	26.1748	26.655	26.6093	26.8798	3	3	3	3	3	358.98		44
High	CL2717.Contig6_All::g.267682::m.267682	2	7	2	0	0.01	0.868	0.977	0.787	-6.64	-0.2	-0.03	-0.35	1e-17	0.938135	0.729628	0.835431	3.06414e-17	0.984624	0.928692	0.977492		53.18	16.64	27.16		20.9637	20.9808	21.2415	3		3	2	3	14.3		3
High	CL2718.Contig2_All::g.267688::m.267688	4	98	4	4	1.656	0.878	1.423	0.83	0.73	-0.19	0.51	-0.27	0.210507	0.821081	0.0614551	0.513095	0.421942	0.954473	0.228871	0.864841	90.83	107.86	128.78	98	26.7858	27.0074	27.0366	27.0498	3	3	3	3	3	183.98		28
High	CL272.Contig109_All::g.61404::m.61404	5	14	5	5	0.043	1.123	0.988	0.266	-4.55	0.17	-0.02	-1.91	0.00360632	0.76673	0.635309	0.00401272	0.0104926	0.933586	0.891359	0.0229193	91.29	102.92	45.17	198.21	22.1005	22.845	23.006	22.8661	3	3	3	3	3	19.01		11
High	CL272.Contig114_All::g.61460::m.61460	4	22	4	4	1.039	0.537	0.388	0.182	0.06	-0.9	-1.37	-2.46	0.910584	0.373885	0.281666	0.000111419	0.968371	0.726126	0.631367	0.000734637	46.46	100.2	64.95	88.5	22.8348	23.2993	22.9251	22.9168	3	3	3	3	3	38.43	Acetyl [N-Term]	10
High	CL272.Contig77_All::g.61145::m.61145	26	163	26	0	1.761	0.526	0.517	0.928	0.82	-0.93	-0.95	-0.11	0.185115	0.259032	0.177596	0.842442	0.383674	0.597196	0.494207	0.977492	145.11	135.35	124.52	105.92	26.494	26.7126	26.8976	27.1609	3	3	3	3	3	294.36		38
High	CL272.Contig93_All::g.61243::m.61243	3	6	3	0	0.01	0.918	0.01	0.254	-6.64	-0.12	-6.64	-1.97	1e-17	0.96876	1e-17	0.0492398	3.06414e-17	0.990968	6.24054e-17	0.203112		31.54		35.77		19.2968		19.0528	2		2		2	6.81		7
High	CL2720.Contig1_All::g.267712::m.267712	25	79	25	25	1.88	0.833	0.492	0.575	0.91	-0.26	-1.02	-0.8	0.23734	0.91145	0.148962	0.0386336	0.459535	0.977146	0.442809	0.169181	140.68	102.4	104.85	93.08	25.855	26.3206	26.1047	26.1821	3	3	3	3	3	148.26		36
High	CL2723.Contig3_All::g.267786::m.267786	1	1	1	0	1.47	1.073	0.452	0.01	0.56	0.1	-1.15	-6.64	0.926756	0.893917	0.590849	1e-17	0.974535	0.973043	0.873762	7.44205e-17	68.93	104.97	79.22		18.6125	19.0549	18.7028		3	2	2	3		3.12		9
High	CL2725.Contig10_All::g.267902::m.267902	13	127	10	10	1.132	1.055	0.802	0.871	0.18	0.08	-0.32	-0.2	0.646644	0.540179	0.927386	0.902401	0.836033	0.8369	0.97795	0.988657	141.28	147.09	103.05	82.64	25.2385	25.3966	25.6646	25.6923	3	3	3	3	3	227.43		24
High	CL2725.Contig11_All::g.267910::m.267910	4	27	1	1	0.01	3.365	2.647	0.01	-6.64	1.75	1.4	-6.64	1e-17	0.222507	0.107834	1e-17	3.06414e-17	0.550102	0.34995	7.44205e-17		43.35	112.76			18.0013	18.1313		2		3	2		62.68		14
High	CL2726.Contig3_All::g.267924::m.267924	19	143	19	19	1.793	0.71	0.781	0.913	0.84	-0.49	-0.36	-0.13	0.174301	0.730993	0.978776	0.783559	0.365999	0.926032	0.995094	0.963711	145.38	123.35	104.94	120.62	26.6797	27.1136	27.3945	27.56	3	3	3	3	3	292.94		41
High	CL2729.Contig2_All::g.267955::m.267955	13	115	13	13	1.695	1.041	0.456	0.515	0.76	0.06	-1.13	-0.96	0.24425	0.489898	0.092805	0.00626381	0.467884	0.807507	0.314434	0.0341029	120.4	145.79	133.77	119.04	26.3358	26.6705	26.443	26.5001	3	3	3	3	3	205.5		36
High	CL2730.Contig5_All::g.267966::m.267966	5	27	3	3	0.01	0.959	0.33	0.414	-6.64	-0.06	-1.6	-1.27	1e-17	0.965947	0.180376	0.0234044	3.06414e-17	0.990241	0.498789	0.112086		147.77	40.74	134.25		23.0139	23.0103	23.5949	3		3	3	3	40.75		25
High	CL2731.Contig3_All::g.267979::m.267979	4	15	4	4	3.867	1.233	0.592	0.792	1.95	0.3	-0.76	-0.34	0.324107	0.662838	0.71797	0.731465	0.56893	0.898379	0.925293	0.96007	117.68	147.28	86.39	43.88	22.7299	23.4494	22.7248	22.9747	3	3	3	3	3	26.68		17
High	CL2733.Contig1_All::g.268007::m.268007	32	701	1	1																														1356.69		66
High	CL2733.Contig3_All::g.268015::m.268015	33	824	2	0	2.425	1.468	8.461	1.19	1.28	0.55	3.08	0.25	0.317015	0.280082	6.03961e-14	0.305454	0.561613	0.6241	3.74878e-13	0.696663	128.2	133.35	138.33	76.62	24.2935	24.7268	27.9075	25.0006	3	3	3	3	3	1647.83		68
High	CL2735.Contig2_All::g.268076::m.268076	7	17	7	0	0.01	0.404	0.626	2.607	-6.64	-1.31	-0.68	1.38	1e-17	0.29596	0.763014	0.0170851	3.06414e-17	0.638307	0.940817	0.0847431		78.46	63.95	115.41		21.8829	21.7472	22.671	3		2	3	3	21.25		27
High	CL2737.Contig2_All::g.268121::m.268121	10	40	10	10	0.259	1.014	1.401	1.118	-1.95	0.02	0.49	0.16	0.20379	0.735507	0.251014	0.557613	0.412372	0.928216	0.598087	0.893614	101.6	140.19	115.29	105.32	22.7905	24.0206	23.257	23.8662	3	3	3	3	3	67.64		24
High	CL2738.Contig1_All::g.268125::m.268125	12	28	12	12		1.433	0.559	0.707		0.52	-0.84	-0.5		0.583513	0.651732	0.536035		0.864409	0.898418	0.878607		108.19	87.76	33.87		22.6381	22.6866	22.9315	3	3	3	3	3	36.77		18
High	CL2739.Contig1_All::g.268134::m.268134	4	10	4	4	0.01	0.202	0.01	0.619	-6.64	-2.31	-6.64	-0.69	1e-17	0.0970382	1e-17	0.462557	3.06414e-17	0.316303	6.24054e-17	0.835175		437.64		79.18		21.5272		21.9635	3		2		3	13.02		15
High	CL274.Contig35_All::g.61926::m.61926	4	7	4	0		0.317	0.651	0.427		-1.66	-0.62	-1.23		0.260346	0.880009	0.232241		0.597676	0.965024	0.603618		112.69	93.16	57.52		20.4629	20.7267	20.3808	3	3	3	2	2	8.7		12
High	CL2741.Contig1_All::g.268171::m.268171	6	21	6	6		1.372	0.403	1.209		0.46	-1.31	0.27		0.689069	0.393497	0.574639		0.909241	0.752763	0.907867		106.9	73.17	23.33		21.6539	21.3727	21.7585	3	2	3	3	3	27.68		12
High	CL2741.Contig8_All::g.268270::m.268270	3	15	3	0	1.497	0.202	0.417	0.54	0.58	-2.31	-1.26	-0.89	0.980381	0.112298	0.431045	0.337227	0.993836	0.352819	0.785994	0.729966	28.83	85.92	121.78	64.32	21.1353	21.2251	21.2859	21.5433	3	2	3	3	3	8.43		4
High	CL2744.Contig2_All::g.268353::m.268353	8	19	8	8	2.022	1.396	0.727	1.186	1.02	0.48	-0.46	0.25	0.76237	0.678944	0.909091	0.489592	0.901931	0.904283	0.975138	0.854423	56.31	92.36	112.19	62.62	21.9633	22.4238	22.3304	23.1585	3	3	3	3	3	19.93		12
High	CL2745.Contig1_All::g.268376::m.268376	1	8	1	0																														15.48		8
High	CL2746.Contig11_All::g.268453::m.268453	10	18	10	0	1.164	2.142	0.815	1.169	0.22	1.1	-0.3	0.22	0.896825	0.0782792	0.961322	0.356037	0.963814	0.263633	0.989632	0.751513	145.77	122.01	69.71	71.35	24.0926	24.6668	24.4374	24.9124	3	3	3	3	3	26.19		11
High	CL2749.Contig6_All::g.268484::m.268484	3	20	1	1	0.466	0.565	1.023	1.746	-1.1	-0.82	0.03	0.8	0.444611	0.444922	0.55621	0.0605766	0.679971	0.77585	0.856193	0.23756	91.5	96.56	83.21	83.06	22.8849	23.2352	23.3831	23.9367	3	3	3	3	2	43.61		9
High	CL2750.Contig6_All::g.268546::m.268546	18	87	18	18	0.727	0.354	0.882	0.725	-0.46	-1.5	-0.18	-0.46	0.97421	0.023365	0.684113	0.317878	0.991524	0.0964397	0.913804	0.708273	133.3	128.89	94.95	74.67	25.7358	25.9524	26.3055	26.2306	3	3	3	3	3	113.61		46
High	CL2753.Contig17_All::g.268701::m.268701	15	76	15	15	1.754	0.975	0.871	1.305	0.81	-0.04	-0.2	0.38	0.582125	0.752505	0.814285	0.191086	0.793448	0.933586	0.951805	0.537258	137.06	93.52	107.1	89.75	23.8452	24.7465	24.5727	24.8814	3	3	3	3	3	95.59		21
High	CL2754.Contig3_All::g.268723::m.268723	4	31	4	4	2.245	1.229	1.446	1.606	1.17	0.3	0.53	0.68	0.744444	0.807268	0.372365	0.251796	0.889854	0.951607	0.733923	0.631033	404.31	147.96	99.23	91.75	21.2113	22.1807	21.4212	22.1829	3	2	3	3	3	33.44		22
High	CL2756.Contig24_All::g.268895::m.268895	17	45	17	17	1.263	0.535	0.715	0.83	0.34	-0.9	-0.48	-0.27	0.758409	0.379828	0.838583	0.746854	0.89946	0.732867	0.954392	0.961604	137.18	111.84	88.15	62.23	24.2958	24.4751	24.8255	24.6637	3	3	3	3	3	71.6		17
High	CL276.Contig2_All::g.62253::m.62253	1	1	1	1	0.01	0.558	0.526	1.151	-6.64	-0.84	-0.93	0.2	1e-17	0.586214	0.6764	0.655013	3.06414e-17	0.865758	0.911471	0.936867		45.32	64.37	47.57		20.9875	20.926	21.4367	2		2	2	2	2.71		4
High	CL2762.Contig3_All::g.269142::m.269142	19	128	19	19	0.698	1.066	0.84	1.172	-0.52	0.09	-0.25	0.23	0.99663	0.434321	0.778916	0.36733	0.998808	0.770412	0.942866	0.765066	132.08	117.88	129.46	90.8	26.0528	26.4562	26.8253	26.6499	3	3	3	3	3	187.25		44
High	CL2762.Contig6_All::g.269168::m.269168	2	11	2	2	0.01	0.123	0.064	0.271	-6.64	-3.02	-3.97	-1.88	1e-17	0.0034028	0.000124224	0.00901161	3.06414e-17	0.0159182	0.000715297	0.0474001		399.85	114.57	5.44		23.1021	22.7044	22.6392	2		3	3	2	4.73		5
High	CL2763.Contig3_All::g.269175::m.269175	3	5	3	0			0.23	0.277			-2.12	-1.85			0.115886	0.0591409			0.371125	0.234598			94.68	74.23			21.2694	20.9526	2	3	2	3	3	7.55		25
High	CL2764.Contig2_All::g.269182::m.269182	13	30	13	0	0.141	0.725	1.06	0.986	-2.82	-0.46	0.08	-0.02	0.038596	0.799199	0.4452	0.702759	0.101011	0.947748	0.795436	0.9482	130.57	114.45	92.45	118.84	24.4806	24.7581	25.0853	25.4556	3	3	3	3	3	30.62		12
High	CL2764.Contig6_All::g.269218::m.269218	9	72	9	9	0.39	0.309	1.044	1.309	-1.36	-1.69	0.06	0.39	0.368434	0.0567034	0.417117	0.138695	0.612708	0.206423	0.778666	0.441614	114.35	136.56	100.26	75.52	24.599	24.93	25.4264	25.2721	3	3	3	3	3	129.42		28
High	CL2765.Contig10_All::g.269244::m.269244	5	20	5	5	6.094	1.484	0.688	0.724	2.61	0.57	-0.54	-0.47	0.181695	0.512885	0.898075	0.525649	0.378583	0.824562	0.970489	0.875868	121.04	56.09	79.06	116.94	22.9679	22.9917	23.0183	23.4017	3	2	3	3	3	39.1		11
High	CL2765.Contig7_All::g.269237::m.269237	9	336	9	9	0.938	0.494	0.741	0.61	-0.09	-1.02	-0.43	-0.71	0.62449	0.18738	0.847399	0.0479611	0.821537	0.491411	0.956394	0.199963	140.57	106.11	88.83	61.27	27.4743	27.7217	27.8124	27.7706	3	3	3	3	3	433.15		64
High	CL2766.Contig3_All::g.269256::m.269256	13	87	13	0	1.5	0.89	0.967	0.959	0.59	-0.17	-0.05	-0.06	0.363393	0.761704	0.467063	0.88891	0.608148	0.933586	0.805658	0.984769	145.27	128.55	132.37	112.42	25.8112	26.1524	26.5246	26.4245	3	3	3	3	3	170.75		54
High	CL2767.Contig2_All::g.269286::m.269286	7	21	6	0	2.638	0.755	0.636	0.982	1.4	-0.41	-0.65	-0.03	0.504552	0.764986	0.819972	0.847567	0.726819	0.933586	0.951805	0.977492	108.49	35.41	95.73	38.23	22.9207	23.0481	23.3159	23.3958	3	3	2	3	3	41.65		17
High	CL2768.Contig10_All::g.269367::m.269367	5	21	5	0	5.293	2.991	0.614	1.547	2.4	1.58	-0.7	0.63	0.212525	0.0431335	0.77274	0.12128	0.424903	0.165133	0.94234	0.402085	127.13	117.11	112.47	104.17	22.8289	23.6102	23.3099	23.8979	3	2	3	3	3	23.52		15
High	CL2769.Contig1_All::g.269375::m.269375	7	96	7	7	0.564	1.157	0.959	1.403	-0.83	0.21	-0.06	0.49	0.687815	0.306466	0.526038	0.079859	0.860755	0.650976	0.842464	0.294101	134.5	137.28	127.87	77.2	25.39	26.025	25.8565	26.3051	3	3	3	3	3	163.6		37
High	CL277.Contig11_All::g.62301::m.62301	6	35	6	6	0.227	0.493	0.717	1.056	-2.14	-1.02	-0.48	0.08	0.102742	0.303813	0.805981	0.553899	0.240893	0.649557	0.948063	0.893417	118.53	121.65	62.53	81.08	23.9392	25.0963	24.4834	25.0254	3	3	3	3	3	46.45		18
High	CL2770.Contig8_All::g.269411::m.269411	6	16	6	6	0.01	1.699	1.396	0.895	-6.64	0.76	0.48	-0.16	1e-17	0.536847	0.426135	0.978362	3.06414e-17	0.834409	0.782911	0.999326		82.12	134.01	113.19		21.9551	21.7032	22.2599	3		3	3	3	30.62		33
High	CL2771.Contig7_All::g.269438::m.269438	11	26	11	11	2.187	0.21	0.381	0.564	1.13	-2.25	-1.39	-0.83	0.429514	0.00747888	0.153252	0.143097	0.671571	0.0333071	0.450039	0.450383	134.9	128.97	95.46	63.28	24.05	23.8855	23.924	24.1251	3	3	3	3	3	32.47		21
High	CL2773.Contig10_All::g.269614::m.269614	22	81	22	22	1.253	0.279	0.71	1.027	0.33	-1.84	-0.5	0.04	0.601273	0.0216802	0.820638	0.587708	0.807975	0.0898893	0.951805	0.908606	143.54	145.34	105.82	75.38	25.1524	25.2456	25.444	25.7349	3	3	3	3	3	162.69		22
High	CL2774.Contig13_All::g.269787::m.269787	15	65	15	0	1.397	1.032	1.161	0.824	0.48	0.05	0.22	-0.28	0.658701	0.611302	0.349864	0.734006	0.843141	0.875469	0.712064	0.96007	104.7	97.4	103.58	60.43	24.4542	25.199	24.899	25.0245	3	3	3	3	3	120.46		19
High	CL2775.Contig3_All::g.269805::m.269805	10	34	9	0	0.288	1.961	1.338	1.065	-1.79	0.97	0.42	0.09	0.223612	0.357288	0.383352	0.698865	0.440077	0.708117	0.742481	0.946537	75.92	74.27	61.32	77.07	22.4763	22.6379	22.7979	23.0333	3	3	3	3	3	44.4		45
High	CL2775.Contig4_All::g.269808::m.269808	2	4	1	1																														7.67		9
High	CL2776.Contig1_All::g.269811::m.269811	2	4	2	2	17.981	0.01	0.01	1.726	4.17	-6.64	-6.64	0.79	0.0568598	1e-17	1e-17	0.295283	0.142526	5.39753e-17	6.24054e-17	0.680694	37.92			77.01	19.0496			18.8845	3	2			3	4.1		8
High	CL2779.Contig5_All::g.269905::m.269905	4	8	4	0	0.01		0.605	0.732	-6.64		-0.73	-0.45	1e-17		0.761707	0.78124	3.06414e-17		0.940702	0.963135			81.01	43.52			21.2794	21.0748	3		2	3	2	12		4
High	CL2783.Contig6_All::g.269963::m.269963	3	18	3	0	0.01	0.825	1.204	2.653	-6.64	-0.28	0.27	1.41	1e-17	0.823152	0.532451	0.0243372	3.06414e-17	0.955235	0.845716	0.115838		90.06	82.93	77.27		21.8672	21.4643	22.4785	3		3	3	3	37.24		13
High	CL2786.Contig5_All::g.270022::m.270022	11	42	11	7	0.287	0.409	0.81	1.028	-1.8	-1.29	-0.3	0.04	0.196023	0.17181	0.909645	0.588347	0.401344	0.468072	0.975138	0.908606	141.1	109.94	122.47	107.26	24.5387	24.9383	25.8126	25.485	3	3	3	3	3	65.19		43
High	CL2787.Contig2_All::g.270026::m.270026	37	267	37	37	0.25	0.593	0.634	0.688	-2	-0.75	-0.66	-0.54	0.198482	0.407575	0.491907	0.14146	0.404495	0.74794	0.825596	0.447957	131.94	122.05	114.4	83.49	26.6625	27.2149	27.0661	27.2547	3	3	3	3	3	456.25		45
High	CL279.Contig13_All::g.62434::m.62434	11	21	11	11		1.203	1.212	0.524		0.27	0.28	-0.93		0.805472	0.499587	0.215713		0.950924	0.827057	0.57723		97.47	52.99	69.58		22.3127	22.2351	22.6873	3	2	3	3	3	29.89		19
High	CL2790.Contig2_All::g.270052::m.270052	3	4	3	0	0.01	2.901	1.33	0.752	-6.64	1.54	0.41	-0.41	1e-17	0.220246	0.43213	0.727518	3.06414e-17	0.545982	0.786368	0.96007		67.82	32.04	116.56		21.894	21.8296	22.3979	3		3	3	3	7.32		7
High	CL2793.Contig10_All::g.270293::m.270293	7	17	7	7	5.659	0.426	0.337	0.554	2.5	-1.23	-1.57	-0.85	0.224928	0.303002	0.182649	0.226353	0.442169	0.648474	0.502368	0.591741	74.89	95.46	74.86	93.07	22.1624	22.3584	22.2631	23.1222	3	2	3	3	3	9.63		6
High	CL2793.Contig27_All::g.270628::m.270628	4	49	3	0	0.911	0.354	0.54	1.195	-0.13	-1.5	-0.89	0.26	0.884579	0.109945	0.376004	0.385867	0.958042	0.349451	0.736538	0.777016	127.36	104.61	92.62	37.68	24.1077	24.3068	24.3018	24.6535	3	3	3	3	3	111.48		19
High	CL2795.Contig2_All::g.270812::m.270812	11	35	11	11	0.293	0.828	0.811	0.717	-1.77	-0.27	-0.3	-0.48	0.205342	0.958176	0.976191	0.468401	0.41418	0.990005	0.994409	0.839749	79.04	81.81	69.57	93.63	23.794	24.1771	24.4615	24.2955	3	3	3	3	3	50.79		46
High	CL2795.Contig4_All::g.270821::m.270821	3	11	3	3	0.01	0.556	0.435	0.805	-6.64	-0.85	-1.2	-0.31	1e-17	0.47232	0.386767	0.770827	3.06414e-17	0.795866	0.74529	0.963135		70.99	80.74	127.81		22.0803	22.4802	23.0392	3		3	3	3	19.16		22
High	CL2796.Contig2_All::g.270845::m.270845	2	13	2	2	0.01	0.241	0.129	0.701	-6.64	-2.05	-2.95	-0.51	1e-17	0.0258185	0.000496552	0.401315	3.06414e-17	0.105618	0.00276774	0.78505		130.78	501.58	14.49		24.0594	23.887	24.419	2		3	3	2	26.73		29
High	CL2796.Contig4_All::g.270859::m.270859	18	110	18	18	0.327	0.68	0.804	0.689	-1.61	-0.56	-0.31	-0.54	0.309863	0.727969	0.924399	0.292877	0.553021	0.925151	0.97795	0.678448	133.9	99.73	100.39	53.13	25.1765	25.4154	25.5651	25.5027	3	3	3	3	3	179.94		30
High	CL2797.Contig5_All::g.270981::m.270981	22	225	15	15	2.408	0.711	0.715	0.777	1.27	-0.49	-0.48	-0.36	0.108186	0.754801	0.796414	0.354814	0.2508	0.933586	0.94553	0.750693	129.11	112.61	111.27	93.54	26.3428	26.6977	26.8296	27.0182	3	3	3	3	3	404.42		36
High	CL28.Contig26_All::g.9442::m.9442	11	58	11	11	1.153	0.574	0.921	0.642	0.21	-0.8	-0.12	-0.64	0.942198	0.434668	0.686036	0.399358	0.980172	0.770832	0.913804	0.784061	115.34	86.57	113.81	118.05	22.3985	23.2584	23.503	23.1914	3	3	3	3	3	85.65		30
High	CL2800.Contig8_All::g.271094::m.271094	9	35	9	0	1.443	0.467	0.58	0.907	0.53	-1.1	-0.79	-0.14	0.79815	0.280923	0.54186	0.986216	0.91963	0.624482	0.85127	0.999326	59.73	115.18	101.95	101.62	23.204	24.0414	23.7928	23.5989	3	3	3	3	3	65.11		15
High	CL2801.Contig2_All::g.271107::m.271107	3	15	3	3	0.01	3.409	1.351	1.774	-6.64	1.77	0.43	0.83	1e-17	0.0498879	0.272362	0.12136	3.06414e-17	0.186184	0.623429	0.402085		78.85	125.28	95.94		23.2224	23.4025	22.8896	3		3	3	3	24.94		6
High	CL2802.Contig2_All::g.271129::m.271129	6	9	6	6	2.551	0.707	0.01	0.847	1.35	-0.5	-6.64	-0.24	0.531618	0.775198	1e-17	0.929018	0.751373	0.937952	6.24054e-17	0.998259	7.34	91.49		35.71	22.7735	22.8064		22.5462	2	3	3		3	4.06		6
High	CL2805.Contig2_All::g.271152::m.271152	7	97	7	7	0.14	0.832	0.569	0.921	-2.83	-0.27	-0.81	-0.12	0.039225	0.935203	0.304683	0.810892	0.102471	0.984253	0.660401	0.974525	137.96	79.66	79.38	41.49	28.9839	29.3297	29.2575	29.5767	3	3	3	3	3	190.5		42
High	CL2805.Contig3_All::g.271153::m.271153	9	25	9	0		0.224	0.773	1.285		-2.16	-0.37	0.36		0.0798587	0.909085	0.388363		0.268199	0.975138	0.777016		117.94	136.72	118.8		22.8298	23.2599	23.2234	3	3	3	3	3	42.85		17
High	CL2807.Contig4_All::g.271196::m.271196	4	11	4	4		0.845	0.709	1.049		-0.24	-0.5	0.07		0.853178	0.934401	0.700133		0.962613	0.978695	0.94797		92.1	39.8	32.96		22.3283	22.8649	23.1583	2	2	3	3	3	11.22		32
High	CL2810.Contig5_All::g.271371::m.271371	8	25	8	0	3.333	0.182	0.959	0.684	1.74	-2.46	-0.06	-0.55	0.309592	0.0143512	0.733616	0.364333	0.552652	0.0615854	0.93015	0.763091	134.53	147.09	74.19	76.3	23.305	23.2252	23.8641	23.8692	3	3	3	3	3	37.66		21
High	CL2811.Contig10_All::g.271445::m.271445	25	132	25	25	0.705	0.739	0.867	0.842	-0.5	-0.44	-0.21	-0.25	0.896412	0.900139	0.743263	0.788717	0.963814	0.974912	0.934703	0.965924	129.84	107.81	88.35	64.69	25.1484	25.4991	25.6468	25.9345	3	3	3	3	3	177.88		38
High	CL2812.Contig1_All::g.271456::m.271456	2	4	2	2	3.109	0.255	0.01	0.01	1.64	-1.97	-6.64	-6.64	0.543058	0.167076	1e-17	1e-17	0.762061	0.46119	6.24054e-17	7.44205e-17	3.77	16.31			21.4863	20.9834			2	2	3			8.34		9
High	CL2814.Contig3_All::g.271481::m.271481	6	29	6	0	1.414	1.311	0.458	0.913	0.5	0.39	-1.13	-0.13	0.800986	0.549957	0.318893	0.997411	0.91963	0.840504	0.678014	0.99993	78.52	62.4	106.94	48.79	23.2906	23.6197	23.7153	23.729	3	3	3	3	3	54.45		36
High	CL2817.Contig12_All::g.271649::m.271649	8	33	8	8	1.405		1.262	1.595	0.49		0.34	0.67	0.90528		0.46411	0.247967	0.966176		0.803427	0.627496	294.15		62.49	74.61	20.8755		22.075	22.4077	3	2	3	3	3	52.94		18
High	CL2817.Contig18_All::g.271672::m.271672	3	6	3	3	0.01	0.316	1.08	0.962	-6.64	-1.66	0.11	-0.06	1e-17	0.27072	0.672259	0.914951	3.06414e-17	0.613676	0.909173	0.990949		156.26	26.17	42.19		21.1547	21.5563	21.5758	2		2	2	3	10.93		9
High	CL2818.Contig1_All::g.271673::m.271673	5	29	4	4	0.261	0.78	0.328	0.59	-1.94	-0.36	-1.61	-0.76	0.16548	0.874501	0.0507576	0.146842	0.354212	0.968798	0.197756	0.458311	143.71	115.26	140.56	82.15	24.1648	24.5937	24.2676	24.608	3	3	3	3	3	55.05		10
High	CL2818.Contig10_All::g.271716::m.271716	2	13	2	0	0.01	2.769	1.154	0.392	-6.64	1.47	0.21	-1.35	1e-17	0.216052	0.550367	0.170983	3.06414e-17	0.537616	0.855445	0.499953		52.17	125.64	56.14		20.5039	19.8053	19.4964	3		3	3	3	18.04		8
High	CL2818.Contig14_All::g.271734::m.271734	2	15	1	1	0.01	1.112	1.093	1.568	-6.64	0.15	0.13	0.65	1e-17	0.834805	0.575756	0.18753	3.06414e-17	0.958078	0.866869	0.533914		77.97	50.02	81.4		22.5404	22.7901	23.1146	3		3	3	3	28.46		9
High	CL2819.Contig7_All::g.271803::m.271803	6	30	6	0	1.469	1.248	1.179	1.209	0.55	0.32	0.24	0.27	0.982471	0.781706	0.519844	0.503504	0.993933	0.94076	0.838108	0.857298	71.23	103.97	99.62	59.48	21.6908	22.297	22.4083	22.9365	3	2	3	3	3	33.04		18
High	CL282.Contig1_All::g.63325::m.63325	3	13	3	0	4.446	1.508	1.21	1.069	2.15	0.59	0.28	0.1	0.346918	0.628481	0.49528	0.691145	0.593058	0.886995	0.827057	0.943704	190.85	135.76	72.08	52.91	21.5106	21.8392	22.3906	22.4805	3	2	3	3	3	17.08		7
High	CL282.Contig102_All::g.64642::m.64642	1	2	1	0	0.01	0.01	3.431	0.361	-6.64	-6.64	1.78	-1.47	1e-17	1e-17	0.030374	0.16265	3.06414e-17	5.39753e-17	0.126939	0.484103			38.04	49.22			22.0388	20.7839	3			3	2	4.8		2
High	CL282.Contig2_All::g.63333::m.63333	2	3	2	0	100		100	100	6.64		6.64	6.64	1e-17		1e-17	1e-17	3.06414e-17		6.24054e-17	7.44205e-17										3		3	3	5.82		6
High	CL282.Contig65_All::g.64194::m.64194	2	7	2	0	3.034	1.732	0.58	0.782	1.6	0.79	-0.78	-0.36	0.49845	0.519598	0.663881	0.781311	0.722297	0.825609	0.903301	0.963135	138.25	118.87	83.6	39.28	22.2231	21.9665	22.4557	21.9631	2	2	2	3	2	7.51		3
High	CL2821.Contig4_All::g.271888::m.271888	2	3	2	0	0.383	0.656	3.061	0.68	-1.38	-0.61	1.61	-0.56	0.209058	0.709201	0.0571093	0.610172	0.419426	0.918573	0.215958	0.919503	84.42	54.61	58.59	68.83	20.8637	20.928	21.393	21.3818	3	2	3	2	3	3.01		5
High	CL2824.Contig2_All::g.271951::m.271951	5	25	5	0	0.935	0.62	0.217	1.372	-0.1	-0.69	-2.2	0.46	0.768341	0.657992	0.0432552	0.295511	0.905157	0.898379	0.173021	0.680694	73.81	92.41	72.33	47.7	22.1647	22.7782	22.2545	23.1351	3	3	3	3	3	30.97		13
High	CL2827.Contig9_All::g.272067::m.272067	14	68	14	0	2.279	0.529	0.859	0.775	1.19	-0.92	-0.22	-0.37	0.331695	0.391193	0.844103	0.58733	0.577794	0.739572	0.956394	0.908606	102.43	102.43	105.86	76.11	24.36	24.4127	24.9259	24.6946	3	3	3	3	3	99.88		27
High	CL2828.Contig1_All::g.272072::m.272072	37	345	37	2	1.278	0.934	0.748	0.938	0.35	-0.1	-0.42	-0.09	0.366227	0.693376	0.871362	0.870549	0.610256	0.909636	0.963358	0.983646	131.87	130.17	120.68	117.46	27.4121	27.8718	27.8604	28.1102	3	3	3	3	3	618.77		47
High	CL2828.Contig4_All::g.272090::m.272090	6	38	6	6	0.364	1.091	0.318	0.649	-1.46	0.13	-1.65	-0.62	0.29658	0.567056	0.0433583	0.236651	0.537976	0.850775	0.173133	0.611244	130.13	122.74	83.55	88.4	24.3687	24.9182	24.6367	24.8673	3	3	3	3	3	60.9		16
High	CL283.Contig3_All::g.64978::m.64978	8	36	8	0		1.637	0.172	0.742		0.71	-2.54	-0.43		0.458246	0.0289376	0.635005		0.785272	0.122152	0.929974		82.33	96.33	77.16		22.7636	22.1309	22.824	3	2	3	3	3	63.46		12
High	CL2832.Contig4_All::g.272157::m.272157	5	21	5	5	7.273	1.91	0.356	2.827	2.86	0.93	-1.49	1.5	0.147614	0.421136	0.26975	0.0264095	0.323883	0.759362	0.620217	0.125062	82.94	105.61	102.56	137.78	22.1732	22.2129	21.6527	22.2024	3	3	3	3	3	19.49		3
High	CL2832.Contig7_All::g.272197::m.272197	5	12	5	5	0.01	1.232	2.383	1.337	-6.64	0.3	1.25	0.42	1e-17	0.713213	0.0326179	0.319649	3.06414e-17	0.920511	0.135154	0.708836		51.37	124.23	91.49		22.6855	23.5328	23.316	3		3	3	3	13.99		25
High	CL2834.Contig7_All::g.272245::m.272245	5	14	5	5	12.214	1.323	0.542	0.787	3.61	0.4	-0.88	-0.35	0.0606256	0.7439	0.597064	0.657796	0.150209	0.933586	0.877748	0.936976	75.22	80.67	126.87	7.38	21.8092	22.1011	23.0874	23.4692	3	2	3	3	3	22.1		9
High	CL2837.Contig3_All::g.272281::m.272281	14	272	14	14	0.138	0.465	0.861	0.812	-2.86	-1.1	-0.22	-0.3	0.0372652	0.138881	0.778453	0.442442	0.097735	0.406568	0.942646	0.820085	146	114.08	123.51	70.15	27.8276	28.0895	28.7254	28.9688	3	3	3	3	3	554.29		51
High	CL2837.Contig4_All::g.272288::m.272288	19	412	19	19	0.949	0.922	0.823	0.924	-0.08	-0.12	-0.28	-0.11	0.613881	0.718934	0.891012	0.822545	0.814309	0.922907	0.968694	0.976373	117.66	126.97	122.35	76.88	28.007	28.5233	28.5516	28.5231	3	3	3	3	3	796.21		56
High	CL284.Contig17_All::g.65109::m.65109	4	6	4	0		1.801	0.541	2.776		0.85	-0.89	1.47		0.444396	0.733141	0.0375613		0.775746	0.93015	0.165185		85.91	86.97	77.74		21.532	20.1715	21.2429	2	2	2	3	3	2.56		6
High	CL2841.Contig3_All::g.272389::m.272389	2	2	2	0	0.01	0.01	0.01	0.01	-6.64	-6.64	-6.64	-6.64	1e-17	1e-17	1e-17	1e-17	3.06414e-17	5.39753e-17	6.24054e-17	7.44205e-17									3					1.88		1
High	CL2842.Contig4_All::g.272413::m.272413	4	10	4	0	0.01	0.879	2.446	1.978	-6.64	-0.19	1.29	0.98	1e-17	0.893793	0.0873215	0.0631031	3.06414e-17	0.973043	0.300821	0.245547		245.29	102.01	79.56		21.7076	22.115	23.0018	3		2	3	3	2.5		17
High	CL2846.Contig1_All::g.272469::m.272469	17	52	17	0	0.333	0.314	0.599	0.961	-1.59	-1.67	-0.74	-0.06	0.229479	0.0624587	0.522161	0.906475	0.447146	0.222786	0.839311	0.989392	134.7	127.72	96.3	68.1	23.8291	24.2019	24.2987	24.5784	3	3	3	3	3	60.56		31
High	CL2847.Contig12_All::g.272582::m.272582	7	14	7	7	3.249	1.282	3.673	1.212	1.7	0.36	1.88	0.28	0.535639	0.760832	0.0285558	0.512054	0.754586	0.933586	0.120816	0.864586	206.94	117.1	29.53	66.03	21.3542	22.1898	21.7061	22.0053	3	2	3	3	3	30.94		8
High	CL2847.Contig19_All::g.272629::m.272629	1	2	1	0	0.01	0.01	0.01	0.01	-6.64	-6.64	-6.64	-6.64	1e-17	1e-17	1e-17	1e-17	3.06414e-17	5.39753e-17	6.24054e-17	7.44205e-17									2					5.06		2
High	CL285.Contig13_All::g.65246::m.65246	2	2	2	0	100				6.64				1e-17				3.06414e-17													2				4.68		7
High	CL285.Contig21_All::g.65305::m.65305	10	70	10	6	0.786	0.855	0.985	1.188	-0.35	-0.23	-0.02	0.25	0.986501	0.863896	0.474627	0.245908	0.996287	0.967721	0.813892	0.625179	117	82.58	85.95	70.1	25.3055	25.7538	25.8147	26.0043	3	3	3	3	3	130.82		33
High	CL285.Contig52_All::g.65587::m.65587	4	35	4	4	1.942	0.765	0.318	0.332	0.96	-0.39	-1.65	-1.59	0.510031	0.846799	0.0738193	0.00198853	0.731383	0.960089	0.2656	0.0118296	127.67	51.63	23.53	20.35	23.8601	24.6262	23.9602	24.1722	3	3	3	2	3	82.55		45
High	CL2850.Contig1_All::g.272724::m.272724	16	84	16	16	0.861	0.566	0.687	0.805	-0.22	-0.82	-0.54	-0.31	0.979515	0.461117	0.734372	0.669734	0.993836	0.788222	0.93015	0.940805	142	110.6	95.84	70.9	24.7215	25.0611	24.9381	25.4576	3	3	3	3	3	122.18		26
High	CL2851.Contig4_All::g.272777::m.272777	4	27	4	4	0.598	0.883	0.861	1.416	-0.74	-0.18	-0.22	0.5	0.564656	0.952623	0.811128	0.290592	0.779716	0.990005	0.95107	0.675782	128.3	61.1	114.19	48.67	22.7599	23.021	22.9987	22.9488	3	3	3	3	3	46.34		10
High	CL2852.Contig4_All::g.272808::m.272808	3	4	3	0	0.01			1.54	-6.64			0.62	1e-17			0.381601	3.06414e-17			0.775494				25.29				19.0846	2		3	2	3	7.89		6
High	CL2854.Contig3_All::g.272880::m.272880	4	10	4	4	1.147	0.303	0.754	0.51	0.2	-1.72	-0.41	-0.97	0.976363	0.159549	0.999015	0.153952	0.992657	0.446446	0.999819	0.472256	146.4	49.7	103.86	88.34	22.8293	22.4584	22.9224	23.2276	3	2	3	3	3	15.62		37
High	CL2854.Contig4_All::g.272882::m.272882	3	5	3	3		100				6.64				1e-17				5.39753e-17													3			2.56		10
High	CL2857.Contig2_All::g.272923::m.272923	1	1	1	1																														2.65		1
High	CL2858.Contig15_All::g.273005::m.273005	2	3	2	0			0.917				-0.12				0.725203				0.928076				29.1				20.3961		2	3	2	3	2	2.43		14
High	CL2859.Contig12_All::g.273091::m.273091	15	103	15	0	0.407	0.456	1.156	0.814	-1.3	-1.13	0.21	-0.3	0.444769	0.225085	0.245618	0.675426	0.679971	0.552652	0.593079	0.940805	136.23	78.17	83.48	82.35	25.2105	25.473	25.5639	25.7071	3	3	3	3	3	189.35		45
High	CL286.Contig2_All::g.65756::m.65756	6	30	6	0	0.01	1.014	3.532	1.258	-6.64	0.02	1.82	0.33	1e-17	0.890641	0.001595	0.356286	3.06414e-17	0.973043	0.00849562	0.751513		142.45	134.7	87.19		23.6142	24.1812	24.0959	3		3	3	3	40.2		28
High	CL286.Contig4_All::g.65762::m.65762	9	130	9	7	5.105	0.891	1.318	1.467	2.35	-0.17	0.4	0.55	0.0111372	0.793178	0.103787	0.0595332	0.0315128	0.946485	0.341262	0.235582	137.11	142.23	109.24	103.19	26.2916	26.7955	27.0739	26.8762	3	3	3	3	3	254.6		58
High	CL2860.Contig3_All::g.273116::m.273116	4	26	2	0	1.977	4.313	0.666	0.6	0.98	2.11	-0.59	-0.74	0.874668	0.0992308	0.916541	0.539989	0.953152	0.321966	0.975138	0.882244	31.72	50.01	95.71	37.36	20.0756	21.0088	20.0337	20.2423	2	3	3	3	3	57.69		8
High	CL2860.Contig5_All::g.273132::m.273132	3	22	1	1	1.309	0.033	1.438	2.381	0.39	-4.91	0.52	1.25	0.928527	0.000118301	0.322676	0.015121	0.974552	0.00059683	0.681632	0.0760131	107.33	147.53	41.76	34.83	21.8627	21.7891	22.5485	23.1537	2	3	3	3	3	12.18	Acetyl [N-Term]	7
High	CL2861.Contig4_All::g.273141::m.273141	6	18	6	0	8.027	1.599	2.313	1.09	3	0.68	1.21	0.12	0.122778	0.517708	0.0447061	0.675652	0.277334	0.825609	0.177365	0.940805	128.04	96.37	111.67	69.36	21.9596	22.5734	23.3584	22.9751	3	2	3	3	3	10.45		27
High	CL2862.Contig1_All::g.273144::m.273144	19	98	2	2	0.632	0.468	0.499	0.97	-0.66	-1.1	-1	-0.04	0.568491	0.411376	0.529619	0.878067	0.78301	0.750949	0.844235	0.983646	485.61	114.44	82.48	88.21	22.3034	22.8386	22.7331	23.1152	3	2	3	3	3	140.47		31
High	CL2862.Contig2_All::g.273147::m.273147	20	99	3	3	1.815	1.295	0.01	0.627	0.86	0.37	-6.64	-0.67	0.891773	0.769966	1e-17	0.486299	0.96136	0.935563	6.24054e-17	0.853363	79.61	39.15	22.75	51.37	21.5999	21.8844		22.1942	3	2	3	3	3	139.59		33
High	CL2863.Contig4_All::g.273166::m.273166	10	66	10	10	0.162	0.464	0.697	1.055	-2.62	-1.11	-0.52	0.08	0.0628194	0.282334	0.810894	0.581364	0.155111	0.626561	0.950916	0.908606	102.21	113.55	96.88	68.46	24.6019	24.8797	24.9654	24.9141	3	3	3	3	3	106.74		31
High	CL2864.Contig10_All::g.273193::m.273193	9	29	9	9	1.759	1.938	0.783	1.017	0.81	0.95	-0.35	0.02	0.447412	0.0492376	0.953753	0.615273	0.682805	0.184169	0.985926	0.920029	60.07	113.82	96.37	69.15	24.6228	25.4766	24.9975	25.4126	3	2	3	3	3	60.73		38
High	CL2865.Contig1_All::g.273196::m.273196	6	26	6	6	4.237	1.376	0.926	0.949	2.08	0.46	-0.11	-0.08	0.346473	0.64691	0.790971	0.906841	0.592788	0.893984	0.943436	0.989392	172.7	140.56	67.29	79.1	21.8459	22.5056	22.3023	22.6376	3	3	3	3	3	35.26		12
High	CL2866.Contig2_All::g.273214::m.273214	2	7	2	2	0.01	1.001	2.024	0.566	-6.64	0	1.02	-0.82	1e-17	0.933575	0.0979187	0.361677	3.06414e-17	0.983434	0.328019	0.76018		80.32	98.05	69.68		22.5179	23.0184	22.2954	3		3	3	3	14.34		23
High	CL2866.Contig3_All::g.273215::m.273215	7	74	7	7	0.776	0.782	0.598	0.749	-0.37	-0.36	-0.74	-0.42	0.993892	0.952651	0.39721	0.446152	0.998131	0.990005	0.75564	0.824623	137.58	112.18	70.73	48.08	25.5317	25.8474	26.2255	25.9914	3	3	3	3	3	123.36		62
High	CL2868.Contig2_All::g.273235::m.273235	5	125	1	1				100				6.64				1e-17				7.44205e-17													2	238.37		20
High	CL2870.Contig1_All::g.273249::m.273249	21	306	21	16	0.755	0.479	0.623	0.707	-0.41	-1.06	-0.68	-0.5	0.843137	0.162188	0.456978	0.175882	0.939937	0.451222	0.801893	0.510112	137.7	130.01	107.21	107.16	28.3177	28.6115	28.6089	28.9147	3	3	3	3	3	477.8		59
High	CL2871.Contig4_All::g.273277::m.273277	22	127	22	22	0.633	0.242	0.999	0.985	-0.66	-2.05	0	-0.02	0.968517	0.00122504	0.453503	0.966505	0.990634	0.00595481	0.799323	0.999326	124.84	140.75	92.97	79.25	27.43	27.5171	27.7882	28.1674	3	3	3	3	3	252.11		51
High	CL2872.Contig10_All::g.273315::m.273315	38	259	1	1																														410.4		48
High	CL2872.Contig3_All::g.273285::m.273285	38	260	1	0	0.01	0.01	0.433	1.567	-6.64	-6.64	-1.21	0.65	1e-17	1e-17	0.405935	0.297112	3.06414e-17	5.39753e-17	0.763587	0.683667			25.62	199.31			21.4154	21.9052	2			2	2	411.18		46
High	CL2873.Contig2_All::g.273391::m.273391	20	78	20	20	0.651	1.022	0.822	0.718	-0.62	0.03	-0.28	-0.48	0.821374	0.514439	0.870926	0.331054	0.92805	0.824767	0.963107	0.725519	131.59	122.58	124.63	94.4	25.5557	26.2574	26.1462	26.0636	3	3	3	3	3	132.35		43
High	CL2874.Contig5_All::g.273406::m.273406	4	10	4	0	0.01	0.828	0.483	0.455	-6.64	-0.27	-1.05	-1.14	1e-17	0.828828	0.499896	0.165244	3.06414e-17	0.955926	0.827057	0.488387		131.06	62.34	91.26		22.4259	22.7167	22.5464	3		3	3	3	15.06		8
High	CL2878.Contig10_All::g.273606::m.273606	9	27	9	9	1.195	1.888	0.535	0.977	0.26	0.92	-0.9	-0.03	0.886163	0.134986	0.497128	0.847742	0.958835	0.398655	0.827057	0.977492	234.25	60.74	116.86	105.09	23.5384	24.2485	23.7063	24.4976	3	3	3	3	3	39.05		27
High	CL2879.Contig2_All::g.273624::m.273624	4	6	4	0	0.873	5.521		2.265	-0.2	2.46		1.18	0.628824	0.0432518		0.100852	0.825105	0.165447		0.352981	58.86	113.74		132.31	20.2062	20.5572		20.4204	2	3	2	3	3	8.21		10
High	CL288.Contig10_All::g.65868::m.65868	19	87	19	0	0.26	0.57	0.625	0.499	-1.94	-0.81	-0.68	-1	0.220459	0.381264	0.501616	0.00347584	0.435558	0.734251	0.827135	0.0199384	144.28	113.31	117.72	94.77	26.4674	26.59	26.5919	26.6151	3	3	3	3	3	125.39		19
High	CL288.Contig21_All::g.65991::m.65991	11	54	9	9	1.212	0.46	0.481	0.765	0.28	-1.12	-1.05	-0.39	0.874141	0.238498	0.326623	0.577548	0.952937	0.56957	0.687017	0.907869	114.39	124.91	72.58	63.33	23.5871	23.7566	23.9975	24.112	3	3	3	3	3	100.89		22
High	CL2880.Contig2_All::g.273645::m.273645	6	35	6	6	0.339	0.64	0.559	0.762	-1.56	-0.64	-0.84	-0.39	0.231895	0.618826	0.437899	0.586601	0.45101	0.880244	0.790127	0.908606	1002.83	86.3	96.37	23.61	23.9599	24.0819	24.195	24.2922	3	3	3	3	3	53.24		29
High	CL2881.Contig10_All::g.273692::m.273692	12	34	12	0	10.649	0.839	0.812	1.163	3.41	-0.25	-0.3	0.22	0.00734922	0.998449	0.90089	0.348734	0.0210985	0.999319	0.971058	0.744483	129.08	136.15	117.75	84.8	24.451	24.5384	24.9598	24.9551	3	2	3	3	3	53.3		27
High	CL2882.Contig1_All::g.273702::m.273702	7	15	7	0		2.288		1.011		1.19		0.02		0.324425		0.823602		0.670289		0.976373		109.08		73.85		21.9965		21.3772	2	3	3	2	3	30.02		16
High	CL2882.Contig6_All::g.273727::m.273727	5	28	5	0	1.46	0.658	0.677	0.601	0.55	-0.6	-0.56	-0.73	0.913198	0.611389	0.826036	0.438716	0.968784	0.875469	0.953302	0.815972	134.38	91.72	100.58	93.05	22.254	22.4107	22.321	22.4625	3	3	3	3	3	34.81		16
High	CL2884.Contig3_All::g.273768::m.273768	19	203	19	19	0.335	0.914	0.877	1.147	-1.58	-0.13	-0.19	0.2	0.372654	0.736916	0.734427	0.493052	0.615981	0.929563	0.93015	0.855427	144.92	114.81	113.77	85.74	26.6309	27.0414	27.2233	27.7585	3	3	3	3	3	368.66		57
High	CL2886.Contig2_All::g.273807::m.273807	3	5	3	0	0.01		0.478	0.805	-6.64		-1.07	-0.31	1e-17		0.562074	0.916422	3.06414e-17		0.857926	0.99137			24.79	32.18			21.0055	20.943	2		3	3	2	8.77		13
High	CL2887.Contig1_All::g.273895::m.273895	3	7	3	0		0.698	2.33	1.091		-0.52	1.22	0.13		0.772468	0.0912713	0.688143		0.93632	0.311655	0.943393		45.75	83.17	43.12		21.5379	22.3803	22.0916	3	2	3	3	2	9.42		19
High	CL2887.Contig3_All::g.273900::m.273900	9	29	9	9	3.25	0.939	0.815	0.846	1.7	-0.09	-0.3	-0.24	0.251843	0.838619	0.973782	0.804986	0.478183	0.958114	0.993839	0.971786	73.72	84.05	110.07	53.41	23.6268	24.1041	23.9716	24.228	3	3	3	3	3	33.44		43
High	CL2889.Contig10_All::g.273978::m.273978	9	186	2	2	0.371	1.587	0.965	1.108	-1.43	0.67	-0.05	0.15	0.370902	0.0671942	0.502921	0.528227	0.614508	0.234758	0.827718	0.876925	123.06	82.3	78.29	61.94	25.6622	26.4529	26.1389	26.7937	3	2	3	3	3	402.75		52
High	CL289.Contig12_All::g.66141::m.66141	10	66	10	10	1.163	0.722	1.047	1.297	0.22	-0.47	0.07	0.38	0.608071	0.768477	0.372506	0.160398	0.811997	0.934123	0.734044	0.482211	143.94	104.16	118.05	97.78	25.3853	26.0331	25.8082	26.2611	3	3	3	3	3	122.93		18
High	CL289.Contig5_All::g.66065::m.66065	3	11	3	0	8.982	0.383	1.691	1.566	3.17	-1.39	0.76	0.65	0.0971098	0.283195	0.259995	0.283174	0.229463	0.626771	0.609317	0.667827	82.01	142.27	44.09	64.63	22.2605	21.8489	21.8222	21.9267	3	3	3	3	3	8.75		9
High	CL2890.Contig3_All::g.274004::m.274004	4	29	4	4	0.739	1.053	0.961	0.954	-0.44	0.07	-0.06	-0.07	0.71288	0.658937	0.673479	0.927946	0.872755	0.898379	0.909527	0.998259	66.91	93.28	49.67	47.95	23.9713	24.7073	24.5039	24.4162	3	2	3	3	3	47.35		19
High	CL2892.Contig10_All::g.274196::m.274196	1	2	1	0	0.01	0.972	0.01	0.44	-6.64	-0.04	-6.64	-1.18	1e-17	0.97304	1e-17	0.290855	3.06414e-17	0.991588	6.24054e-17	0.675782		128.31		130.49		21.0909		20.6671	2		2		3	4.6		3
High	CL2892.Contig15_All::g.274212::m.274212	4	15	4	4	0.01	0.01	1.588		-6.64	-6.64	0.67		1e-17	1e-17	0.326727		3.06414e-17	5.39753e-17	0.687078				96.89				21.1906		2			3	2	20.5		13
High	CL2895.Contig10_All::g.274324::m.274324	7	25	7	0		0.309	0.087	0.742		-1.69	-3.52	-0.43		0.0575866	0.000723243	0.502917		0.208811	0.00398798	0.857298		81.55	109.09	79.98		23.5074	22.7826	24.4625	3	3	3	3	3	36.27		26
High	CL2896.Contig5_All::g.274355::m.274355	39	278	39	39	1.223	0.839	0.563	1.048	0.29	-0.25	-0.83	0.07	0.443002	0.917234	0.289423	0.760313	0.678922	0.978681	0.642859	0.961604	146.52	136.52	115.68	94.75	26.3458	27.1075	26.9103	27.3045	3	3	3	3	3	453.14		45
High	CL2898.Contig2_All::g.274371::m.274371	4	22	1	1	0.01	13.12	0.01	0.01	-6.64	3.71	-6.64	-6.64	1e-17	0.0111557	1e-17	1e-17	3.06414e-17	0.0486425	6.24054e-17	7.44205e-17		223.5				19.7394			2		2			16.07		17
High	CL2899.Contig10_All::g.274404::m.274404	8	30	8	0	0.2	0.362	0.156	0.737	-2.32	-1.47	-2.68	-0.44	0.0980993	0.0906179	1.39394e-05	0.438221	0.231198	0.297805	8.20552e-05	0.815967	135.35	120.9	138.01	100.41	25.2825	25.3527	25.3956	25.479	3	3	3	3	3	67.54		17
High	CL29.Contig101_All::g.9985::m.9985	25	234	25	25	0.657	0.614	0.86	0.858	-0.61	-0.7	-0.22	-0.22	0.990932	0.463165	0.781666	0.59156	0.997643	0.788994	0.943267	0.908915	147.94	108.12	100.45	68.91	26.9167	27.3911	27.3566	27.4946	3	3	3	3	3	405.38		56
High	CL29.Contig16_All::g.9522::m.9522	1	1	1	0		100				6.64				1e-17				5.39753e-17													2			0		5
High	CL290.Contig25_All::g.66260::m.66260	7	24	5	5	0.558	3.031	1.327	1.079	-0.84	1.6	0.41	0.11	0.400236	0.200173	0.411192	0.731838	0.64292	0.512676	0.771121	0.96007	138.4	76.21	91.06	94.09	21.7621	21.7997	22.3509	22.265	3	3	3	3	3	21.39		20
High	CL2901.Contig2_All::g.274439::m.274439	7	24	7	0	0.032	0.296	0.261	0.547	-4.99	-1.76	-1.94	-0.87	0.000241039	0.0515577	0.00677544	0.0602638	0.000722448	0.190511	0.0335533	0.236947	124.35	101.95	106.72	82.57	24.7459	24.8602	24.8914	24.9611	3	3	3	3	3	33.48		9
High	CL2904.Contig3_All::g.274646::m.274646	5	12	5	0	0.264	0.195	0.567	1.117	-1.92	-2.36	-0.82	0.16	0.116081	0.102787	0.645031	0.66733	0.265895	0.33198	0.894252	0.940805	173.41	228.08	68.1	64.77	21.221	21.2863	21.7079	22.1217	3	2	2	3	3	16.5		11
High	CL2906.Contig16_All::g.274723::m.274723	9	41	9	0	2.767	1.264	1.006	1.334	1.47	0.34	0.01	0.42	0.544034	0.729527	0.624179	0.314071	0.762689	0.92545	0.885779	0.703797	72.21	96.77	120.35	95.98	22.0556	22.4873	22.8647	23.3241	3	3	3	3	3	49.34		20
High	CL2906.Contig5_All::g.274682::m.274682	8	87	8	8	0.906	1.045	1.222	1.189	-0.14	0.06	0.29	0.25	0.877374	0.692582	0.319407	0.406463	0.954622	0.909636	0.678482	0.787735	121.74	132.48	98.18	62.73	23.8242	24.1069	24.3608	24.6103	3	3	3	3	3	125.51		38
High	CL291.Contig37_All::g.66597::m.66597	14	46	13	0	1.278	0.633	0.412	1.371	0.35	-0.66	-1.28	0.46	0.879422	0.522611	0.204891	0.223204	0.954813	0.826538	0.533814	0.587513	274.46	113.71	79.84	60.94	23.1879	23.6324	23.8268	23.7978	3	3	3	3	3	76.04		18
High	CL291.Contig44_All::g.66657::m.66657	2	7	1	1	0.01	1.789	0.507	2.515	-6.64	0.84	-0.98	1.33	1e-17	0.503378	0.652656	0.0595408	3.06414e-17	0.816352	0.898864	0.235582		240	112.91	101.5		20.2483	20.0493	21.6175	2		2	3	3	16.99		4
High	CL2911.Contig2_All::g.274775::m.274775	1	2	1	0	0.565	0.01	0.56	0.01	-0.82	-6.64	-0.84	-6.64	0.421374	1e-17	0.766983	1e-17	0.662717	5.39753e-17	0.941605	7.44205e-17	82.11		136		20.1469		20.4121		3	2		2		4.25		5
High	CL2912.Contig2_All::g.274776::m.274776	8	53	8	8	0.628	0.214	0.401	0.913	-0.67	-2.22	-1.32	-0.13	0.625145	0.0114122	0.285139	0.972204	0.822274	0.049716	0.636277	0.999326	109.51	143.11	94.53	93.05	23.1866	23.574	23.4665	23.8839	3	3	3	3	3	56.59		34
High	CL2912.Contig7_All::g.274799::m.274799	7	51	7	7	1.55	0.776	0.915	1.094	0.63	-0.37	-0.13	0.13	0.644195	0.894186	0.750983	0.457917	0.834691	0.973051	0.938901	0.832174	132.38	106.88	81.61	81.72	24.2252	24.4307	24.5618	25.0603	3	3	3	3	3	71.98		40
High	CL2912.Contig8_All::g.274800::m.274800	2	8	2	2	5.541	1.343	0.53	0.817	2.47	0.43	-0.92	-0.29	0.277723	0.686584	0.70743	0.963413	0.513135	0.909241	0.921582	0.999326	34.03	137.01	16.04	37.67	20.7116	20.7071	20.1002	20.7721	2	2	3	2	3	9.5		23
High	CL2913.Contig6_All::g.274830::m.274830	8	27	8	8	0.733	2.123	1.26	1.429	-0.45	1.09	0.33	0.52	0.551674	0.356832	0.502797	0.291151	0.769169	0.707812	0.827718	0.675906	101.38	130.84	136.88	93.37	21.8739	22.2421	21.9998	22.8415	3	3	3	3	3	30.51		12
High	CL2914.Contig3_All::g.274851::m.274851	27	176	27	27	1.336	1.17	0.777	1.021	0.42	0.23	-0.36	0.03	0.367052	0.31828	0.995269	0.84525	0.611187	0.665056	0.999688	0.977492	146.01	136.65	124.31	123.53	26.3655	27.1741	26.7427	27.1941	3	3	3	3	3	318.45		58
High	CL2915.Contig2_All::g.274857::m.274857	4	28	4	4	6.568	0.212	0.878	1.3	2.72	-2.24	-0.19	0.38	0.19754	0.110839	0.900221	0.487444	0.403051	0.351019	0.970944	0.85399	125.61	88.83	97.95	82.43	21.582	21.3602	21.6671	22.2411	3	3	3	3	3	24.31		10
High	CL2916.Contig1_All::g.274881::m.274881	3	21	3	3	1.559	1.795	0.503	1.424	0.64	0.84	-0.99	0.51	0.984038	0.455698	0.586825	0.360809	0.99462	0.784269	0.873174	0.758707	57.02	83.3	91.03	61.92	20.9458	21.4478	21.1955	21.7867	3	2	3	3	3	37.34		21
High	CL2916.Contig8_All::g.274894::m.274894	6	82	6	0	0.307	0.676	0.775	0.679	-1.71	-0.56	-0.37	-0.56	0.267062	0.718035	0.984028	0.263927	0.497584	0.922907	0.996301	0.64611	140.05	129.31	85.86	97.98	24.7448	25.359	25.7468	25.3204	3	3	3	3	3	127.71		33
High	CL2919.Contig1_All::g.274955::m.274955	13	169	9	0	0.108	0.7	0.886	0.931	-3.22	-0.51	-0.17	-0.1	0.0156819	0.72688	0.708895	0.864764	0.0436578	0.925151	0.921649	0.982829	135.7	114.38	100.64	101.83	26.5477	26.6577	26.9813	27.1121	3	3	3	3	3	219.72		53
High	CL2922.Contig2_All::g.274998::m.274998	15	36	15	15	0.411	0.932	0.161	0.414	-1.28	-0.1	-2.64	-1.27	0.354182	0.987691	0.0140335	0.0576722	0.600747	0.996137	0.0652963	0.229653	741.76	92.2	42.77	63.46	22.3216	23.3477	22.491	22.9227	3	2	3	3	3	62.48		12
High	CL2922.Contig7_All::g.275057::m.275057	20	366	20	20	0.488	0.926	0.731	1.01	-1.04	-0.11	-0.45	0.01	0.697243	0.710894	0.814001	0.88076	0.865498	0.919251	0.951805	0.983646	136.84	135.27	124.24	88	27.6067	28.0305	28.0039	28.2002	3	3	3	3	3	609.12		65
High	CL2924.Contig2_All::g.275119::m.275119	5	21	5	5	0.01	0.22	1.314	0.729	-6.64	-2.19	0.39	-0.46	1e-17	0.0687306	0.318778	0.620186	3.06414e-17	0.239036	0.678014	0.922795		128.25	112.35	87.79		22.2814	23.341	22.73	3		3	3	3	34.23		30
High	CL2925.Contig2_All::g.275125::m.275125	3	22	3	0	2.667	1.053	1.296	1.484	1.42	0.07	0.37	0.57	0.467359	0.880294	0.306781	0.146559	0.698212	0.969642	0.662946	0.458311	145.49	72.67	64	30.03	23.0118	23.4246	23.4213	23.7656	3	3	3	3	3	30.45		30
High	CL2927.Contig2_All::g.275148::m.275148	3	18	3	0	1.719	0.494	0.331	0.49	0.78	-1.02	-1.59	-1.03	0.91138	0.413185	0.220504	0.223397	0.968784	0.751925	0.559959	0.587522	45.67	82.94	58.69	59.01	21.6616	21.9453	21.8885	22.2642	3	2	3	2	3	28.9		20
High	CL2928.Contig2_All::g.275163::m.275163	2	7	2	2	2.219	0.01	0.22	2.184	1.15	-6.64	-2.18	1.13	0.785058	1e-17	0.132647	0.119287	0.915204	5.39753e-17	0.406343	0.397337	132.56		118.91	23.99	20.234		20.0428	20.6387	3	2		2	3	8.7		14
High	CL293.Contig3_All::g.66881::m.66881	5	15	5	0	0.217	0.718	0.454	1.414	-2.2	-0.48	-1.14	0.5	0.0971649	0.774821	0.539847	0.407233	0.229463	0.937619	0.850839	0.788056	146.37	115	104.16	60.41	20.6344	20.7857	20.9233	21.6265	3	3	3	3	3	18.33		8
High	CL2933.Contig9_All::g.275368::m.275368	3	3	3	0																														3.99		7
High	CL2934.Contig3_All::g.275391::m.275391	4	6	4	4	0.01	1.023	1.157	0.507	-6.64	0.03	0.21	-0.98	1e-17	0.92033	0.570141	0.282302	3.06414e-17	0.979245	0.865236	0.667827		81.43	110.85	41.86		21.6132	22.0247	21.5712	3		2	3	3	11.49		6
High	CL2935.Contig4_All::g.275427::m.275427	4	16	4	4	0.905	0.694	0.406	0.59	-0.14	-0.53	-1.3	-0.76	0.879616	0.603578	0.311787	0.232226	0.954813	0.872735	0.669379	0.603618	292.75	79.94	90.9	55.79	23.0639	23.5883	23.2903	23.3741	3	2	3	3	3	31.55		18
High	CL2939.Contig3_All::g.275448::m.275448	3	5	3	3	39.58		4.131	48.323	5.31		2.05	5.59	0.0167891		0.032937	1.83175e-10	0.0465904		0.136171	1.35132e-09	95.17		103.3	666.6	17.2944		14.2649	19.3302	2	2	2	2	3	8.6		10
High	CL2942.Contig1_All::g.275781::m.275781	4	13	4	4		1.378	0.862	0.335		0.46	-0.21	-1.58		0.592641	0.84727	0.0579192		0.868767	0.956394	0.230538		130.53	89.7	95.98		22.9156	22.1424	21.9282	3	2	3	3	3	13.17		14
High	CL2943.Contig15_All::g.275957::m.275957	9	183	1	1	9.698	7.926	43.682	11.484	3.28	2.99	5.45	3.52	0.1351	0.0168776	1.39888e-14	9.22528e-08	0.300436	0.0718568	8.69453e-14	6.63223e-07	239.01	117.4	55.73	51.13	20.2181	21.9285	24.0736	22.5883	2	2	3	3	3	302.23		41
High	CL2943.Contig8_All::g.275881::m.275881	26	5052	18	0	0.546	0.876	0.93	0.939	-0.87	-0.19	-0.1	-0.09	0.813118	0.825188	0.598686	0.876553	0.925645	0.955563	0.877748	0.983646	141.63	121.37	115.37	117.27	31.5181	32.1835	31.8428	32.2271	3	3	3	3	3	11859.8		67
High	CL2946.Contig2_All::g.276140::m.276140	1	2	1	0		100		100		6.64		6.64		1e-17		1e-17		5.39753e-17		7.44205e-17											2		2	1.67		6
High	CL2947.Contig3_All::g.276157::m.276157	9	28	9	0	3.642	1.435	0.772	0.888	1.86	0.52	-0.37	-0.17	0.352164	0.548367	0.914179	0.936304	0.598345	0.840504	0.975138	0.999223	101.22	68.22	64.99	39.35	22.8203	22.9562	23.2935	23.3408	3	2	3	3	3	44.74		30
High	CL2949.Contig1_All::g.276198::m.276198	3	11	3	3	0.01	0.792	0.949	1.047	-6.64	-0.34	-0.07	0.07	1e-17	0.822058	0.683456	0.723617	3.06414e-17	0.954568	0.913804	0.96007		117.41	90.38	19.53		23.0304	23.0858	23.3056	3		3	3	3	19.44		7
High	CL295.Contig21_All::g.67107::m.67107	16	125	15	0	3.742	1.085	1.241	1.02	1.9	0.12	0.31	0.03	0.0929762	0.535575	0.164753	0.602682	0.221661	0.833648	0.470809	0.916375	144.14	140.55	99.29	103.53	25.0709	25.0867	25.69	25.6353	3	3	3	3	3	234.7		46
High	CL295.Contig3_All::g.67002::m.67002	1	2	1	1	0.382	0.617	0.564	0.707	-1.39	-0.7	-0.83	-0.5	0.237542	0.661536	0.715614	0.688318	0.459575	0.898379	0.924541	0.943393	41.56	44.87	53.06	43.93	20.6976	21.0945	20.9476	21.2304	2	2	2	3	2	2.3		7
High	CL2951.Contig5_All::g.276223::m.276223	4	11	4	0	0.01			1.594	-6.64			0.67	1e-17			0.113325	3.06414e-17			0.385902				27.88				23.6155	3		2	3	3	14.4		10
High	CL2955.Contig6_All::g.276354::m.276354	14	48	14	0	0.856	0.733	0.937	0.55	-0.22	-0.45	-0.09	-0.86	0.852012	0.821781	0.712577	0.0820526	0.943126	0.954473	0.92357	0.300161	123.64	116.5	103.73	74.49	24.0905	24.8726	24.5584	24.7639	3	2	3	3	3	64.78		33
High	CL2956.Contig8_All::g.276398::m.276398	10	36	10	0	1.683	0.668	0.762	0.913	0.75	-0.58	-0.39	-0.13	0.555975	0.69346	0.942552	0.946546	0.771795	0.909636	0.981432	0.999326	145.88	92.63	129	69.71	24.2428	24.9798	25.8111	25.9403	3	3	3	3	3	58.25		17
High	CL2959.Contig10_All::g.276575::m.276575	6	9	6	0	100	2.566	0.71	0.416	6.64	1.36	-0.49	-1.27	1e-17	0.298993	0.984543	0.216663	3.06414e-17	0.642736	0.996301	0.57723	35.14	138.83	70.31	88.21		21.0889	19.9406	20.222	3	2	3	3	3	9.05		5
High	CL296.Contig3_All::g.67138::m.67138	20	141	20	20	0.215	0.366	0.501	0.857	-2.22	-1.45	-1	-0.22	0.135717	0.0323646	0.172468	0.617759	0.301373	0.128897	0.484757	0.921542	134.65	134.95	130.05	105.57	25.9671	26.1838	26.3067	26.7149	3	3	3	3	3	210.18		54
High	CL2960.Contig3_All::g.276592::m.276592	21	168	21	21	1.043	0.768	0.641	0.706	0.06	-0.38	-0.64	-0.5	0.613715	0.931124	0.546514	0.198056	0.814309	0.982444	0.854874	0.550583	145.05	133.6	108.77	98.24	26.0309	26.5044	26.3463	26.5239	3	3	3	3	3	266.06		54
High	CL2961.Contig10_All::g.276635::m.276635	8	53	8	8	2.441	1.747	1.379	0.634	1.29	0.8	0.46	-0.66	0.619908	0.366911	0.304358	0.36651	0.818513	0.718502	0.660401	0.764034	145.59	122.6	110.64	114.05	22.5272	23.0629	23.0593	22.9589	3	3	3	3	3	58.59		47
High	CL2962.Contig4_All::g.276688::m.276688	2	2	2	2	100		100	100	6.64		6.64	6.64	1e-17		1e-17	1e-17	3.06414e-17		6.24054e-17	7.44205e-17										2		3	3	2.2		8
High	CL2963.Contig1_All::g.276693::m.276693	7	56	7	7	0.301	0.529	0.794	1.052	-1.73	-0.92	-0.33	0.07	0.26387	0.373412	0.954943	0.5101	0.493599	0.725667	0.98634	0.86252	102.57	127.75	82.13	73.54	25.1948	25.5205	25.7597	25.9534	3	2	3	3	3	112.4		67
High	CL2963.Contig6_All::g.276725::m.276725	8	26	8	8	0.545	1.25	0.585	0.73	-0.88	0.32	-0.77	-0.45	0.493108	0.453513	0.51404	0.456157	0.718979	0.783001	0.834644	0.831042	134.85	78.47	105.5	84.37	23.8385	24.3219	24.1409	24.7337	3	3	3	3	3	30.05		12
High	CL2964.Contig6_All::g.276781::m.276781	10	20	10	10	0.234	1.073	0.849	0.664	-2.09	0.1	-0.24	-0.59	0.154286	0.765938	0.907158	0.312633	0.336811	0.933586	0.975138	0.702199	218.38	101.26	137.54	117.77	23.5298	23.7543	23.8767	24.0434	3	2	3	3	3	38.55		40
High	CL2965.Contig5_All::g.276793::m.276793	5	24	5	5	2.341	0.729	0.567	0.871	1.23	-0.46	-0.82	-0.2	0.719861	0.755395	0.636308	0.953779	0.877823	0.933586	0.891961	0.999326	37.85	146.87	66.51	83.68	21.4414	21.6384	22.0307	21.9595	2	3	3	3	3	40.58		13
High	CL2967.Contig4_All::g.276805::m.276805	2	4	2	0	0.01	0.01	0.01	2.045	-6.64	-6.64	-6.64	1.03	1e-17	1e-17	1e-17	0.158875	3.06414e-17	5.39753e-17	6.24054e-17	0.481799				59.82				19.5636	2				3	12.82		6
High	CL2969.Contig2_All::g.276811::m.276811	9	70	9	9	0.325	1.703	1.796	1.539	-1.62	0.77	0.84	0.62	0.238455	0.0368803	0.00741841	0.0287533	0.460765	0.144441	0.0364062	0.13398	134.62	118.61	109.37	87.72	25.5092	26.1327	26.5115	26.6014	3	3	3	3	3	129.18		40
High	CL297.Contig17_All::g.67196::m.67196	1	4	1	0	0.01	0.306	1.346	0.328	-6.64	-1.71	0.43	-1.61	1e-17	0.228146	0.431463	0.118936	3.06414e-17	0.555456	0.785994	0.397018		126.35	109.19	126.35		20.5618	20.8716	20.5918	3		3	3	3	8.84		4
High	CL2970.Contig7_All::g.276906::m.276906	26	103	26	0	2.077	0.636	0.405	0.795	1.05	-0.65	-1.3	-0.33	0.248866	0.637957	0.0731772	0.609616	0.474624	0.891785	0.264785	0.919503	109.48	130.16	95.88	85.99	25.1802	25.5022	25.4253	25.8369	3	3	3	3	3	175.41		21
High	CL2973.Contig2_All::g.276939::m.276939	7	31	7	7	0.021	2.295	2.281	1.3	-5.55	1.2	1.19	0.38	0.00101192	0.123721	0.0231311	0.312034	0.00299764	0.373725	0.100583	0.701581	100.51	100.88	64.23	100.2	23.0508	23.5781	24.2676	24.0211	3	3	3	3	2	38.91		45
High	CL2977.Contig1_All::g.277078::m.277078	10	42	10	10	0.967	0.884	1.134	0.801	-0.05	-0.18	0.18	-0.32	0.934813	0.94696	0.424311	0.68955	0.97731	0.989367	0.782911	0.943393	46.26	125.29	91.41	82.55	23.8704	24.282	24.3408	24.2899	3	2	3	3	3	54.76		29
High	CL2979.Contig2_All::g.277155::m.277155	5	13	5	0		1.792	0.521	0.678		0.84	-0.94	-0.56		0.470227	0.572238	0.589297		0.794837	0.866869	0.908606		127.78	126.02	129.08		22.1671	22.2027	22.4705	3	2	3	3	3	20.6		13
High	CL2979.Contig5_All::g.277175::m.277175	4	14	4	0	0.974	0.736	2.495	0.397	-0.04	-0.44	1.32	-1.33	0.725727	0.728085	0.0843046	0.114969	0.879676	0.925151	0.293714	0.389809	66.24	107.74	52.64	68.35	21.8549	22.279	22.2618	22.1245	3	3	3	3	3	18.36		21
High	CL298.Contig10_All::g.67279::m.67279	5	9	5	5		0.256	0.076	0.152		-1.97	-3.72	-2.71		0.162614	0.00243007	0.00206336		0.452233	0.012796	0.0122434		76.3	53.9	139.66		21.5405	21.0545	21.0432	3	2	3	3	3	9.67		15
High	CL298.Contig9_All::g.67275::m.67275	8	83	8	0	0.712	0.574	1.362	1.112	-0.49	-0.8	0.45	0.15	0.918116	0.428426	0.074751	0.429402	0.970944	0.764976	0.267183	0.805685	134.59	127.86	69.17	81.22	25.192	25.6514	26.1695	26.3453	3	3	3	3	3	147.28		46
High	CL2980.Contig4_All::g.277196::m.277196	11	26	11	11	0.01	1.446	0.76	1.012	-6.64	0.53	-0.4	0.02	1e-17	0.320906	0.930595	0.765509	3.06414e-17	0.667089	0.97795	0.961604		102.4	94.46	114.18		24.0026	23.778	24.5709	3		3	3	3	37.04		27
High	CL2983.Contig6_All::g.277297::m.277297	23	204	23	0	3.777	0.955	0.769	1.029	1.92	-0.07	-0.38	0.04	0.0345532	0.629601	0.973342	0.760714	0.0910919	0.887485	0.993839	0.961604	128.53	108.34	120.13	91.81	26.0154	26.4218	26.4562	26.7576	3	3	3	3	3	341.28		56
High	CL2986.Contig3_All::g.277325::m.277325	15	67	15	15	3.426	0.78	0.208	0.526	1.78	-0.36	-2.26	-0.93	0.107418	0.95108	0.00117384	0.0341113	0.249529	0.989797	0.0064	0.153827	126.93	113.02	112.89	74.75	24.8793	25.1254	24.8862	25.3435	3	3	3	3	3	111.68		25
High	CL2987.Contig7_All::g.277355::m.277355	5	11	5	5	0.312	2.131	0.847	0.778	-1.68	1.09	-0.24	-0.36	0.167195	0.361898	0.890594	0.787345	0.35583	0.713243	0.968694	0.965452	89.37	133.08	93.08	64.09	20.7531	21.31	21.4651	21.4036	3	3	3	3	3	12.34		8
High	CL2988.Contig16_All::g.277520::m.277520	40	372	40	0	1.291	0.738	0.585	1.121	0.37	-0.44	-0.77	0.17	0.358892	0.811576	0.347402	0.555223	0.604821	0.953355	0.708392	0.893614	127.93	136.39	112.73	101.78	26.9292	27.3437	27.2551	27.689	3	3	3	3	3	571.9		43
High	CL2989.Contig18_All::g.277597::m.277597	8	30	8	0	1.929	0.767	1.176	1.809	0.95	-0.38	0.23	0.85	0.597906	0.727848	0.398087	0.0425958	0.805561	0.925151	0.755656	0.182329	165.93	123.59	88.98	81.14	23.2238	23.5797	23.3051	24.0118	3	2	3	3	3	50.26		30
High	CL2991.Contig1_All::g.277703::m.277703	2	7	2	2	0.514	1.683	0.306	1.352	-0.96	0.75	-1.71	0.43	0.313667	0.410002	0.194133	0.448111	0.557525	0.749997	0.520015	0.825906	133.54	95.87	138.98	117.59	20.8747	22.8047	21.4269	21.6765	3	3	3	3	3	7.94		10
High	CL2991.Contig3_All::g.277712::m.277712	17	175	17	17	4.649	1.178	1.072	0.721	2.22	0.24	0.1	-0.47	0.0190199	0.278477	0.323333	0.283935	0.0524945	0.623269	0.682256	0.668885	142.11	114.09	122.98	97.29	25.5444	26.0766	26.0959	26.1815	3	3	3	3	3	204.88		68
High	CL2992.Contig3_All::g.277727::m.277727	11	55	11	11	1.395	1.901	1.299	0.985	0.48	0.93	0.38	-0.02	0.763744	0.0851145	0.219558	0.81466	0.902445	0.283283	0.558428	0.974525	68.21	113.08	68.42	63.83	23.9255	25.0443	24.8137	24.6217	3	3	3	3	3	108.51		26
High	CL2993.Contig1_All::g.277730::m.277730	14	217	14	14	0.798	0.797	1.055	1.214	-0.32	-0.33	0.08	0.28	0.785163	0.9728	0.356367	0.354946	0.915204	0.991588	0.717394	0.750693	122.23	124.19	110.74	77.59	26.8798	27.2493	27.6512	27.6683	3	3	3	3	3	413.69		50
High	CL2994.Contig6_All::g.277792::m.277792	12	51	12	0	2.928	1.021	0.798	0.691	1.55	0.03	-0.33	-0.53	0.238453	0.711796	0.999221	0.341486	0.460765	0.91984	0.999819	0.735253	139.08	85.23	107.61	107.08	24.25	24.6012	24.5294	24.7604	3	3	3	3	3	65.09		22
High	CL2996.Contig5_All::g.277833::m.277833	2	2	2	0	0.01	0.01	1.155	0.01	-6.64	-6.64	0.21	-6.64	1e-17	1e-17	0.571237	1e-17	3.06414e-17	5.39753e-17	0.866329	7.44205e-17			56.28				19.5252		2			3		4.38		5
High	CL2997.Contig2_All::g.277837::m.277837	2	4	2	0	0.01		0.01	0.01	-6.64		-6.64	-6.64	1e-17		1e-17	1e-17	3.06414e-17		6.24054e-17	7.44205e-17									3		2			5.15		8
High	CL3.Contig3_All::g.1426::m.1426	13	47	13	0	1.903	0.995	0.36	0.987	0.93	-0.01	-1.47	-0.02	0.628143	0.875988	0.163554	0.834374	0.824461	0.968798	0.468602	0.977492	69.28	139.96	108.93	81.43	23.1029	23.7499	23.6135	23.8627	3	3	3	3	3	49.52		20
High	CL300.Contig24_All::g.67731::m.67731	20	298	20	20	1.175	1.07	1.584	1.644	0.23	0.1	0.66	0.72	0.428859	0.47003	0.0271792	0.027655	0.671383	0.794837	0.115627	0.130231	136.95	142.41	130.73	79.26	26.5982	26.8687	27.1086	27.4605	3	3	3	3	3	433.77		56
High	CL3000.Contig3_All::g.277852::m.277852	5	47	5	0	0.122	0.343	0.336	1.226	-3.03	-1.54	-1.58	0.29	0.0203532	0.028221	0.0149611	0.205152	0.0558534	0.113875	0.0689869	0.559114	148.23	127.02	140.67	95.33	25.3983	25.7401	25.5995	26.0507	3	3	3	3	3	61.4		33
High	CL3003.Contig2_All::g.277947::m.277947	1	2	1	1	100		100		6.64		6.64		1e-17		1e-17		3.06414e-17		6.24054e-17											2		2		2.24		6
High	CL3003.Contig3_All::g.277955::m.277955	13	53	13	13	1.93	0.815	0.751	0.902	0.95	-0.3	-0.41	-0.15	0.420801	0.971708	0.934805	0.986433	0.662353	0.991588	0.978699	0.999326	116.45	96.86	100.62	66.18	24.5651	24.6904	25.1087	25.3268	3	2	3	3	3	83.3		38
High	CL3006.Contig2_All::g.278030::m.278030	2	5	2	0	1.505	0.01	9.667	0.57	0.59	-6.64	3.27	-0.81	0.928794	1e-17	0.000834478	0.490064	0.974552	5.39753e-17	0.0045686	0.854423	241.85		63.34	98.65	18.9175		21.6457	19.1278	2	2		3	3	10.06		2
High	CL3007.Contig14_All::g.278090::m.278090	2	2	2	0	0.01	0.01		1.409	-6.64	-6.64		0.49	1e-17	1e-17		0.390178	3.06414e-17	5.39753e-17		0.777016				77.93				20.0648	2			3	3	4.22		11
High	CL3008.Contig2_All::g.278093::m.278093	9	19	9	9	15.935	16.171	0.116	2.266	3.99	4.02	-3.11	1.18	0.0452359	0.00177599	0.0164426	0.0956412	0.116972	0.00852029	0.0749575	0.337437	92.24	115.59	64.69	93.6	20.8492	20.8172	20.6495	20.9836	3	3	3	2	3	22.59		8
High	CL3011.Contig10_All::g.278141::m.278141	19	362	19	19	1.1	1.153	0.655	0.936	0.14	0.2	-0.61	-0.1	0.482583	0.337901	0.560272	0.86295	0.710039	0.685497	0.857427	0.982829	144.99	137.73	109.5	120.6	28.349	28.8397	28.7293	29.0464	3	3	3	3	3	705.37		65
High	CL3014.Contig5_All::g.278170::m.278170	2	13	2	0	0.785	0.018	0.646	0.539	-0.35	-5.77	-0.63	-0.89	0.709475	1.36938e-06	0.782428	0.222417	0.872273	7.16004e-06	0.943267	0.586933	57.65	146.59	49.45	45.54	22.3757	22.3293	22.8416	22.889	3	2	3	3	3	14.76		10
High	CL3015.Contig1_All::g.278173::m.278173	3	17	3	3	0.01	0.607	0.836	0.897	-6.64	-0.72	-0.26	-0.16	1e-17	0.552744	0.824547	0.950612	3.06414e-17	0.841291	0.953097	0.999326		71.86	51.44	58.17		23.0837	23.4412	23.7756	2		3	3	3	49.24		36
High	CL3018.Contig8_All::g.278259::m.278259	8	33	8	0	0.803	0.595	0.27	0.926	-0.32	-0.75	-1.89	-0.11	0.778267	0.500835	0.0290395	0.999373	0.91084	0.814666	0.122302	0.99993	110.44	110.66	105.84	49.59	23.9502	24.5861	24.1366	24.5365	3	3	3	3	3	51.4		25
High	CL3025.Contig7_All::g.278593::m.278593	2	3	2	2	0.01	0.01	0.01	0.01	-6.64	-6.64	-6.64	-6.64	1e-17	1e-17	1e-17	1e-17	3.06414e-17	5.39753e-17	6.24054e-17	7.44205e-17									3					4.4		2
High	CL3026.Contig1_All::g.278621::m.278621	16	104	1	1																														178.38		27
High	CL3026.Contig3_All::g.278632::m.278632	18	136	3	3	0.301	1.031	0.759	0.573	-1.73	0.04	-0.4	-0.8	0.236646	0.579061	0.962793	0.0909717	0.458539	0.861701	0.990019	0.324903	201.93	68.12	62.38	56.06	24.6019	25.3857	25.1256	24.9872	3	3	3	3	3	242.77		32
High	CL3027.Contig2_All::g.278639::m.278639	6	36	6	0		0.892	0.121	0.459		-0.16	-3.05	-1.12		0.885642	0.00641879	0.120938		0.971283	0.031959	0.401321		59.7	115.75	31.61		22.4149	22.1686	22.7012	3	2	3	3	3	83.52		22
High	CL3028.Contig6_All::g.278657::m.278657	13	356	13	13	0.333	0.595	0.392	1.071	-1.59	-0.75	-1.35	0.1	0.366635	0.413574	0.027363	0.690389	0.610677	0.752042	0.116356	0.943393	136.75	132.42	124.48	103.95	29.3016	29.6639	29.4035	30.0748	3	3	3	3	3	790.37		58
High	CL303.Contig1_All::g.67923::m.67923	7	22	7	7	3.06	1.576	0.728	0.738	1.61	0.66	-0.46	-0.44	0.488221	0.446845	0.940954	0.656109	0.714081	0.775907	0.981276	0.936867	72.31	86.7	128.85	70.74	22.5701	23.1694	22.5334	22.6234	3	2	3	3	3	33.75		33
High	CL3030.Contig3_All::g.278684::m.278684	1	6	1	1	0.01	2.941	0.58	1.625	-6.64	1.56	-0.78	0.7	1e-17	0.191974	0.790027	0.26498	3.06414e-17	0.498411	0.943267	0.648176		56.91	67.07	112.78		20.5656	19.3734	20.2158	2		3	2	3	5.41		3
High	CL3031.Contig3_All::g.278717::m.278717	4	9	4	4	61.791	16.748	1.57	1.252	5.95	4.07	0.65	0.32	0.000927271	0.00133671	0.277007	0.515633	0.0027497	0.00649423	0.629729	0.867777	98.88	90.2	53.63	53.07	21.9289	21.7406	22.3079	21.7737	3	2	3	3	2	9.8		9
High	CL3033.Contig2_All::g.278745::m.278745	15	140	15	15	1.245	0.834	0.414	0.689	0.32	-0.26	-1.27	-0.54	0.416741	0.927822	0.0449099	0.143293	0.660397	0.981328	0.177716	0.450849	146.07	132.2	126.22	120.81	26.3578	27.0598	26.5116	27.2756	3	3	3	3	3	225.66		80
High	CL3034.Contig3_All::g.278796::m.278796	4	16	2	2	0.122	0.118	0.503	0.568	-3.04	-3.08	-0.99	-0.82	0.0286955	0.0292791	0.647694	0.508979	0.0768917	0.117886	0.896516	0.861092	42.34	140.61	70.92	45.85	20.288	20.3566	20.6339	20.8182	3	2	3	3	3	22.81		16
High	CL3035.Contig2_All::g.278822::m.278822	4	11	3	3	2.018	0.18			1.01	-2.47			0.86161	0.1052			0.947881	0.336816			289.01	29.2			20.0638	20.0155			3	2	2	2	3	7.07		27
High	CL3036.Contig5_All::g.278831::m.278831	2	14	2	0	4.211	1.342	0.2	0.769	2.07	0.42	-2.32	-0.38	0.415741	0.677135	0.0958068	0.883448	0.660397	0.903896	0.322006	0.983646	117.91	79.15	132.93	112.71	20.3558	21.3336	20.4165	20.7822	3	3	3	2	3	19.6		7
High	CL3037.Contig5_All::g.278838::m.278838	6	29	6	0	0.519	3.63	0.052	0.836	-0.95	1.86	-4.26	-0.26	0.526361	0.0066563	6.04018e-06	0.772679	0.746016	0.0298462	3.58529e-05	0.963135	126.92	112.13	136.03	130.69	23.3598	23.8954	23.3382	24.107	3	3	3	3	3	49.45		26
High	CL3038.Contig8_All::g.278879::m.278879	5	11	5	5		0.996	0.635	0.708		-0.01	-0.65	-0.5		0.983944	0.781154	0.648045		0.996137	0.943267	0.936867		65.78	94.9	72.66		21.747	21.8614	21.8781	3	2	2	3	3	17.14		11
High	CL3039.Contig10_All::g.278955::m.278955	18	111	18	0	1.636	0.609	0.362	0.953	0.71	-0.72	-1.47	-0.07	0.297251	0.481724	0.0154957	0.897223	0.538432	0.801417	0.0711679	0.986555	125.45	120.09	105.65	56.49	25.883	26.3459	26.1318	26.2608	3	3	3	3	3	214.13		31
High	CL304.Contig15_All::g.68270::m.68270	21	57	21	0	0.616	1.004	0.612	0.957	-0.7	0.01	-0.71	-0.06	0.636043	0.730735	0.599612	0.815009	0.828564	0.925936	0.877748	0.974525	100.82	123.58	122.2	100.21	24.255	24.4469	24.6569	25.095	3	3	3	3	3	77		18
High	CL304.Contig48_All::g.69024::m.69024	5	15	5	5	0.336	1.346	0.352	0.582	-1.57	0.43	-1.51	-0.78	0.194336	0.705787	0.248119	0.332185	0.398678	0.917197	0.595691	0.725519	260.41	128.28	96.68	106.68	21.9815	22.3733	22.2051	22.6599	3	2	3	3	2	24.54		14
High	CL3040.Contig3_All::g.279037::m.279037	3	4	3	3																														4.28		8
High	CL3041.Contig2_All::g.279042::m.279042	4	22	4	4	0.106	0.656	0.806	0.696	-3.23	-0.61	-0.31	-0.52	0.0382142	0.657356	0.862671	0.45039	0.100133	0.898379	0.961184	0.827735	540.17	67.37	71.11	75	22.6817	22.9117	23.245	23.4476	3	2	2	3	3	50.25		32
High	CL3042.Contig1_All::g.279045::m.279045	2	10	2	2	0.01	0.57	0.185	0.821	-6.64	-0.81	-2.44	-0.28	1e-17	0.49202	0.0218497	0.817896	3.06414e-17	0.809351	0.096143	0.976233		80.36	133.81	83.55		23.0273	22.8691	23.15	3		2	3	3	13.75		14
High	CL3042.Contig10_All::g.279079::m.279079	1	1	1	1																														0		3
High	CL3044.Contig1_All::g.279127::m.279127	9	23	9	0	0.01	0.752	0.64	1.029	-6.64	-0.41	-0.64	0.04	1e-17	0.837183	0.799556	0.748883	3.06414e-17	0.958114	0.946703	0.961604		72.27	88.55	66.08		22.8323	22.8934	23.4503	3		3	3	3	15.05		21
High	CL3045.Contig6_All::g.279189::m.279189	7	13	7	7	1.536	0.905	1.681	1.305	0.62	-0.14	0.75	0.38	0.918142	0.921754	0.208994	0.392313	0.970944	0.979964	0.540692	0.778771	626.21	97.84	74.71	74.7	22.0499	22.2823	22.7672	23.0005	3	2	3	3	3	26.65		18
High	CL3046.Contig2_All::g.279193::m.279193	16	96	16	16	1.173	0.473	0.83	1.103	0.23	-1.08	-0.27	0.14	0.638549	0.26514	0.825263	0.391189	0.829432	0.604965	0.953097	0.777534	111.59	113.53	66.66	44.56	25.1569	25.5009	25.6248	25.8321	3	3	3	3	3	154.92		37
High	CL3046.Contig7_All::g.279212::m.279212	6	119	6	6	4.003	1.04	0.778	0.748	2	0.06	-0.36	-0.42	0.0148383	0.495319	0.969793	0.265834	0.041416	0.812522	0.993137	0.650096	127.43	134.73	139.71	106.82	26.6653	27.0341	27.0741	26.9079	3	3	3	3	3	259.21		48
High	CL305.Contig13_All::g.69386::m.69386	3	17	3	0	0.86	1.186	0.428	0.867	-0.22	0.25	-1.22	-0.21	0.609867	0.763088	0.392157	0.953064	0.811997	0.933586	0.750977	0.999326	17.38	140.42	123.76	61.19	21.129	21.4796	21.6714	22.0636	3	3	3	3	3	19.77		10
High	CL3050.Contig2_All::g.279248::m.279248	4	10	4	4	0.01	0.326	0.495	0.286	-6.64	-1.62	-1.01	-1.8	1e-17	0.285468	0.643199	0.060446	3.06414e-17	0.62911	0.89357	0.237448		124.11	93.17	80.16		20.2162	20.2892	20.2305	3		3	3	3	9.77		21
High	CL3050.Contig3_All::g.279250::m.279250	2	2	2	0	0.01	4.539		1.717	-6.64	2.18		0.78	1e-17	0.149165		0.326796	3.06414e-17	0.428471		0.718242		273.33		83.99		14.3498		13.4405	2		2	2	3	0		5
High	CL3055.Contig12_All::g.279442::m.279442	12	46	12	0	1.46	1.151	1.599	1.962	0.55	0.2	0.68	0.97	0.866176	0.782636	0.159794	0.0236096	0.949647	0.94076	0.463087	0.112721	100.15	109.27	104.35	73.3	22.8874	23.2835	23.4142	24.1519	3	3	3	3	3	72.74		30
High	CL3055.Contig9_All::g.279424::m.279424	3	13	3	0	0.01	1.507	0.074	1.117	-6.64	0.59	-3.76	0.16	1e-17	0.588632	0.00192003	0.690457	3.06414e-17	0.866357	0.0101799	0.943393		104.64	130.23	48.28		21.3704	21.1179	21.5443	2		3	2	3	18.01		9
High	CL3056.Contig7_All::g.279463::m.279463	2	3	2	0	4.154	0.322	0.08	0.404	2.05	-1.64	-3.65	-1.31	0.475112	0.275563	0.00805232	0.222679	0.704319	0.619613	0.0393499	0.587127	194.28	63.65	177.65	24.19	18.599	18.0261	17.9229	18.2286	2	2	2	2	2	0		5
High	CL3060.Contig9_All::g.279621::m.279621	2	4	2	2			100	100			6.64	6.64			1e-17	1e-17			6.24054e-17	7.44205e-17												3	3	6.34		1
High	CL3062.Contig2_All::g.279848::m.279848	3	5	3	1	13.244	6.556	1.216	7.784	3.73	2.71	0.28	2.96	0.116478	0.0521436	0.506801	0.000256967	0.266734	0.192414	0.829343	0.00166715	70.98	97.61	113.56	118.62	18.0559	18.1457	17.1303	19.5475	2	2	3	2	3	3.82		1
High	CL3064.Contig2_All::g.279883::m.279883	20	397	1	1																														626.55		59
High	CL3064.Contig3_All::g.279885::m.279885	23	492	4	4	0.213	1.144	0.457	0.961	-2.23	0.19	-1.13	-0.06	0.133847	0.347686	0.0853231	0.953746	0.298484	0.696431	0.296025	0.999326	127.12	123.02	127.16	110.51	27.5617	28.0283	27.9661	28.2358	3	3	3	3	3	774.76		69
High	CL3068.Contig1_All::g.279937::m.279937	2	20	2	2	1.965	1.468	2.715	3.789	0.97	0.55	1.44	1.92	0.596519	0.345719	0.0166324	4.8978e-06	0.804819	0.694817	0.0757854	3.43104e-05	119.2	143.77	74.54	61.06	23.1217	23.8741	24.0961	24.5443	3	3	3	3	3	30.88		34
High	CL3069.Contig10_All::g.279962::m.279962	19	370	1	1	1.352	0.459	0.581	0.882	0.44	-1.12	-0.78	-0.18	0.939963	0.383996	0.662112	0.950105	0.979968	0.737196	0.903301	0.999326	18.86	102.1	35.23	28.51	22.725	22.6061	22.7963	23.2527	3	2	3	3	3	696.3		48
High	CL3069.Contig8_All::g.279956::m.279956	13	260	1	1	100				6.64				1e-17				3.06414e-17													2				501.77		43
High	CL3069.Contig9_All::g.279960::m.279960	18	357	1	1	0.01	0.271	0.419	1.142	-6.64	-1.88	-1.25	0.19	1e-17	0.113832	0.340592	0.570407	3.06414e-17	0.356019	0.703267	0.903927		122.45	70.34	62.97		22.3535	22.5007	23.0628	3		2	2	3	681.68		49
High	CL307.Contig2_All::g.69432::m.69432	22	243	22	22	1.39	1.287	0.717	1.006	0.48	0.36	-0.48	0.01	0.309197	0.209709	0.766928	0.894099	0.552402	0.527401	0.941605	0.986555	145.23	128.34	115.65	112.23	27.3134	27.8565	27.633	27.7991	3	3	3	3	3	479.1		49
High	CL3070.Contig1_All::g.279968::m.279968	5	12	5	5	0.01	0.594	1.385	0.01	-6.64	-0.75	0.47	-6.64	1e-17	0.608225	0.420971	1e-17	3.06414e-17	0.875342	0.781682	7.44205e-17		4.5	101.99			20.6972	20.8149		3		2	3		11.36		16
High	CL3071.Contig2_All::g.279989::m.279989	20	153	20	15	1.029	0.843	0.596	0.699	0.04	-0.25	-0.75	-0.52	0.636379	0.881981	0.390732	0.248376	0.828564	0.970772	0.749336	0.627496	97.05	125.39	84.29	90.67	26.0113	26.3241	26.0412	26.2623	3	3	3	3	3	299.72		26
High	CL3072.Contig10_All::g.280104::m.280104	21	78	21	21	1.323	0.493	0.888	0.504	0.4	-1.02	-0.17	-0.99	0.401733	0.186437	0.65205	0.00465626	0.644846	0.489497	0.898544	0.0258034	146.67	128.06	132.44	122.41	26.2722	26.7237	26.5132	26.5324	3	3	3	3	3	138.36		27
High	CL3072.Contig3_All::g.280050::m.280050	2	24	1	1	0.01	0.629	0.527	0.01	-6.64	-0.67	-0.92	-6.64	1e-17	0.671691	0.727616	1e-17	3.06414e-17	0.903182	0.928213	7.44205e-17		55.63	113.03			18.5526	18.4269		2		2	3		43.98		26
High	CL3073.Contig10_All::g.280179::m.280179	6	31	6	6	6.108	1.497	0.637	0.525	2.61	0.58	-0.65	-0.93	0.0618817	0.300398	0.615724	0.093623	0.153058	0.643951	0.881254	0.331797	138.71	122.23	99.35	50.38	24.2008	23.9151	24.2477	24.1359	3	3	3	3	3	62.79		16
High	CL3074.Contig4_All::g.280209::m.280209	9	54	9	9	2.575	1.41	0.97	1.236	1.36	0.5	-0.04	0.31	0.300109	0.316145	0.602469	0.321317	0.54131	0.663272	0.877748	0.711581	100.09	123.28	105.65	71.43	24.2437	24.6942	24.8047	24.6923	3	3	3	3	3	99.01		24
High	CL3075.Contig2_All::g.280222::m.280222	32	345	9	1	1.03	0.604	0.422	0.9	0.04	-0.73	-1.25	-0.15	0.721348	0.507954	0.0766321	0.994015	0.879216	0.820739	0.272956	0.999326	74.18	136.94	67.09	82.99	25.4226	25.6207	25.6282	25.9432	3	3	3	3	3	550.79		42
High	CL3075.Contig3_All::g.280227::m.280227	34	385	11	1	0.352	0.23	0.773	1.173	-1.51	-2.12	-0.37	0.23	0.413733	0.000919715	0.994706	0.365224	0.65897	0.00449921	0.999688	0.763764	124.27	127	102.4	79.08	26.2056	26.253	26.3969	26.8463	3	3	3	3	3	579.81		46
High	CL3076.Contig5_All::g.280270::m.280270	37	174	37	37	1.677	0.671	0.598	0.711	0.75	-0.58	-0.74	-0.49	0.2469	0.654844	0.40093	0.171498	0.472437	0.898005	0.759162	0.501144	142.81	97.85	103.08	88.63	26.3452	26.6062	26.633	26.7824	3	3	3	3	3	302.94		62
High	CL3077.Contig3_All::g.280321::m.280321	3	14	3	0	0.01	0.21	0.945	1.321	-6.64	-2.25	-0.08	0.4	1e-17	0.0911023	0.747989	0.409911	3.06414e-17	0.299076	0.937212	0.791101		154.9	82.66	31.53		21.5727	22.1908	22.6239	3		3	3	3	15.06		11
High	CL3078.Contig4_All::g.280333::m.280333	1	1	1	0	0.01	1.152	0.423	1.195	-6.64	0.2	-1.24	0.26	1e-17	0.833553	0.547751	0.615867	3.06414e-17	0.957601	0.854874	0.920029		31.83	30.98	30.48		19.5205	19.0988	19.654	2		2	3	2	0		4
High	CL308.Contig2_All::g.69452::m.69452	26	143	2	2		100	100	100		6.64	6.64	6.64		1e-17	1e-17	1e-17		5.39753e-17	6.24054e-17	7.44205e-17											3	3	3	212.7	Acetyl [N-Term]	32
High	CL308.Contig3_All::g.69460::m.69460	25	141	1	0	0.01	0.01	1.593	2.422	-6.64	-6.64	0.67	1.28	1e-17	1e-17	0.33129	0.0489339	3.06414e-17	5.39753e-17	0.692488	0.202298			30.37	50.55			21.7004	22.1632	3			2	3	213.53		31
High	CL3082.Contig11_All::g.280406::m.280406	16	130	15	0	0.742	0.651	0.733	0.845	-0.43	-0.62	-0.45	-0.24	0.959471	0.644756	0.880218	0.796111	0.989828	0.893653	0.965024	0.969242	114.02	104.98	112.02	70.75	25.344	25.5927	25.6307	26.005	3	3	3	3	3	212.48		33
[truncated: 3,070 more rows]
